# Supplementary material for: Integrated photodetectors for compact Fourier-transform waveguide spectrometers
Source: Nat Photonics. 2022 Oct 24;17(1):59–64. doi: 10.1038/s41566-022-01088-7 (PMC9822831; doi:10.1038/s41566-022-01088-7)
Supplement: Source Data Fig. 2 — Spectral response of the photodetector, QD absorption in solution and noise measurement. [file 41566_2022_1088_MOESM1_ESM.xlsx]

## Sheet: fig2b_responsivity
load resistance:		100000	Ohm
gratings: (1) 150 G mm-1, blaze wavelength of 0.8 μm; (2) 150 G mm-1, blaze wavelength of 2 μm
longpass filters: (3) 780 nm, (4) 1000 nm, (5) 1500 nm
Detector calibration:		17400	V/W
detector area:		0.63617	cm2
Wavelength [nm]	Grating	longpass Filter	Frequency [Hz]	Sample: R [V]	Sample: Th. [°]	Ref: R [V]	Ref: Th. [°]	Vsd set [V]	Vsd Sample [V]	Isd [A]			Ref: R [V] (measured at 5 Hz)	Ref: Th. [°] (measured at 5 Hz)
799.997	1	3	27	8.28737e-08	33.5891	0.244568	-8.32242	0.05	0.050053	8.744e-11			0.6953	34.0793
809.996	1	3	27	1.37909e-07	42.7614	0.233561	-10.1273	0.05	0.0500522	8.73804e-11			0.67191	31.8569
819.996	1	3	27	1.33927e-07	52.3183	0.249445	-10.4235	0.05	0.0500585	8.79645e-11			0.71788	31.4157
829.994	1	3	27	1.5019e-07	44.6852	0.266028	-10.5229	0.05	0.0500643	8.73566e-11			0.76591	31.2319
839.992	1	3	27	1.5242e-07	49.3123	0.280451	-10.561	0.05	0.0500652	8.85844e-11			0.808	31.2045
849.989	1	3	27	1.36894e-07	46.9362	0.29387	-10.5638	0.05	0.0500636	8.8799e-11			0.84812	31.0718
859.987	1	3	27	1.55839e-07	51.3636	0.308127	-10.5271	0.05	0.0500591	8.88705e-11			0.88793	31.1162
869.983	1	3	27	1.59612e-07	56.7938	0.323657	-10.5368	0.05	0.050066	8.88348e-11			0.93301	31.0917
879.997	1	3	27	1.83053e-07	44.4884	0.340931	-10.493	0.05	0.0500655	8.94427e-11			0.98328	31.274
889.992	1	3	27	1.77084e-07	40.5714	0.360182	-10.4995	0.05	0.0500567	8.9097e-11			1.03537	31.1887
899.987	1	3	27	1.92276e-07	44.1734	0.380067	-10.5139	0.05	0.0500634	8.91685e-11			1.09385	31.1741
909.982	1	3	27	2.10743e-07	50.2817	0.400361	-10.5116	0.05	0.0500595	8.99911e-11			1.1539	31.0784
919.993	1	3	27	2.20003e-07	47.4362	0.420435	-10.552	0.05	0.0500587	8.99196e-11			1.21182	31.1335
929.986	1	3	27	2.12439e-07	43.7808	0.439946	-10.5558	0.05	0.0500617	9.00865e-11			1.26603	31.1783
939.997	1	3	27	2.1153e-07	47.9882	0.457673	-10.5733	0.05	0.0500621	9.06825e-11			1.31569	31.1513
949.989	1	3	27	2.03147e-07	38.9856	0.4741	-10.5898	0.05	0.0500614	9.03249e-11			1.36354	31.1065
959.998	1	3	27	2.34891e-07	43.4907	0.489216	-10.6174	0.05	0.0500657	8.97884e-11			1.40773	31.0173
969.989	1	3	27	2.53825e-07	47.9277	0.502652	-10.6397	0.05	0.0500654	9.0456e-11			1.44392	31.0849
979.997	1	3	27	2.18672e-07	49.7822	0.514459	-10.6417	0.05	0.050059	9.04441e-11			1.47907	31.0459
989.987	1	3	27	2.40474e-07	45.7372	0.52454	-10.662	0.05	0.0500641	9.18746e-11			1.50718	31.0625
999.994	1	3	27	2.40433e-07	46.6969	0.53342	-10.6901	0.05	0.0500507	9.07302e-11			1.53269	31.0592
1009.98	1	3	27	2.52034e-07	49.8374	0.540641	-10.6946	0.05	0.0500577	9.12786e-11			1.55415	31.0295
1019.99	1	3	27	2.47471e-07	51.3204	0.546363	-10.721	0.05	0.0500597	9.11117e-11			1.57082	30.9212
1029.99	1	3	27	2.7084e-07	51.0791	0.550257	-10.7376	0.05	0.0500575	9.21845e-11			1.58051	30.957
1040	1	3	27	2.36479e-07	51.1796	0.552837	-10.7373	0.05	0.0500612	9.13739e-11			1.58918	31.0155
1049.98	1	3	27	2.48792e-07	46.0335	0.553925	-10.7509	0.05	0.0500611	9.24945e-11			1.59243	31.0441
1059.99	1	3	27	2.57573e-07	49.9962	0.553391	-10.7699	0.05	0.0500528	9.19104e-11			1.59087	30.9416
1069.99	1	3	27	2.68471e-07	45.616	0.551788	-10.7794	0.05	0.050063	9.12786e-11			1.58474	30.9871
1079.99	1	3	27	2.57784e-07	46.2023	0.549693	-10.7669	0.05	0.0500554	9.09805e-11			1.57911	30.9336
1089.99	1	3	27	2.56134e-07	45.4166	0.547491	-10.7664	0.05	0.0500631	9.1958e-11			1.57438	30.9506
1099.99	1	3	27	2.45162e-07	48.9007	0.54505	-10.7714	0.05	0.0500624	9.23276e-11			1.56633	30.9794
1109.99	1	3	27	2.47439e-07	52.0354	0.542872	-10.7652	0.05	0.0500549	9.10163e-11			1.56173	30.967
1119.99	1	3	27	2.49097e-07	45.3238	0.540919	-10.7773	0.05	0.0500598	9.04322e-11			1.55563	30.9474
1129.99	1	3	27	2.52411e-07	45.0049	0.538586	-10.7863	0.05	0.0500581	9.07183e-11			1.54913	30.9376
1139.99	1	3	27	2.49266e-07	46.0428	0.535155	-10.7882	0.05	0.0500596	9.0313e-11			1.53893	30.9802
1149.98	1	3	27	2.47974e-07	49.313	0.530765	-10.8008	0.05	0.0500582	9.17077e-11			1.52654	30.973
1160	1	3	27	2.40531e-07	48.7407	0.525119	-10.8103	0.05	0.0500569	9.18984e-11			1.51142	30.9377
1169.99	1	3	27	2.34414e-07	48.1478	0.518814	-10.8112	0.05	0.0500542	9.18984e-11			1.49123	30.9538
1179.99	1	3	27	2.18137e-07	53.6195	0.511783	-10.8193	0.05	0.0500657	9.15527e-11			1.47221	30.8438
1189.98	1	3	27	2.33982e-07	53.2829	0.503895	-10.8309	0.05	0.0500548	9.01937e-11			1.44993	30.8209
1199.98	2	4	27	1.67682e-07	52.4445	0.366843	-10.5072	0.05	0.0500633	8.92282e-11			1.04978	31.7012
1209.99	2	4	27	1.78633e-07	46.3369	0.40471	-10.5478	0.05	0.0500632	8.92043e-11			1.16398	31.1605
1219.98	2	4	27	1.60375e-07	43.3839	0.423739	-10.5504	0.05	0.0500644	8.96573e-11			1.2195	31.1822
1229.99	2	4	27	1.79002e-07	39.9317	0.440014	-10.5827	0.05	0.0500652	9.00865e-11			1.26738	31.1916
1239.99	2	4	27	2.19871e-07	52.5523	0.455483	-10.5946	0.05	0.050063	8.986e-11			1.30902	31.1171
1249.98	2	4	27	2.19574e-07	43.3564	0.469534	-10.5988	0.05	0.0500634	8.986e-11			1.34607	31.1784
1259.99	2	4	27	2.13923e-07	43.834	0.482235	-10.6297	0.05	0.0500566	9.08375e-11			1.37453	31.0481
1269.99	2	4	27	2.12622e-07	48.1734	0.494437	-10.6455	0.05	0.0500658	9.01937e-11			1.41405	31.7521
1279.98	2	4	27	2.40002e-07	49.2237	0.505891	-10.6485	0.05	0.0500596	9.07779e-11			1.45425	31.1306
1289.98	2	4	27	2.37908e-07	46.481	0.516211	-10.6614	0.05	0.0500635	9.10401e-11			1.48511	31.0773
1299.99	2	4	27	2.49368e-07	43.954	0.525734	-10.6595	0.05	0.0500528	9.06706e-11			1.51171	31.098
1309.99	2	4	27	2.64482e-07	48.0836	0.534174	-10.6814	0.05	0.0500585	9.06944e-11			1.53635	31.0906
1319.99	2	4	27	2.52958e-07	48.8496	0.540756	-10.6969	0.05	0.0500554	9.04918e-11			1.55572	31.0739
1329.99	2	4	27	2.33754e-07	42.3997	0.545788	-10.6933	0.05	0.0500577	9.0754e-11			1.5698	31.0209
1339.99	2	4	27	2.50706e-07	43.7088	0.548664	-10.7223	0.05	0.050052	9.09328e-11			1.57672	31.0063
1349.99	2	4	27	2.59333e-07	46.6403	0.549356	-10.7583	0.05	0.0500531	9.05991e-11			1.57962	30.992
1359.98	2	4	27	2.57857e-07	47.8917	0.548404	-10.765	0.05	0.0500524	9.25779e-11			1.57694	30.9495
1370	2	4	27	2.69578e-07	49.0863	0.547383	-10.7437	0.05	0.0500563	9.22084e-11			1.57418	30.9972
1379.99	2	4	27	2.63254e-07	48.0261	0.547093	-10.7407	0.05	0.0500629	9.28044e-11			1.57227	30.9364
1389.99	2	4	27	2.82795e-07	46.8181	0.548273	-10.722	0.05	0.0500615	9.12428e-11			1.57782	31.0244
1399.98	2	4	27	2.93154e-07	48.6223	0.552103	-10.6926	0.05	0.0500649	9.1362e-11			1.5895	31.0507
1409.99	2	4	27	2.79173e-07	47.9842	0.558382	-10.6695	0.05	0.0500644	9.21845e-11			1.60731	31.0802
1419.98	2	4	27	2.73244e-07	49.7957	0.566768	-10.6564	0.05	0.0500622	9.13858e-11			1.62982	31.0963
1429.99	2	4	27	2.72836e-07	50.4782	0.575817	-10.6448	0.05	0.0500599	9.18746e-11			1.6549	31.063
1439.98	2	4	27	2.79099e-07	48.9176	0.584348	-10.6532	0.05	0.0500693	9.37462e-11			1.68073	31.0868
1449.99	2	4	27	2.97366e-07	48.2323	0.592233	-10.6565	0.05	0.0500647	9.20296e-11			1.70293	31.0897
1460	2	4	27	2.99545e-07	49.3509	0.598569	-10.6847	0.05	0.0500551	9.20534e-11			1.71988	31.0358
1469.99	2	4	27	2.87549e-07	50.6818	0.603009	-10.7112	0.05	0.0500596	9.38654e-11			1.7333	31.0524
1479.99	2	4	27	3.14449e-07	49.226	0.605864	-10.7079	0.05	0.0500602	9.32694e-11			1.74057	31.0426
1489.99	2	4	27	3.01287e-07	48.6711	0.607017	-10.7159	0.05	0.0500658	9.23395e-11			1.74439	31.0114
1500	2	4	27	3.35058e-07	50.5375	0.607092	-10.7219	0.05	0.0500598	9.28044e-11			1.74438	31.0314
1509.98	2	4	27	3.29691e-07	53.6282	0.606165	-10.7355	0.05	0.0500584	9.37104e-11			1.74196	31.0037
1519.98	2	4	27	3.23604e-07	50.0308	0.604224	-10.7496	0.05	0.0500533	9.31501e-11			1.73741	30.9249
1529.98	2	4	27	3.22069e-07	50.7279	0.601916	-10.7462	0.05	0.0500527	9.3472e-11			1.73025	31.0007
1539.98	2	4	28	3.30564e-07	48.8488	0.599512	-10.7413	0.05	0.0500624	9.31978e-11			1.72216	30.9854
1550	2	4	27	3.16964e-07	49.0107	0.597144	-10.7368	0.05	0.0500597	9.34124e-11			1.7159	31.0175
1559.99	2	4	27	3.30987e-07	48.7395	0.594336	-10.7389	0.05	0.0500633	9.4378e-11			1.7079	31.0312
1569.99	2	4	27	3.4542e-07	47.3856	0.591602	-10.7278	0.05	0.0500591	9.48429e-11			1.70014	31.0104
1579.99	2	4	27	3.55997e-07	49.0899	0.588649	-10.7397	0.05	0.05005	9.32813e-11			1.6915	30.9781
1590	2	4	27	3.1735e-07	46.1849	0.585441	-10.7377	0.05	0.0500628	9.38535e-11			1.68163	30.9937
1599.99	2	4	27	3.24098e-07	50.5294	0.581883	-10.7456	0.05	0.0500544	9.44614e-11			1.67229	30.9926
1609.98	2	4	27	3.35592e-07	50.1327	0.57743	-10.7538	0.05	0.0500571	9.54509e-11			1.66003	31.0034
1619.99	2	4	28	3.45772e-07	50.4077	0.572552	-10.7592	0.05	0.0500646	9.48191e-11			1.64683	30.8918
1629.98	2	4	27	3.64288e-07	52.3398	0.567459	-10.7551	0.05	0.0500589	9.53198e-11			1.63152	30.9562
1639.99	2	4	27	3.36203e-07	49.2454	0.561697	-10.7559	0.05	0.0500513	9.39012e-11			1.61618	30.9754
1649.99	2	4	27	3.5963e-07	49.538	0.556009	-10.7664	0.05	0.0500538	9.3317e-11			1.59866	30.9491
1659.98	2	4	27	3.62708e-07	49.6281	0.550126	-10.7615	0.05	0.0500665	9.51052e-11			1.58234	30.9568
1669.99	2	4	27	3.22658e-07	48.6207	0.544419	-10.7653	0.05	0.0500668	9.5129e-11			1.56689	30.9544
1679.99	2	4	27	3.30385e-07	48.4585	0.53869	-10.7681	0.05	0.0500638	9.36151e-11			1.54963	30.9522
1689.99	2	4	27	3.35947e-07	53.3654	0.53317	-10.7729	0.05	0.0500661	9.46999e-11			1.53304	30.9376
1699.99	2	4	27	3.21178e-07	47.8961	0.527656	-10.7591	0.05	0.0500593	9.34243e-11			1.51789	30.9702
1709.99	2	4	27	3.26129e-07	45.7792	0.522145	-10.7567	0.05	0.0500583	9.46403e-11			1.50422	30.8502
1719.99	2	4	27	3.29719e-07	46.9996	0.517029	-10.7507	0.05	0.0500601	9.27806e-11			1.48928	30.8833
1729.99	2	4	27	3.13861e-07	51.6949	0.512333	-10.7577	0.05	0.0500593	9.25183e-11			1.47343	30.9833
1739.98	2	4	27	3.27082e-07	49.5157	0.507821	-10.7573	0.05	0.050056	9.28164e-11			1.4599	30.9813
1750	2	4	27	3.34851e-07	47.3965	0.503653	-10.7588	0.05	0.0500569	9.27687e-11			1.44771	30.9746
1759.99	2	4	27	3.39673e-07	50.4815	0.499687	-10.7434	0.05	0.0500651	9.46403e-11			1.43831	30.9429
1769.98	2	4	27	3.24862e-07	51.0757	0.495946	-10.7456	0.05	0.0500611	9.41515e-11			1.42805	30.8957
1779.99	2	4	27	3.08213e-07	45.9976	0.49179	-10.7658	0.05	0.05007	9.32336e-11			1.41525	31.0083
1789.99	2	4	27	3.26297e-07	46.3156	0.487206	-10.7599	0.05	0.0500638	9.42111e-11			1.40234	30.9994
1799.99	2	4	27	3.27152e-07	48.1549	0.482083	-10.7755	0.05	0.0500647	9.24945e-11			1.38757	30.8861
1809.98	2	4	27	3.09724e-07	50.0541	0.476777	-10.7693	0.05	0.0500629	9.34601e-11			1.37348	30.8874
1819.99	2	4	27	3.34903e-07	50.0649	0.471217	-10.7827	0.05	0.0500623	9.23395e-11			1.35697	30.9357
1829.99	2	4	27	3.11969e-07	47.9001	0.465963	-10.7997	0.05	0.0500634	9.4378e-11			1.34331	30.9011
1839.99	2	4	27	2.94376e-07	52.4728	0.461797	-10.765	0.05	0.0500589	9.37223e-11			1.3309	30.9476
1850	2	4	27	2.75195e-07	52.927	0.459123	-10.7348	0.05	0.0500602	9.25541e-11			1.32359	30.9691
1860	2	4	27	2.78962e-07	52.2921	0.458022	-10.7176	0.05	0.0500605	9.14812e-11			1.3189	30.9622
1870	2	4	27	2.70253e-07	52.9911	0.458033	-10.6874	0.05	0.050052	9.3019e-11			1.31836	30.9307
1879.99	2	4	27	2.402e-07	49.5636	0.459193	-10.6829	0.05	0.0500669	9.15766e-11			1.32198	30.9768
1889.99	2	4	28	2.47643e-07	49.8934	0.461875	-10.676	0.05	0.0500625	9.22203e-11			1.33101	31.076
1899.99	2	5	27	1.90933e-07	49.7255	0.361332	-10.7133	0.05	0.0500614	8.94785e-11			1.03694	30.5289
1909.98	2	5	27	1.74124e-07	49.5797	0.32952	-10.7193	0.05	0.0500599	8.94785e-11			0.95048	30.8003
1919.99	2	5	27	1.6968e-07	45.7275	0.322537	-10.7367	0.05	0.0500679	8.88467e-11			0.92986	30.8647
1929.99	2	5	27	1.20403e-07	58.077	0.318499	-10.7517	0.05	0.0500604	8.88109e-11			0.91828	30.8974
1939.99	2	5	27	9.46614e-08	50.6038	0.314625	-10.7555	0.05	0.0500631	8.90613e-11			0.90731	30.8729
1949.98	2	5	28	8.97729e-08	47.5133	0.310875	-10.7239	0.05	0.050061	8.80837e-11			0.89675	30.8537
1959.99	2	5	27	7.8248e-08	41.4748	0.307358	-10.7285	0.05	0.0500592	8.76069e-11			0.88593	30.8301
1970	2	5	27	7.28505e-08	35.4626	0.304013	-10.7456	0.05	0.0500504	8.8191e-11			0.87914	30.9164
1979.98	2	5	27	7.72454e-08	35.784	0.300435	-10.7247	0.05	0.0500578	8.74162e-11			0.86719	30.9608
1989.99	2	5	27	8.2113e-08	33.0189	0.296387	-10.7361	0.05	0.0500587	8.71182e-11			0.85513	30.8035
1999.99	2	5	27	7.76026e-08	31.1728	0.29179	-10.7522	0.05	0.0500628	8.68917e-11			0.84207	30.6848
2009.99	2	5	27	7.62755e-08	31.901	0.286445	-10.7568	0.05	0.0500658	8.67248e-11			0.82694	30.7588
2019.99	2	5	27	4.89268e-08	36.8757	0.280427	-10.8033	0.05	0.0500655	8.63433e-11			0.80812	30.7801
2029.98	2	5	27	3.86434e-08	29.5226	0.273283	-10.8192	0.05	0.0500592	8.65459e-11			0.78857	30.8742
2040	2	5	27	2.20371e-08	40.7702	0.265588	-10.8427	0.05	0.0500612	8.61406e-11			0.76663	30.7549
2049.99	2	5	27	2.55079e-08	61.6077	0.257039	-10.872	0.05	0.0500546	8.60333e-11			0.74081	30.7791
2059.99	2	5	27	3.31626e-08	61.1721	0.248311	-10.8491	0.05	0.0500594	8.58665e-11			0.71551	30.852
2070	2	5	27	1.36685e-08	-4.47728	0.239698	-10.8722	0.05	0.0500652	8.55923e-11			0.693	30.6055
2079.99	2	5	27	2.15004e-08	-11.8932	0.231081	-10.8289	0.05	0.0500546	8.57472e-11			0.66724	30.6534
2090	2	5	27	1.27614e-08	-75.8788	0.222887	-10.853	0.05	0.0500603	8.55088e-11			0.64506	30.6921
2099.99	2	5	27	1.82998e-08	-93.6756	0.21531	-10.8502	0.05	0.0500659	8.54731e-11			0.62172	30.6452
2109.99	2	5	27	7.11954e-09	-10.7213	0.208202	-10.8378	0.05	0.0500644	8.55088e-11			0.60105	30.7497
2119.99	2	5	27	2.2756e-08	-19.0271	0.20145	-10.8658	0.05	0.0500606	8.564e-11			0.58185	30.6973
2130	2	5	27	3.31298e-09	-139.414	0.195169	-10.8341	0.05	0.0500631	8.52823e-11			0.56375	30.6551
2140	2	5	27	1.753e-08	125.755	0.188946	-10.8117	0.05	0.0500581	8.52466e-11			0.54511	30.6883
2150	2	5	27	1.28182e-08	24.6205	0.182979	-10.8328	0.05	0.0500527	8.52227e-11			0.52841	30.8654
2159.99	2	5	27	1.08022e-08	12.6758	0.176318	-10.8528	0.05	0.0500549	8.50558e-11			0.51049	30.7169
2169.99	2	5	27	2.42068e-08	-9.97266	0.169272	-10.8702	0.05	0.0500582	8.51393e-11			0.48972	30.7675
2179.99	2	5	27	2.23388e-08	-11.8429	0.162244	-10.8861	0.05	0.0500602	8.50439e-11			0.46942	30.9312
2189.98	2	5	27	1.68119e-08	-47.0773	0.15461	-10.9594	0.05	0.0500537	8.49962e-11			0.44694	30.9751
2199.99	2	5	27	2.28844e-08	-55.5084	0.146843	-10.9724	0.05	0.050063	8.49843e-11			0.4253	30.8505
2209.98	2	5	27	2.03225e-08	10.2191	0.139234	-10.9727	0.05	0.0500555	8.50678e-11			0.40234	30.6652
2219.99	2	5	27	1.71964e-08	134.78	0.132354	-10.9229	0.05	0.0500556	8.49962e-11			0.38398	30.6668
2230	2	5	27	1.09568e-08	-21.6131	0.126188	-10.9358	0.05	0.0500662	8.50439e-11			0.365	30.5887
2239.99	2	5	27	2.05027e-08	-7.6603	0.120758	-10.9028	0.05	0.0500521	8.49128e-11			0.34673	30.6606
2249.99	2	5	27	9.57329e-09	76.6172	0.115968	-10.8926	0.05	0.0500564	8.48532e-11			0.33471	30.5097
2259.99	2	5	27	1.52096e-08	99.5804	0.111639	-10.8148	0.05	0.0500605	8.47578e-11			0.32446	30.6217
2269.99	2	5	27	4.36562e-08	68.1485	0.107533	-10.918	0.05	0.0500522	8.48055e-11			0.31067	30.8014
2279.99	2	5	27	2.38247e-08	17.794	0.104068	-10.8285	0.05	0.050061	8.47697e-11			0.30041	30.694
2289.99	2	5	27	1.70831e-08	83.1718	0.100963	-10.7869	0.05	0.0500623	8.46863e-11			0.29125	31.1043
2299.98	2	5	27	1.35225e-08	-35.4836	0.0983943	-10.7738	0.05	0.0500581	8.51035e-11			0.28464	31.0582
2310	2	5	27	1.77471e-08	53.5732	0.0964592	-10.7264	0.05	0.0500602	8.48413e-11			0.27979	30.7349
2319.99	2	5	27	2.08895e-08	15.3443	0.0951902	-10.724	0.05	0.0500642	8.45194e-11			0.27559	30.6329
2329.98	2	5	27	1.51228e-08	-4.47505	0.0945995	-10.6839	0.05	0.0500605	8.49485e-11			0.27415	30.7633
2339.99	2	5	27	1.35246e-08	53.5798	0.0941607	-10.6719	0.05	0.0500587	8.47697e-11			0.27156	30.6587
2350	2	5	27	2.27568e-08	-59.7379	0.0936727	-10.7888	0.05	0.0500529	8.49128e-11			0.2706	30.6428
2359.98	2	5	27	2.24332e-08	-68.4426	0.0929789	-10.7079	0.05	0.0500617	8.46028e-11			0.26953	30.9374
2369.99	2	5	27	1.31298e-08	-74.7679	0.09192	-10.7518	0.05	0.0500591	8.46386e-11			0.26631	30.8272
2379.99	2	5	27	2.3446e-08	-30.9941	0.0906346	-10.8014	0.05	0.0500566	8.44479e-11			0.26311	30.864
2389.99	2	5	27	1.32097e-08	-138.584	0.0887335	-10.8009	0.05	0.0500527	8.46744e-11			0.25606	30.6865
2399.99	2	5	27	2.45427e-08	139.472	0.0862702	-10.8937	0.05	0.0500584	8.4722e-11			0.24904	30.5641
2409.99	2	5	27	9.14578e-09	141.487	0.0835447	-10.9335	0.05	0.0500537	8.48174e-11			0.24064	30.2124
2419.98	2	5	27	1.5103e-08	23.3094	0.0802601	-10.8935	0.05	0.0500679	8.45313e-11			0.23099	30.704
2429.99	2	5	27	7.55918e-09	-93.0034	0.0765864	-10.9644	0.05	0.0500675	8.44121e-11			0.22226	30.5454
2439.99	2	5	27	3.50036e-08	-7.0422	0.0727786	-11.0304	0.05	0.0500592	8.43406e-11			0.20956	30.6745
2449.99	2	5	27	1.83294e-08	-76.3793	0.068763	-10.9549	0.05	0.0500553	8.44479e-11			0.19748	30.1773
2459.99	2	5	27	3.4389e-08	-46.7799	0.0648213	-10.9555	0.05	0.0500499	8.45909e-11			0.18776	30.3945
2469.99	2	5	27	8.4402e-09	-48.8833	0.061256	-10.9363	0.05	0.0500555	8.45432e-11			0.17763	30.7162
2479.99	2	5	27	3.04131e-08	-74.6703	0.0579986	-10.9185	0.05	0.0500564	8.43644e-11			0.16782	30.7216
2490	2	5	27	1.19976e-08	164.305	0.0551406	-10.8785	0.05	0.0500513	8.41618e-11			0.16033	30.9028
2500	2	5	27	2.37971e-08	-96.5444	0.0524102	-10.8268	0.05	0.0500653	8.44479e-11			0.15328	30.5256

## Sheet: Fig2b_QD-absorption_dispersion
HgTe QDs absorption in tetrachloroethylene
XYDATA	ABSORBANCE
3200	0.000174139
3199	0.000280891
3198	0.000386836
3197	0.000256349
3196	3.92622e-05
3195	-0.000382852
3194	-0.000468565
3193	-0.000125936
3192	8.01593e-05
3191	0.000192162
3190	0.000166006
3189	9.53769e-05
3188	0.000103176
3187	8.24937e-05
3186	0.000197194
3185	0.00032779
3184	0.000440203
3183	0.000515527
3182	0.000344118
3181	0.000360722
3180	0.000232416
3179	0.000306578
3178	0.000287466
3177	0.000208319
3176	0.000175966
3175	5.36975e-05
3174	6.27499e-05
3173	-2.16668e-05
3172	1.83351e-05
3171	1.46455e-05
3170	4.26589e-05
3169	2.47349e-05
3168	3.44966e-05
3167	5.25964e-05
3166	4.21086e-05
3165	0.000108786
3164	6.15642e-05
3163	0.00013001
3162	0.000125288
3161	6.57139e-05
3160	2.4631e-05
3159	-7.17332e-05
3158	-8.97452e-05
3157	2.05382e-05
3156	7.48182e-06
3155	4.19204e-06
3154	-3.27747e-05
3153	-5.20029e-05
3152	7.80966e-06
3151	3.41534e-05
3150	-1.70428e-05
3149	-9.11738e-05
3148	-0.000143225
3147	-0.00287088
3146	-0.0155966
3145	-0.0145704
3144	2.06454e-06
3143	-0.00333569
3142	-6.45485e-05
3141	-1.74574e-05
3140	-0.002514
3139	-0.00105301
3138	0.00570742
3137	0.00127212
3136	0.000688753
3135	-0.000288278
3134	-0.00164107
3133	-0.00384462
3132	-0.00439066
3131	-0.00206422
3130	0.00656286
3129	0.0217363
3128	0.029702
3127	0.0421324
3126	0.00733065
3125	-0.0114726
3124	-0.000173373
3123	-0.00475041
3122	0.00610788
3121	0.00271241
3120	-0.0440467
3119	-0.0916335
3118	-0.0669091
3117	-0.0422572
3116	-0.045782
3115	0.00128583
3114	0.0335495
3113	-0.00230835
3112	0.0257224
3111	0.0332204
3110	0.00628843
3109	0.00565694
3108	-0.00122086
3107	-0.0316872
3106	-0.0250136
3105	0.0290605
3104	0.0197799
3103	0.0398553
3102	0.0553316
3101	0.0163844
3100	0.0274157
3099	-0.0232979
3098	-0.00551506
3097	0.00137704
3096	0.0168558
3095	0.0440561
3094	0.0172763
3093	-0.0133375
3092	-0.0194527
3091	0.0262959
3090	-0.0269762
3089	-0.0113929
3088	0.0135307
3087	0.0434323
3086	0.232368
3085	0.442615
3084	0.100131
3083	0.113838
3082	0.100393
3081	0.00375846
3080	0.108029
3079	-0.137249
3078	-0.303225
3077	0.0785542
3076	0.291148
3075	7
3074	-0.305055
3073	-0.26616
3072	-0.00130733
3071	0.0322673
3070	-0.171803
3069	-0.267275
3068	-0.206064
3067	-0.462587
3066	-0.528794
3065	-0.674321
3064	-0.31806
3063	-0.155019
3062	-0.0538065
3061	0.0682711
3060	0.00368515
3059	-0.0885472
3058	-0.00906314
3057	-0.100674
3056	-0.108462
3055	-0.0965245
3054	-0.0837447
3053	-0.053409
3052	0.00511285
3051	0.0565296
3050	0.0791366
3049	0.0329569
3048	-0.000997387
3047	-0.0247878
3046	-0.116147
3045	-0.0961705
3044	-0.0428439
3043	-0.059185
3042	-0.0120731
3041	-0.00587931
3040	0.0373307
3039	0.0877127
3038	0.0578906
3037	0.0374763
3036	-0.0395918
3035	-0.0588347
3034	-0.105627
3033	-0.0553592
3032	-0.0357479
3031	-0.0230299
3030	-0.00349522
3029	-0.0752452
3028	-0.0659741
3027	-0.116911
3026	-0.0945275
3025	-0.0315013
3024	-0.027173
3023	-0.0683756
3022	-0.0339332
3021	-0.0688201
3020	-0.100621
3019	-0.0425675
3018	-0.0243277
3017	-0.0195976
3016	0.00316846
3015	-0.0380247
3014	-0.0997788
3013	-0.0904671
3012	-0.130453
3011	-0.0963986
3010	-0.0775673
3009	-0.112291
3008	-0.0593044
3007	-0.0209823
3006	-0.00332032
3005	0.0297115
3004	0.0803422
3003	0.0184696
3002	0.0262856
3001	0.028446
3000	0.00010347
2999	0.0528231
2998	0.0470722
2997	0.0259877
2996	0.0142168
2995	0.0383943
2994	-0.00570234
2993	0.00271565
2992	-0.0104699
2991	-0.0323363
2990	-0.000293016
2989	0.00771978
2988	0.00165146
2987	0.0021322
2986	-0.0127076
2985	-0.00764267
2984	0.00101799
2983	-0.0104463
2982	-0.00421828
2981	-0.0249501
2980	-0.0128777
2979	0.000304748
2978	0.0100576
2977	0.0138203
2976	-0.002221
2975	-0.00967918
2974	-0.0048584
2973	-0.00826127
2972	-0.000211104
2971	-0.000480198
2970	0.0105905
2969	0.0211958
2968	0.0178919
2967	0.0191514
2966	-0.00209028
2965	0.00118047
2964	0.00994323
2963	0.0191216
2962	0.0311129
2961	0.0352177
2960	0.0218654
2959	0.0131793
2958	0.00539918
2957	0.00260995
2956	0.00907175
2955	-0.00205902
2954	-0.0071254
2953	-0.00837068
2952	-0.0210613
2951	-0.0217034
2950	-0.0147714
2949	-0.0166954
2948	-0.00511476
2947	0.00382372
2946	-0.00760975
2945	-0.00997265
2944	-0.0118746
2943	-0.00770495
2942	-0.00430319
2941	-0.0010573
2940	-0.00224185
2939	-0.00325926
2938	0.000999619
2937	-0.00248376
2936	0.0067361
2935	-0.00262267
2934	-0.0106739
2933	-0.00643736
2932	-0.0119393
2931	0.000352187
2930	0.00203627
2929	0.000357027
2928	-0.00702849
2927	-0.00576498
2926	0.00396482
2925	0.0182904
2924	0.0216991
2923	0.013673
2922	0.018714
2921	0.00694495
2920	0.00566916
2919	0.00218658
2918	-0.00425177
2917	0.00367808
2916	0.012048
2915	0.0272631
2914	0.0263697
2913	0.0149955
2912	0.00869018
2911	2.12968e-05
2910	-0.00494618
2909	0.00598053
2908	0.0126351
2907	0.0155278
2906	0.0242925
2905	0.0137186
2904	0.010475
2903	0.014501
2902	0.0119354
2901	0.0272026
2900	0.0211875
2899	0.00331098
2898	3.07371e-05
2897	-0.022696
2896	-0.020499
2895	-0.00379274
2894	0.000202296
2893	0.0173932
2892	0.0186497
2891	0.00313458
2890	-0.00358444
2889	-0.0197279
2888	-0.0151836
2887	-0.00476959
2886	-0.000141397
2885	0.00373549
2884	0.00240292
2883	-4.18907e-05
2882	0.00695447
2881	0.0145887
2880	0.0137989
2879	0.0149297
2878	0.00934023
2877	0.00416067
2876	0.00378356
2875	0.00210058
2874	-0.00379773
2873	-0.00678616
2872	-0.0138311
2871	-0.0104902
2870	-0.0109075
2869	-0.00901145
2868	0.00553637
2867	-0.00213416
2866	0.00826045
2865	0.011066
2864	0.000979339
2863	0.00640791
2862	0.00236116
2861	-0.002873
2860	-0.00323749
2859	-0.00828254
2858	-0.00926542
2857	-0.000201297
2856	0.00971251
2855	0.0160561
2854	0.0173044
2853	0.0172499
2852	0.0130605
2851	0.0126366
2850	0.0130007
2849	0.00896383
2848	0.0102086
2847	0.0127798
2846	0.0140988
2845	0.0205478
2844	0.0140903
2843	0.00719898
2842	0.00789187
2841	0.000240942
2840	0.00175962
2839	-0.00289098
2838	-0.00345189
2837	-0.000461758
2836	0.00659717
2835	0.0190192
2834	0.0180787
2833	0.0227784
2832	0.0142541
2831	0.0129591
2830	0.00380106
2829	0.00189513
2828	0.00600397
2827	0.0125437
2826	0.0168126
2825	0.0119637
2824	0.00629859
2823	0.00113455
2822	0.00191496
2821	0.00594447
2820	0.0095809
2819	0.00363037
2818	0.0070234
2817	0.00761921
2816	0.00448308
2815	0.00486756
2814	0.00241237
2813	0.00292387
2812	0.00457238
2811	0.00562315
2810	0.00211005
2809	-0.00542258
2808	-0.00560507
2807	-0.000497714
2806	0.00618658
2805	0.00750275
2804	0.0146256
2803	0.00891021
2802	-0.00209752
2801	0.0100225
2800	-0.00224277
2799	-0.00182536
2798	0.00650831
2797	0.00707971
2796	0.00883103
2795	0.00391178
2794	0.00218496
2793	0.00329852
2792	0.00534422
2791	0.0139108
2790	0.0098068
2789	0.00610512
2788	0.00394141
2787	0.00105249
2786	-0.00357406
2785	-0.00345446
2784	0.00580179
2783	0.00346415
2782	0.00159087
2781	0.00487538
2780	0.00150836
2779	0.00282519
2778	0.0162282
2777	0.0126452
2776	0.0200614
2775	0.0169379
2774	0.0142057
2773	0.0156831
2772	0.0171512
2771	0.0210663
2770	0.0182507
2769	0.0273981
2768	0.0139884
2767	0.0193967
2766	0.035455
2765	0.026661
2764	0.0356841
2763	0.0340463
2762	0.0222091
2761	0.028672
2760	0.0280672
2759	0.0288403
2758	0.03419
2757	0.0347319
2756	0.0357678
2755	0.03838
2754	0.0395371
2753	0.0544665
2752	0.0653334
2751	0.069595
2750	0.07551
2749	0.0826217
2748	0.089604
2747	0.102868
2746	0.11474
2745	0.126931
2744	0.135157
2743	0.133403
2742	0.134503
2741	0.126176
2740	0.125574
2739	0.137047
2738	0.115063
2737	0.0879134
2736	0.0774521
2735	0.0673624
2734	0.0659158
2733	0.0591576
2732	0.0527653
2731	0.0486237
2730	0.0437359
2729	0.040964
2728	0.0367313
2727	0.0333139
2726	0.0314616
2725	0.0314817
2724	0.0313807
2723	0.0324432
2722	0.0322252
2721	0.0289994
2720	0.0317152
2719	0.0308164
2718	0.0214679
2717	0.0223178
2716	0.0204746
2715	0.0198096
2714	0.0262123
2713	0.0230559
2712	0.0219298
2711	0.023829
2710	0.0251763
2709	0.0312647
2708	0.0344535
2707	0.0364536
2706	0.036141
2705	0.0358376
2704	0.0371369
2703	0.0368119
2702	0.0366771
2701	0.0390207
2700	0.0402323
2699	0.0433852
2698	0.0415128
2697	0.0382265
2696	0.0349036
2695	0.0274999
2694	0.0285563
2693	0.0231716
2692	0.0254947
2691	0.0255863
2690	0.024457
2689	0.024888
2688	0.0201868
2687	0.0190187
2686	0.0153695
2685	0.0154614
2684	0.0184359
2683	0.0167473
2682	0.0173626
2681	0.0138174
2680	0.0129739
2679	0.0143498
2678	0.0117627
2677	0.0125901
2676	0.0109884
2675	0.01031
2674	0.0130226
2673	0.0157957
2672	0.0157164
2671	0.0159066
2670	0.0150328
2669	0.0125756
2668	0.011743
2667	0.00640435
2666	0.010186
2665	0.0130479
2664	0.0106292
2663	0.0127976
2662	0.0118841
2661	0.0115426
2660	0.0127191
2659	0.0139077
2658	0.0129103
2657	0.0125633
2656	0.0126881
2655	0.0140432
2654	0.0158975
2653	0.0166996
2652	0.0179162
2651	0.0172684
2650	0.017848
2649	0.018111
2648	0.020268
2647	0.0209222
2646	0.0214012
2645	0.021657
2644	0.0200331
2643	0.0200422
2642	0.0201398
2641	0.0213764
2640	0.0219297
2639	0.0221207
2638	0.0206275
2637	0.0195826
2636	0.0178942
2635	0.0164521
2634	0.0157835
2633	0.0149656
2632	0.0147287
2631	0.0152127
2630	0.0145833
2629	0.0114217
2628	0.00996901
2627	0.00949768
2626	0.00995412
2625	0.0108045
2624	0.0111895
2623	0.00976115
2622	0.00979823
2621	0.00899374
2620	0.00779727
2619	0.00838478
2618	0.00675762
2617	0.00650347
2616	0.00781486
2615	0.00682226
2614	0.00755275
2613	0.0076099
2612	0.00730614
2611	0.00651945
2610	0.00571436
2609	0.00558414
2608	0.00454863
2607	0.00580539
2606	0.00609663
2605	0.00567167
2604	0.00741196
2603	0.00663396
2602	0.00743454
2601	0.00610452
2600	0.0058523
2599	0.00645567
2598	0.00687569
2597	0.00920234
2596	0.0101498
2595	0.01193
2594	0.0105848
2593	0.00609194
2592	0.00517403
2591	0.00642909
2590	0.00671843
2589	0.00738021
2588	0.00700506
2587	0.00513865
2586	0.00320939
2585	0.00432131
2584	0.00368358
2583	0.00454904
2582	0.00719516
2581	0.0067454
2580	0.00841409
2579	0.00797717
2578	0.00841548
2577	0.00936784
2576	0.00797421
2575	0.00822269
2574	0.00841759
2573	0.00737723
2572	0.00722951
2571	0.00774501
2570	0.00769105
2569	0.00763852
2568	0.00909672
2567	0.00952616
2566	0.00913838
2565	0.0101162
2564	0.01018
2563	0.00864646
2562	0.00770666
2561	0.00589143
2560	0.00457735
2559	0.00516776
2558	0.00612428
2557	0.00642878
2556	0.00697567
2555	0.00705625
2554	0.00718972
2553	0.00703027
2552	0.00749403
2551	0.00776313
2550	0.00832049
2549	0.00903399
2548	0.00805893
2547	0.00797375
2546	0.00766364
2545	0.00686339
2544	0.00718761
2543	0.00787747
2542	0.00741683
2541	0.00813052
2540	0.00791331
2539	0.00667544
2538	0.00744626
2537	0.00741856
2536	0.00720376
2535	0.00768066
2534	0.00648479
2533	0.00627054
2532	0.00662233
2531	0.00716689
2530	0.0071915
2529	0.0060841
2528	0.00674234
2527	0.0070232
2526	0.00705543
2525	0.00853658
2524	0.00830956
2523	0.00830189
2522	0.00909789
2521	0.00972407
2520	0.0101373
2519	0.00967076
2518	0.00947486
2517	0.00897233
2516	0.0089904
2515	0.00972729
2514	0.00988508
2513	0.00954986
2512	0.0097896
2511	0.00965321
2510	0.00947727
2509	0.0101672
2508	0.009303
2507	0.00979659
2506	0.0108204
2505	0.0107306
2504	0.0117096
2503	0.0119973
2502	0.0123275
2501	0.0136187
2500	0.0148619
2499	0.0161389
2498	0.0162736
2497	0.0161726
2496	0.0152136
2495	0.0134756
2494	0.0126797
2493	0.0115088
2492	0.0107559
2491	0.0104237
2490	0.0108636
2489	0.0109129
2488	0.0110415
2487	0.0117048
2486	0.0116024
2485	0.0117084
2484	0.0127622
2483	0.0122439
2482	0.0128839
2481	0.0135225
2480	0.0134275
2479	0.0140809
2478	0.014071
2477	0.0136706
2476	0.014744
2475	0.0156547
2474	0.016875
2473	0.0192331
2472	0.0210018
2471	0.0239057
2470	0.0263769
2469	0.0295809
2468	0.0338546
2467	0.0389467
2466	0.0464163
2465	0.0535707
2464	0.0603029
2463	0.0653387
2462	0.0667137
2461	0.0660384
2460	0.0645592
2459	0.0634142
2458	0.0628072
2457	0.0632487
2456	0.0628493
2455	0.0622772
2454	0.0619761
2453	0.0623393
2452	0.0635647
2451	0.0634923
2450	0.062096
2449	0.0581884
2448	0.0535846
2447	0.0486467
2446	0.0439504
2445	0.0399096
2444	0.0351363
2443	0.031468
2442	0.0278829
2441	0.0248476
2440	0.0225168
2439	0.0197101
2438	0.0180252
2437	0.0168235
2436	0.0157385
2435	0.0154834
2434	0.0153838
2433	0.0141107
2432	0.0134693
2431	0.012966
2430	0.0126979
2429	0.0135498
2428	0.0138736
2427	0.0148391
2426	0.0151127
2425	0.0153245
2424	0.0155261
2423	0.0163575
2422	0.0163051
2421	0.0172429
2420	0.0182848
2419	0.0173386
2418	0.0178746
2417	0.0172262
2416	0.0174693
2415	0.0180838
2414	0.0183102
2413	0.0190668
2412	0.018736
2411	0.0189491
2410	0.0188088
2409	0.018235
2408	0.0179711
2407	0.0172999
2406	0.01719
2405	0.0173735
2404	0.0170174
2403	0.0170291
2402	0.0165592
2401	0.0156638
2400	0.0159003
2399	0.0157212
2398	0.0148977
2397	0.0152223
2396	0.013921
2395	0.0137884
2394	0.0136698
2393	0.0125241
2392	0.0124509
2391	0.0117875
2390	0.011856
2389	0.011277
2388	0.0109891
2387	0.0107036
2386	0.010381
2385	0.0105263
2384	0.0102627
2383	0.00969601
2382	0.00905825
2381	0.00900876
2380	0.00843658
2379	0.00806875
2378	0.00800385
2377	0.00727057
2376	0.007866
2375	0.0078924
2374	0.00838124
2373	0.00834022
2372	0.00808473
2371	0.00810115
2370	0.00742991
2369	0.00800125
2368	0.00798066
2367	0.00817006
2366	0.00839672
2365	0.00836614
2364	0.00848373
2363	0.00774454
2362	0.00796349
2361	0.00812441
2360	0.00782052
2359	0.00841642
2358	0.00843937
2357	0.00799723
2356	0.00822778
2355	0.00858391
2354	0.00827716
2353	0.00875686
2352	0.00902792
2351	0.00893445
2350	0.00949543
2349	0.00938991
2348	0.009232
2347	0.00925861
2346	0.00830753
2345	0.00821942
2344	0.00775066
2343	0.00724641
2342	0.00733476
2341	0.00708784
2340	0.00659693
2339	0.00661426
2338	0.00578372
2337	0.0049052
2336	0.00473228
2335	0.00442514
2334	0.00531496
2333	0.00541184
2332	0.00578874
2331	0.00539203
2330	0.00498706
2329	0.00497367
2328	0.00499433
2327	0.00545953
2326	0.00516065
2325	0.00528081
2324	0.00556296
2323	0.00568318
2322	0.00655125
2321	0.00687624
2320	0.00630579
2319	0.00584473
2318	0.00584262
2317	0.00580933
2316	0.00621776
2315	0.00671465
2314	0.00695469
2313	0.00680055
2312	0.00707352
2311	0.00773038
2310	0.00716646
2309	0.00725196
2308	0.00718277
2307	0.00632583
2306	0.00682676
2305	0.00758966
2304	0.00757394
2303	0.00833127
2302	0.00832689
2301	0.00806543
2300	0.00750427
2299	0.00746255
2298	0.00710647
2297	0.00702743
2296	0.00819119
2295	0.00794866
2294	0.00784892
2293	0.00808991
2292	0.00747574
2291	0.00723173
2290	0.00730046
2289	0.00725751
2288	0.00766221
2287	0.0080677
2286	0.00807483
2285	0.0076563
2284	0.0075725
2283	0.00726204
2282	0.00779232
2281	0.00806696
2280	0.0080708
2279	0.0077964
2278	0.00743029
2277	0.00698092
2276	0.0069139
2275	0.00701831
2274	0.0067112
2273	0.00733269
2272	0.00714792
2271	0.00754494
2270	0.00778694
2269	0.00801156
2268	0.00812337
2267	0.00776502
2266	0.00784165
2265	0.00776395
2264	0.00760597
2263	0.0080096
2262	0.0079471
2261	0.00768605
2260	0.00755114
2259	0.00685824
2258	0.00669503
2257	0.00650228
2256	0.00619602
2255	0.00571547
2254	0.00515034
2253	0.00491761
2252	0.00477918
2251	0.00487301
2250	0.0045693
2249	0.00393539
2248	0.00382698
2247	0.00352453
2246	0.00404741
2245	0.00357382
2244	0.00315278
2243	0.00352677
2242	0.00329395
2241	0.00410746
2240	0.00430055
2239	0.0039807
2238	0.00356794
2237	0.00311181
2236	0.00282283
2235	0.00289987
2234	0.0027672
2233	0.0025809
2232	0.00291332
2231	0.00286192
2230	0.00306942
2229	0.00296061
2228	0.00280482
2227	0.00315275
2226	0.00304635
2225	0.0030141
2224	0.00316351
2223	0.00305231
2222	0.00355628
2221	0.00446835
2220	0.00432548
2219	0.00433763
2218	0.0047861
2217	0.00454324
2216	0.00507409
2215	0.00543695
2214	0.00514548
2213	0.0050541
2212	0.00488431
2211	0.00483895
2210	0.00496678
2209	0.00498852
2208	0.00491712
2207	0.00436625
2206	0.00431889
2205	0.00439092
2204	0.00466213
2203	0.00499554
2202	0.00505781
2201	0.00544528
2200	0.00506707
2199	0.00547411
2198	0.00544723
2197	0.0050717
2196	0.00580054
2195	0.00610826
2194	0.00628942
2193	0.00704139
2192	0.00721547
2191	0.00731105
2190	0.00832481
2189	0.00970724
2188	0.0114724
2187	0.0132909
2186	0.0149038
2185	0.0155045
2184	0.0153757
2183	0.0140916
2182	0.0122514
2181	0.0102087
2180	0.00875334
2179	0.00842313
2178	0.00817513
2177	0.00822765
2176	0.0081422
2175	0.00792533
2174	0.00775722
2173	0.00803412
2172	0.00845702
2171	0.00868361
2170	0.0090403
2169	0.00952118
2168	0.0101921
2167	0.0111706
2166	0.011787
2165	0.0122749
2164	0.0120475
2163	0.0118326
2162	0.011765
2161	0.0112064
2160	0.0117715
2159	0.0117875
2158	0.0122281
2157	0.0125074
2156	0.0126689
2155	0.0131959
2154	0.0142638
2153	0.0163394
2152	0.0182061
2151	0.0210647
2150	0.0243387
2149	0.0270181
2148	0.029485
2147	0.0315945
2146	0.0316731
2145	0.0310877
2144	0.0299935
2143	0.0271317
2142	0.0246817
2141	0.0226522
2140	0.0201775
2139	0.0183874
2138	0.0161537
2137	0.0138389
2136	0.0118299
2135	0.0101343
2134	0.00906973
2133	0.00811834
2132	0.00723973
2131	0.00639832
2130	0.00570474
2129	0.00554647
2128	0.00532663
2127	0.00499695
2126	0.00482241
2125	0.00435905
2124	0.00425258
2123	0.0041124
2122	0.00431258
2121	0.00431763
2120	0.00389125
2119	0.0040454
2118	0.00379388
2117	0.00395296
2116	0.00415246
2115	0.00385239
2114	0.00377217
2113	0.00318317
2112	0.003206
2111	0.003193
2110	0.00291434
2109	0.00276167
2108	0.00259833
2107	0.00251396
2106	0.0026334
2105	0.00279369
2104	0.00281713
2103	0.00318769
2102	0.00300416
2101	0.00302796
2100	0.00283883
2099	0.00236619
2098	0.00248368
2097	0.0024882
2096	0.00250454
2095	0.00242407
2094	0.00202404
2093	0.00210906
2092	0.00210586
2091	0.00238486
2090	0.00277615
2089	0.00247684
2088	0.00225394
2087	0.00216076
2086	0.00208081
2085	0.00210762
2084	0.00233644
2083	0.00259175
2082	0.00253505
2081	0.00262036
2080	0.00263056
2079	0.00220594
2078	0.00242326
2077	0.00255971
2076	0.00266021
2075	0.0030443
2074	0.00264435
2073	0.00231905
2072	0.00222426
2071	0.0014679
2070	0.00130004
2069	0.00152044
2068	0.0016488
2067	0.00204988
2066	0.00239424
2065	0.00250906
2064	0.00230673
2063	0.0022814
2062	0.00231497
2061	0.00220161
2060	0.00207554
2059	0.0022868
2058	0.00224984
2057	0.00210215
2056	0.00203865
2055	0.00201247
2054	0.00198903
2053	0.00198802
2052	0.00233647
2051	0.00228658
2050	0.00242804
2049	0.0024467
2048	0.0022877
2047	0.00202017
2046	0.00185423
2045	0.00218669
2044	0.0024808
2043	0.00279283
2042	0.00314953
2041	0.0030011
2040	0.00260393
2039	0.00235067
2038	0.00175186
2037	0.00159943
2036	0.00170662
2035	0.00196456
2034	0.00224552
2033	0.00223893
2032	0.00241851
2031	0.00219926
2030	0.00224767
2029	0.00249058
2028	0.00261346
2027	0.00306331
2026	0.00348176
2025	0.00349193
2024	0.00334361
2023	0.00306692
2022	0.00285433
2021	0.00266265
2020	0.00286625
2019	0.00324536
2018	0.00357536
2017	0.00382093
2016	0.00384871
2015	0.00382439
2014	0.00322253
2013	0.0032548
2012	0.00329824
2011	0.00288584
2010	0.00317435
2009	0.00323008
2008	0.00335606
2007	0.00360869
2006	0.00378887
2005	0.00389025
2004	0.00334099
2003	0.0033176
2002	0.00320333
2001	0.00292941
2000	0.00326359
1999	0.00325697
1998	0.00311331
1997	0.00279757
1996	0.00253052
1995	0.00272567
1994	0.00262653
1993	0.00310349
1992	0.00324537
1991	0.00330516
1990	0.00387845
1989	0.00378785
1988	0.00373232
1987	0.00356039
1986	0.00320632
1985	0.00343854
1984	0.00367412
1983	0.00384338
1982	0.0040372
1981	0.00361448
1980	0.00382597
1979	0.00383575
1978	0.00369987
1977	0.00438856
1976	0.00426934
1975	0.00422632
1974	0.00434396
1973	0.00425074
1972	0.0042651
1971	0.00431345
1970	0.00455374
1969	0.00453168
1968	0.00487149
1967	0.00502685
1966	0.00498284
1965	0.00498156
1964	0.00500311
1963	0.00520278
1962	0.0052987
1961	0.00545007
1960	0.00546814
1959	0.0056593
1958	0.00564324
1957	0.00584166
1956	0.00579195
1955	0.00559641
1954	0.00583673
1953	0.00558798
1952	0.00564425
1951	0.00554396
1950	0.00546056
1949	0.00565929
1948	0.00564408
1947	0.00617595
1946	0.00619707
1945	0.00600684
1944	0.0062701
1943	0.00617648
1942	0.00624699
1941	0.00682851
1940	0.00668002
1939	0.00664256
1938	0.00665423
1937	0.00631603
1936	0.00673038
1935	0.00700014
1934	0.00747218
1933	0.00803339
1932	0.00830353
1931	0.00821904
1930	0.00814236
1929	0.00822439
1928	0.00780577
1927	0.00802775
1926	0.00824842
1925	0.00793657
1924	0.00869298
1923	0.00902234
1922	0.00929766
1921	0.0101041
1920	0.00983657
1919	0.0100831
1918	0.0100549
1917	0.010185
1916	0.0104996
1915	0.0106995
1914	0.0109293
1913	0.0109031
1912	0.0112159
1911	0.0112722
1910	0.0115616
1909	0.0119762
1908	0.012336
1907	0.0128732
1906	0.0132486
1905	0.0136319
1904	0.0136542
1903	0.0136905
1902	0.0141065
1901	0.0142462
1900	0.0144904
1899	0.0145781
1898	0.0151171
1897	0.0157875
1896	0.0164332
1895	0.0169526
1894	0.017473
1893	0.0176618
1892	0.0179433
1891	0.0183182
1890	0.0183295
1889	0.018753
1888	0.0190079
1887	0.0191568
1886	0.0192259
1885	0.0197704
1884	0.0199113
1883	0.020409
1882	0.0210775
1881	0.0213028
1880	0.021778
1879	0.022067
1878	0.0222706
1877	0.022805
1876	0.0233618
1875	0.0238345
1874	0.0244154
1873	0.0249131
1872	0.0256477
1871	0.0267997
1870	0.0273818
1869	0.0277745
1868	0.028053
1867	0.0279675
1866	0.0285617
1865	0.0291175
1864	0.0299307
1863	0.0308932
1862	0.0313657
1861	0.0322012
1860	0.032774
1859	0.0333787
1858	0.0340847
1857	0.0345998
1856	0.0349775
1855	0.0354688
1854	0.0360068
1853	0.0365759
1852	0.0373822
1851	0.0381427
1850	0.0389954
1849	0.039921
1848	0.0407765
1847	0.0412783
1846	0.0420923
1845	0.0425592
1844	0.043395
1843	0.0442392
1842	0.0452271
1841	0.0462916
1840	0.0471381
1839	0.0484738
1838	0.0494153
1837	0.0505901
1836	0.0517152
1835	0.0523521
1834	0.0530699
1833	0.0535073
1832	0.0541367
1831	0.0551998
1830	0.0561468
1829	0.0572066
1828	0.0582544
1827	0.0590557
1826	0.0598823
1825	0.0608983
1824	0.0616861
1823	0.0626621
1822	0.0640902
1821	0.0650036
1820	0.0661417
1819	0.0672219
1818	0.0678499
1817	0.0693
1816	0.0702819
1815	0.0715644
1814	0.0728891
1813	0.073927
1812	0.0753017
1811	0.0760316
1810	0.0769709
1809	0.0779449
1808	0.0791339
1807	0.0803198
1806	0.0816385
1805	0.082806
1804	0.0838452
1803	0.0852184
1802	0.0866083
1801	0.0879461
1800	0.0892496
1799	0.0904948
1798	0.0915395
1797	0.0929378
1796	0.094263
1795	0.0953862
1794	0.0967439
1793	0.0979201
1792	0.099102
1791	0.100295
1790	0.101262
1789	0.102323
1788	0.103285
1787	0.104577
1786	0.105981
1785	0.107095
1784	0.108396
1783	0.109675
1782	0.111033
1781	0.112179
1780	0.113583
1779	0.114696
1778	0.115635
1777	0.116945
1776	0.117945
1775	0.119239
1774	0.120494
1773	0.121669
1772	0.122701
1771	0.124062
1770	0.125333
1769	0.126699
1768	0.128096
1767	0.129235
1766	0.130342
1765	0.131491
1764	0.132696
1763	0.133683
1762	0.134658
1761	0.135796
1760	0.136825
1759	0.137822
1758	0.139049
1757	0.140128
1756	0.141104
1755	0.141937
1754	0.142855
1753	0.143449
1752	0.144317
1751	0.145414
1750	0.146117
1749	0.147123
1748	0.148042
1747	0.14887
1746	0.149804
1745	0.150567
1744	0.151098
1743	0.151851
1742	0.152591
1741	0.153126
1740	0.154062
1739	0.154786
1738	0.155359
1737	0.156268
1736	0.156939
1735	0.157737
1734	0.15867
1733	0.159411
1732	0.160084
1731	0.160648
1730	0.161079
1729	0.161781
1728	0.162458
1727	0.162893
1726	0.163359
1725	0.163721
1724	0.164042
1723	0.164456
1722	0.164964
1721	0.165207
1720	0.165486
1719	0.165812
1718	0.166379
1717	0.166828
1716	0.167329
1715	0.16792
1714	0.167933
1713	0.168308
1712	0.168451
1711	0.168312
1710	0.168432
1709	0.168597
1708	0.168571
1707	0.16894
1706	0.169089
1705	0.168943
1704	0.169283
1703	0.169218
1702	0.169604
1701	0.169891
1700	0.170111
1699	0.170502
1698	0.170684
1697	0.171078
1696	0.171036
1695	0.171034
1694	0.17101
1693	0.170982
1692	0.171047
1691	0.171254
1690	0.171302
1689	0.171486
1688	0.172019
1687	0.172364
1686	0.173196
1685	0.174107
1684	0.175109
1683	0.176421
1682	0.177481
1681	0.178719
1680	0.179857
1679	0.180451
1678	0.18075
1677	0.180391
1676	0.18003
1675	0.179501
1674	0.179201
1673	0.179101
1672	0.178998
1671	0.179235
1670	0.17973
1669	0.180806
1668	0.182026
1667	0.183338
1666	0.184214
1665	0.184037
1664	0.183003
1663	0.18129
1662	0.178895
1661	0.176437
1660	0.173863
1659	0.171388
1658	0.169299
1657	0.167493
1656	0.166152
1655	0.16492
1654	0.163921
1653	0.163012
1652	0.161976
1651	0.16118
1650	0.160469
1649	0.159952
1648	0.159649
1647	0.15927
1646	0.159076
1645	0.158688
1644	0.158348
1643	0.158034
1642	0.157735
1641	0.157275
1640	0.157022
1639	0.157003
1638	0.156671
1637	0.156711
1636	0.156444
1635	0.156092
1634	0.155741
1633	0.155387
1632	0.155061
1631	0.154623
1630	0.154288
1629	0.153865
1628	0.153721
1627	0.15352
1626	0.153453
1625	0.153066
1624	0.152549
1623	0.152013
1622	0.15137
1621	0.151072
1620	0.150726
1619	0.150261
1618	0.149891
1617	0.14946
1616	0.149203
1615	0.149205
1614	0.149034
1613	0.148844
1612	0.148505
1611	0.148053
1610	0.147925
1609	0.147642
1608	0.14718
1607	0.1471
1606	0.146889
1605	0.146688
1604	0.146714
1603	0.146478
1602	0.1461
1601	0.145715
1600	0.145465
1599	0.145196
1598	0.144927
1597	0.144869
1596	0.144597
1595	0.144424
1594	0.144213
1593	0.14392
1592	0.14374
1591	0.143532
1590	0.143307
1589	0.143267
1588	0.143072
1587	0.142759
1586	0.14255
1585	0.142322
1584	0.142089
1583	0.141989
1582	0.14177
1581	0.141378
1580	0.141199
1579	0.14082
1578	0.140576
1577	0.14036
1576	0.140007
1575	0.139882
1574	0.139854
1573	0.139788
1572	0.139698
1571	0.139507
1570	0.139181
1569	0.138829
1568	0.138809
1567	0.138576
1566	0.138398
1565	0.138274
1564	0.137976
1563	0.137786
1562	0.137311
1561	0.137058
1560	0.136694
1559	0.13651
1558	0.136627
1557	0.136502
1556	0.136331
1555	0.136076
1554	0.135841
1553	0.135733
1552	0.135499
1551	0.135296
1550	0.135033
1549	0.13464
1548	0.134599
1547	0.134307
1546	0.134072
1545	0.134031
1544	0.13379
1543	0.133637
1542	0.133412
1541	0.133105
1540	0.132872
1539	0.132739
1538	0.132696
1537	0.13248
1536	0.132306
1535	0.132047
1534	0.131704
1533	0.131479
1532	0.13113
1531	0.130997
1530	0.130782
1529	0.130562
1528	0.130477
1527	0.130235
1526	0.130161
1525	0.130185
1524	0.129932
1523	0.129769
1522	0.129638
1521	0.129437
1520	0.129355
1519	0.129084
1518	0.128831
1517	0.12854
1516	0.128286
1515	0.128101
1514	0.127767
1513	0.127488
1512	0.127201
1511	0.127081
1510	0.127008
1509	0.126866
1508	0.126726
1507	0.126597
1506	0.126271
1505	0.126083
1504	0.12594
1503	0.125742
1502	0.125701
1501	0.125531
1500	0.125329
1499	0.125114
1498	0.124981
1497	0.124852
1496	0.124812
1495	0.12464
1494	0.124556
1493	0.12446
1492	0.124268
1491	0.124096
1490	0.123984
1489	0.123647
1488	0.123498
1487	0.123282
1486	0.122911
1485	0.122829
1484	0.122626
1483	0.12253
1482	0.12247
1481	0.122313
1480	0.122113
1479	0.122082
1478	0.121825
1477	0.121853
1476	0.121635
1475	0.12156
1474	0.121429
1473	0.121084
1472	0.120993
1471	0.120692
1470	0.120519
1469	0.120457
1468	0.12032
1467	0.120134
1466	0.120173
1465	0.120053
1464	0.119934
1463	0.11978
1462	0.11952
1461	0.119305
1460	0.11924
1459	0.119053
1458	0.118965
1457	0.118803
1456	0.118646
1455	0.118792
1454	0.11877
1453	0.118731
1452	0.118641
1451	0.118402
1450	0.118084
1449	0.117874
1448	0.117788
1447	0.11757
1446	0.11757
1445	0.117562
1444	0.117512
1443	0.117474
1442	0.117453
1441	0.117279
1440	0.117021
1439	0.116862
1438	0.116688
1437	0.116623
1436	0.11649
1435	0.116459
1434	0.116267
1433	0.116122
1432	0.116143
1431	0.116012
1430	0.115945
1429	0.115841
1428	0.11574
1427	0.115626
1426	0.115548
1425	0.115599
1424	0.115496
1423	0.115433
1422	0.115453
1421	0.115428
1420	0.115462
1419	0.115515
1418	0.115422
1417	0.115251
1416	0.115212
1415	0.115284
1414	0.115375
1413	0.115558
1412	0.115649
1411	0.115878
1410	0.116313
1409	0.116914
1408	0.117325
1407	0.117711
1406	0.117862
1405	0.117484
1404	0.116986
1403	0.116319
1402	0.115646
1401	0.115161
1400	0.114839
1399	0.114596
1398	0.114412
1397	0.114226
1396	0.114118
1395	0.113902
1394	0.113762
1393	0.113727
1392	0.113567
1391	0.113663
1390	0.1135
1389	0.113321
1388	0.113167
1387	0.112998
1386	0.112938
1385	0.112775
1384	0.112818
1383	0.112726
1382	0.112565
1381	0.112642
1380	0.112668
1379	0.112582
1378	0.112622
1377	0.112626
1376	0.1125
1375	0.112404
1374	0.112438
1373	0.112464
1372	0.112474
1371	0.112527
1370	0.112241
1369	0.112041
1368	0.112016
1367	0.111987
1366	0.112233
1365	0.112078
1364	0.112012
1363	0.111947
1362	0.111606
1361	0.1117
1360	0.11149
1359	0.111422
1358	0.111478
1357	0.111283
1356	0.111467
1355	0.111465
1354	0.1115
1353	0.111492
1352	0.111438
1351	0.111277
1350	0.111263
1349	0.111232
1348	0.111186
1347	0.111216
1346	0.1111
1345	0.111038
1344	0.110865
1343	0.110864
1342	0.110776
1341	0.110811
1340	0.110802
1339	0.110708
1338	0.110826
1337	0.110737
1336	0.110717
1335	0.110749
1334	0.110626
1333	0.110612
1332	0.110649
1331	0.110509
1330	0.110399
1329	0.110332
1328	0.110166
1327	0.110137
1326	0.110209
1325	0.110086
1324	0.110028
1323	0.109896
1322	0.109861
1321	0.109911
1320	0.109858
1319	0.109979
1318	0.109758
1317	0.109852
1316	0.10991
1315	0.109839
1314	0.109951
1313	0.10979
1312	0.109746
1311	0.109735
1310	0.109695
1309	0.109672
1308	0.109627
1307	0.109615
1306	0.10952
1305	0.109492
1304	0.109488
1303	0.10935
1302	0.109262
1301	0.109154
1300	0.109075
1299	0.109196
1298	0.109199
1297	0.109111
1296	0.109058
1295	0.108912
1294	0.108897
1293	0.10891
1292	0.108876
1291	0.108778
1290	0.108746
1289	0.108671
1288	0.108583
1287	0.10866
1286	0.10862
1285	0.108588
1284	0.108524
1283	0.10835
1282	0.108258
1281	0.108275
1280	0.108327
1279	0.108324
1278	0.108268
1277	0.108225
1276	0.108105
1275	0.108149
1274	0.108215
1273	0.108146
1272	0.108067
1271	0.107934
1270	0.107732
1269	0.107641
1268	0.107628
1267	0.107575
1266	0.107567
1265	0.107554
1264	0.107465
1263	0.107317
1262	0.107264
1261	0.107221
1260	0.107209
1259	0.10719
1258	0.107307
1257	0.107283
1256	0.107282
1255	0.1073
1254	0.107073
1253	0.106979
1252	0.107046
1251	0.106945
1250	0.107006
1249	0.107033
1248	0.106921
1247	0.106854
1246	0.106833
1245	0.106802
1244	0.106682
1243	0.106796
1242	0.106717
1241	0.106571
1240	0.106561
1239	0.106436
1238	0.106383
1237	0.106513
1236	0.106538
1235	0.106466
1234	0.106435
1233	0.106354
1232	0.106339
1231	0.106306
1230	0.106233
1229	0.106182
1228	0.106185
1227	0.106213
1226	0.106299
1225	0.106423
1224	0.106226
1223	0.106174
1222	0.106105
1221	0.105933
1220	0.105918
1219	0.105963
1218	0.105934
1217	0.106038
1216	0.106186
1215	0.106224
1214	0.106402
1213	0.106328
1212	0.106364
1211	0.10628
1210	0.106214
1209	0.106306
1208	0.106376
1207	0.106456
1206	0.106459
1205	0.106284
1204	0.106197
1203	0.106326
[truncated: 903 more rows]

## Sheet: Fig2c_noise-measurement
frequency (Hz)	PSD
0	7.8224e-22
1	5.3677e-23
2	2.0922e-23
3	1.1954e-23
4	1.037e-23
5	8.4647e-24
6	7.2614e-24
7	6.0338e-24
8	5.1889e-24
9	4.2373e-24
10	3.8718e-24
11	3.1086e-24
12	2.7461e-24
13	2.2808e-24
14	2.3591e-24
15	2.069e-24
16	2.0121e-24
17	1.9212e-24
18	1.7229e-24
19	1.6356e-24
20	1.7978e-24
21	1.5126e-24
22	1.2684e-24
23	1.2121e-24
24	1.1893e-24
25	1.2756e-24
26	1.2939e-24
27	1.0797e-24
28	1.142e-24
29	1.1518e-24
30	1.0355e-24
31	9.4084e-25
32	8.8176e-25
33	7.5641e-25
34	8.1965e-25
35	8.3254e-25
36	7.7291e-25
37	7.3811e-25
38	6.3349e-25
39	7.3206e-25
40	6.8309e-25
41	6.5966e-25
42	6.4911e-25
43	5.3025e-25
44	5.5124e-25
45	5.9507e-25
46	5.5751e-25
47	5.9275e-25
48	5.2426e-25
49	5.7977e-25
50	2.9098e-23
51	5.5392e-25
52	5.244e-25
53	4.7155e-25
54	4.5398e-25
55	5.2802e-25
56	4.9683e-25
57	4.8002e-25
58	4.3875e-25
59	4.1185e-25
60	4.5224e-25
61	4.1464e-25
62	4.4071e-25
63	3.8381e-25
64	4.5556e-25
65	4.3313e-25
66	3.9389e-25
67	3.9375e-25
68	4.0764e-25
69	3.6363e-25
70	3.1226e-25
71	4.0503e-25
72	3.4106e-25
73	3.1066e-25
74	3.5939e-25
75	3.178e-25
76	3.4566e-25
77	3.4232e-25
78	3.2373e-25
79	3.3699e-25
80	3.2208e-25
81	3.1324e-25
82	3.0249e-25
83	3.0756e-25
84	2.8239e-25
85	2.8318e-25
86	2.8149e-25
87	2.8351e-25
88	2.7733e-25
89	2.6149e-25
90	2.8929e-25
91	2.66e-25
92	2.8155e-25
93	2.623e-25
94	2.5905e-25
95	2.6943e-25
96	2.1898e-25
97	2.5039e-25
98	2.2522e-25
99	2.3902e-25
100	2.3824e-25
101	2.2435e-25
102	2.2769e-25
103	2.5215e-25
104	2.1557e-25
105	2.1785e-25
106	1.9218e-25
107	2.353e-25
108	2.1357e-25
109	2.1224e-25
110	2.3573e-25
111	1.9233e-25
112	2.1751e-25
113	2.2128e-25
114	1.9844e-25
115	1.9981e-25
116	1.8335e-25
117	1.9259e-25
118	2.0411e-25
119	2.086e-25
120	1.909e-25
121	2.2789e-25
122	2.0329e-25
123	1.7924e-25
124	2.0048e-25
125	1.8722e-25
126	1.8254e-25
127	2.1276e-25
128	2.0671e-25
129	1.9518e-25
130	1.9886e-25
131	1.7695e-25
132	1.9477e-25
133	1.6737e-25
134	1.7277e-25
135	1.6296e-25
136	1.8041e-25
137	1.8674e-25
138	1.827e-25
139	1.6498e-25
140	1.4939e-25
141	1.8262e-25
142	1.5829e-25
143	1.6589e-25
144	1.7199e-25
145	1.6464e-25
146	1.6568e-25
147	1.5833e-25
148	1.4887e-25
149	1.7622e-25
150	6.0127e-25
151	1.3677e-25
152	1.5744e-25
153	1.4625e-25
154	1.5651e-25
155	1.6144e-25
156	1.5315e-25
157	1.4003e-25
158	1.4303e-25
159	1.6811e-25
160	1.4578e-25
161	1.4233e-25
162	1.4712e-25
163	1.4836e-25
164	1.4857e-25
165	1.3457e-25
166	1.4177e-25
167	1.3154e-25
168	1.381e-25
169	1.5249e-25
170	1.4304e-25
171	1.3331e-25
172	1.3227e-25
173	1.3059e-25
174	1.2781e-25
175	1.3141e-25
176	1.2757e-25
177	1.2816e-25
178	1.1826e-25
179	1.2514e-25
180	1.2416e-25
181	1.2405e-25
182	1.2356e-25
183	1.2114e-25
184	1.364e-25
185	1.2229e-25
186	1.1659e-25
187	1.112e-25
188	1.1183e-25
189	1.0837e-25
190	1.1642e-25
191	1.0799e-25
192	1.0685e-25
193	1.119e-25
194	1.0506e-25
195	1.0936e-25
196	1.2273e-25
197	1.1792e-25
198	1.0898e-25
199	1.0692e-25
200	1.0077e-25
201	1.0674e-25
202	1.1254e-25
203	1.1125e-25
204	1.1042e-25
205	1.1907e-25
206	1.2346e-25
207	1.1084e-25
208	1.0662e-25
209	9.6846e-26
210	1.0472e-25
211	1.0931e-25
212	1.0724e-25
213	1.1107e-25
214	1.0658e-25
215	1.0842e-25
216	1.1268e-25
217	1.0381e-25
218	1.0116e-25
219	8.9172e-26
220	8.951e-26
221	9.6416e-26
222	1.0462e-25
223	9.2543e-26
224	9.7464e-26
225	1.0578e-25
226	9.9418e-26
227	9.9724e-26
228	9.0421e-26
229	9.6839e-26
230	8.5571e-26
231	8.8486e-26
232	8.8054e-26
233	8.7892e-26
234	9.0354e-26
235	8.4988e-26
236	9.322e-26
237	8.2535e-26
238	8.8633e-26
239	8.6971e-26
240	8.875e-26
241	8.981e-26
242	8.7714e-26
243	8.9448e-26
244	8.6112e-26
245	8.9603e-26
246	8.1881e-26
247	7.9858e-26
248	9.0044e-26
249	1.0034e-25
250	2.7456e-25
251	8.2281e-26
252	8.3367e-26
253	8.8081e-26
254	8.3335e-26
255	8.1725e-26
256	7.5446e-26
257	7.698e-26
258	7.3689e-26
259	8.744e-26
260	7.8533e-26
261	8.2064e-26
262	7.8321e-26
263	8.0195e-26
264	7.6125e-26
265	7.1291e-26
266	7.4682e-26
267	7.7409e-26
268	7.7128e-26
269	7.2208e-26
270	8.0723e-26
271	6.982e-26
272	7.8307e-26
273	6.6359e-26
274	7.3107e-26
275	6.9709e-26
276	7.6634e-26
277	7.4313e-26
278	6.7225e-26
279	6.8236e-26
280	7.4302e-26
281	7.0172e-26
282	7.1389e-26
283	7.071e-26
284	7.066e-26
285	6.8077e-26
286	7.5385e-26
287	7.2542e-26
288	6.5475e-26
289	7.2011e-26
290	6.9797e-26
291	6.9113e-26
292	6.4385e-26
293	7.0269e-26
294	6.8742e-26
295	7.3788e-26
296	7.2433e-26
297	6.9436e-26
298	6.1827e-26
299	6.7008e-26
300	7.2867e-26
301	6.9474e-26
302	6.9072e-26
303	6.348e-26
304	6.5742e-26
305	6.8119e-26
306	6.885e-26
307	7.0868e-26
308	6.3456e-26
309	6.4076e-26
310	5.959e-26
311	6.7704e-26
312	6.2643e-26
313	6.4331e-26
314	6.4967e-26
315	6.7257e-26
316	6.2965e-26
317	6.9912e-26
318	6.9324e-26
319	5.655e-26
320	6.4667e-26
321	5.6248e-26
322	6.2035e-26
323	6.3345e-26
324	6.263e-26
325	6.1443e-26
326	6.0947e-26
327	6.4338e-26
328	5.9632e-26
329	6.8365e-26
330	5.4446e-26
331	5.3155e-26
332	5.5525e-26
333	5.8118e-26
334	6.3274e-26
335	5.4406e-26
336	5.5988e-26
337	5.6761e-26
338	5.9635e-26
339	5.3427e-26
340	5.5475e-26
341	5.7867e-26
342	5.885e-26
343	5.5503e-26
344	5.506e-26
345	5.7583e-26
346	5.704e-26
347	6.923e-26
348	5.9698e-26
349	6.2987e-26
350	2.0752e-25
351	6.1009e-26
352	5.4936e-26
353	5.5856e-26
354	5.3946e-26
355	5.6625e-26
356	4.7918e-26
357	4.6839e-26
358	5.2027e-26
359	4.9698e-26
360	5.1789e-26
361	4.85e-26
362	5.0783e-26
363	5.5265e-26
364	4.9272e-26
365	4.9369e-26
366	4.6875e-26
367	5.0644e-26
368	4.8218e-26
369	5.006e-26
370	4.6135e-26
371	5.083e-26
372	4.3856e-26
373	4.715e-26
374	4.8775e-26
375	4.9653e-26
376	5.0263e-26
377	4.7029e-26
378	4.8549e-26
379	4.7482e-26
380	4.9175e-26
381	6.0074e-26
382	5.2015e-26
383	4.7756e-26
384	5.4366e-26
385	5.1815e-26
386	5.4138e-26
387	4.5262e-26
388	4.8564e-26
389	4.6625e-26
390	4.8719e-26
391	4.8036e-26
392	4.2759e-26
393	4.7431e-26
394	5.0561e-26
395	4.8982e-26
396	4.7799e-26
397	4.601e-26
398	4.3076e-26
399	4.5566e-26
400	5.0823e-26
401	5.0431e-26
402	4.683e-26
403	4.4353e-26
404	4.4702e-26
405	4.8683e-26
406	4.5192e-26
407	4.3533e-26
408	4.4702e-26
409	4.5128e-26
410	4.3838e-26
411	4.2941e-26
412	4.5012e-26
413	4.8153e-26
414	4.4096e-26
415	4.4536e-26
416	4.5053e-26
417	4.9554e-26
418	4.4614e-26
419	4.5386e-26
420	4.9615e-26
421	4.4545e-26
422	4.013e-26
423	4.3783e-26
424	4.3594e-26
425	4.4468e-26
426	4.0351e-26
427	4.8484e-26
428	4.2919e-26
429	4.1968e-26
430	4.3757e-26
431	4.6509e-26
432	4.2162e-26
433	3.8974e-26
434	4.0767e-26
435	4.2153e-26
436	4.0659e-26
437	4.0001e-26
438	4.3342e-26
439	4.8641e-26
440	3.9653e-26
441	4.3151e-26
442	4.1207e-26
443	4.2274e-26
444	4.4307e-26
445	4.5702e-26
446	4.7824e-26
447	5.4561e-26
448	6.879e-26
449	2.7631e-25
450	9.3644e-25
451	8.6451e-26
452	5.6917e-26
453	4.4369e-26
454	4.3014e-26
455	4.4623e-26
456	4.0108e-26
457	3.9879e-26
458	4.0731e-26
459	3.9325e-26
460	3.5148e-26
461	4.0646e-26
462	4.2402e-26
463	3.8694e-26
464	3.736e-26
465	4.5943e-26
466	3.92e-26
467	4.0146e-26
468	3.9992e-26
469	3.644e-26
470	3.5374e-26
471	3.6719e-26
472	3.8913e-26
473	3.8902e-26
474	3.5797e-26
475	3.5995e-26
476	3.7451e-26
477	3.631e-26
478	3.3995e-26
479	3.8155e-26
480	3.6611e-26
481	4.154e-26
482	3.9243e-26
483	3.5051e-26
484	3.5141e-26
485	3.516e-26
486	3.8107e-26
487	3.5057e-26
488	3.7524e-26
489	3.7406e-26
490	3.6285e-26
491	3.6795e-26
492	3.6939e-26
493	3.6288e-26
494	3.8942e-26
495	3.7995e-26
496	3.6175e-26
497	3.5631e-26
498	3.3192e-26
499	3.1861e-26
500	3.6693e-26
501	3.3743e-26
502	3.5634e-26
503	3.4444e-26
504	3.5231e-26
505	3.3797e-26
506	3.4072e-26
507	3.535e-26
508	3.3376e-26
509	3.1843e-26
510	3.155e-26
511	3.6028e-26
512	3.5062e-26
513	3.6945e-26
514	3.5283e-26
515	3.8385e-26
516	3.4338e-26
517	3.1636e-26
518	3.5363e-26
519	3.4665e-26
520	3.5116e-26
521	3.9026e-26
522	3.181e-26
523	3.5624e-26
524	3.4195e-26
525	2.9868e-26
526	3.3458e-26
527	3.2814e-26
528	3.5176e-26
529	3.3901e-26
530	3.1405e-26
531	3.1114e-26
532	3.1537e-26
533	3.4189e-26
534	3.1405e-26
535	3.1907e-26
536	3.3516e-26
537	3.4638e-26
538	2.9401e-26
539	3.0375e-26
540	3.1703e-26
541	3.0752e-26
542	3.2643e-26
543	3.1483e-26
544	3.5152e-26
545	3.2741e-26
546	3.3347e-26
547	3.2474e-26
548	3.423e-26
549	6.3695e-26
550	9.7763e-26
551	3.6784e-26
552	3.3894e-26
553	3.0347e-26
554	2.9779e-26
555	3.1052e-26
556	3.3361e-26
557	3.227e-26
558	3.0644e-26
559	2.8903e-26
560	3.0186e-26
561	3.0003e-26
562	2.8509e-26
563	2.9497e-26
564	3.0171e-26
565	2.9619e-26
566	3.0587e-26
567	2.9591e-26
568	2.9982e-26
569	2.9904e-26
570	3.1849e-26
571	2.978e-26
572	2.8429e-26
573	3.1726e-26
574	2.7225e-26
575	3.2938e-26
576	2.9692e-26
577	2.7791e-26
578	2.913e-26
579	2.5731e-26
580	2.8032e-26
581	2.769e-26
582	2.6483e-26
583	2.9236e-26
584	2.8612e-26
585	2.9659e-26
586	3.2963e-26
587	3.012e-26
588	2.8335e-26
589	2.7684e-26
590	3.1752e-26
591	2.8966e-26
592	2.872e-26
593	2.6291e-26
594	2.5629e-26
595	2.7106e-26
596	2.6277e-26
597	2.7476e-26
598	2.7591e-26
599	2.4547e-26
600	2.7912e-26
601	2.9995e-26
602	2.5726e-26
603	2.9387e-26
604	2.7184e-26
605	2.6201e-26
606	2.9632e-26
607	3.0343e-26
608	3.0296e-26
609	2.7096e-26
610	3.0838e-26
611	3.0032e-26
612	2.7095e-26
613	2.7465e-26
614	3.1375e-26
615	2.4675e-26
616	2.8852e-26
617	2.5213e-26
618	2.8636e-26
619	2.6788e-26
620	2.6781e-26
621	2.8125e-26
622	2.7171e-26
623	2.4873e-26
624	2.7333e-26
625	2.57e-26
626	2.7383e-26
627	2.6365e-26
628	2.7662e-26
629	2.7492e-26
630	2.7256e-26
631	2.5666e-26
632	2.584e-26
633	2.58e-26
634	2.4317e-26
635	2.593e-26
636	2.4224e-26
637	2.588e-26
638	2.4378e-26
639	2.387e-26
640	2.5982e-26
641	2.5755e-26
642	2.5619e-26
643	2.6755e-26
644	2.7358e-26
645	2.5689e-26
646	2.4072e-26
647	2.7014e-26
648	2.697e-26
649	4.7366e-26
650	5.0889e-26
651	2.8875e-26
652	2.7592e-26
653	2.6708e-26
654	2.527e-26
655	2.5955e-26
656	2.6251e-26
657	2.3662e-26
658	2.6607e-26
659	2.4779e-26
660	2.6044e-26
661	2.5511e-26
662	2.6389e-26
663	2.541e-26
664	2.3197e-26
665	2.5016e-26
666	2.66e-26
667	2.7095e-26
668	2.5555e-26
669	2.4542e-26
670	2.3585e-26
671	2.6591e-26
672	2.3287e-26
673	2.222e-26
674	2.7316e-26
675	2.2802e-26
676	2.2721e-26
677	2.4474e-26
678	2.4797e-26
679	2.4907e-26
680	2.1567e-26
681	2.4464e-26
682	2.6752e-26
683	2.1997e-26
684	2.4721e-26
685	2.3834e-26
686	2.2597e-26
687	2.3872e-26
688	2.4534e-26
689	2.2151e-26
690	2.5406e-26
691	2.2677e-26
692	2.6094e-26
693	2.3694e-26
694	2.4348e-26
695	2.3914e-26
696	2.1581e-26
697	2.3805e-26
698	2.3053e-26
699	2.5464e-26
700	2.3038e-26
701	2.5245e-26
702	2.5397e-26
703	2.5976e-26
704	2.2431e-26
705	2.5019e-26
706	2.2395e-26
707	2.2364e-26
708	2.2771e-26
709	2.3824e-26
710	2.3099e-26
711	2.054e-26
712	2.2149e-26
713	2.2065e-26
714	2.477e-26
715	2.1241e-26
716	2.1307e-26
717	2.0638e-26
718	2.128e-26
719	2.2582e-26
720	2.5823e-26
721	2.2217e-26
722	2.1415e-26
723	2.1353e-26
724	2.1487e-26
725	2.2324e-26
726	2.089e-26
727	2.4813e-26
728	2.3472e-26
729	2.2672e-26
730	2.366e-26
731	2.4281e-26
732	2.1991e-26
733	2.3448e-26
734	2.0553e-26
735	2.2304e-26
736	2.1444e-26
737	2.1751e-26
738	2.1267e-26
739	2.1445e-26
740	2.2131e-26
741	2.3939e-26
742	2.0917e-26
743	2.3518e-26
744	2.1382e-26
745	2.2605e-26
746	2.6279e-26
747	2.505e-26
748	2.5085e-26
749	1.0269e-25
750	8.3669e-26
751	2.7274e-26
752	2.2629e-26
753	2.2852e-26
754	2.2435e-26
755	2.1006e-26
756	2.111e-26
757	2.2121e-26
758	2.256e-26
759	2.336e-26
760	2.2251e-26
761	2.0834e-26
762	2.0483e-26
763	1.9989e-26
764	2.1605e-26
765	2.1449e-26
766	2.1685e-26
767	2.1688e-26
768	2.0038e-26
769	1.8127e-26
770	1.9082e-26
771	2.307e-26
772	2.3492e-26
773	2.0519e-26
774	2.4322e-26
775	2.3154e-26
776	2.0322e-26
777	2.2132e-26
778	2.0083e-26
779	1.9109e-26
780	2.1244e-26
781	2.0176e-26
782	2.0375e-26
783	1.6726e-26
784	1.803e-26
785	1.939e-26
786	2.039e-26
787	2.1852e-26
788	1.8824e-26
789	2.1077e-26
790	2.0531e-26
791	1.8067e-26
792	1.914e-26
793	1.7467e-26
794	1.9317e-26
795	1.8826e-26
796	1.8638e-26
797	1.8574e-26
798	1.9131e-26
799	1.982e-26
800	1.9005e-26
801	1.8997e-26
802	2.0077e-26
803	1.9179e-26
804	1.9477e-26
805	1.9513e-26
806	1.9213e-26
807	1.9179e-26
808	1.8127e-26
809	1.8747e-26
810	2.2366e-26
811	1.8256e-26
812	1.9994e-26
813	1.87e-26
814	2.2562e-26
815	2.0063e-26
816	2.0273e-26
817	1.9165e-26
818	1.8653e-26
819	1.6839e-26
820	1.7577e-26
821	1.9488e-26
822	1.8315e-26
823	1.7191e-26
824	1.9852e-26
825	1.9216e-26
826	2.1201e-26
827	1.9913e-26
828	2.0624e-26
829	1.8473e-26
830	1.8221e-26
831	1.9307e-26
832	1.9938e-26
833	1.6826e-26
834	2.0863e-26
835	1.8154e-26
836	1.857e-26
837	1.71e-26
838	2.0846e-26
839	1.7511e-26
840	1.7843e-26
841	1.9423e-26
842	2.0061e-26
843	1.8001e-26
844	1.9483e-26
845	1.8687e-26
846	1.8665e-26
847	1.9351e-26
848	2.0611e-26
849	5.0709e-26
850	3.7935e-26
851	1.9556e-26
852	1.771e-26
853	1.8678e-26
854	1.7385e-26
855	1.8694e-26
856	1.8869e-26
857	1.9266e-26
858	1.9418e-26
859	1.6678e-26
860	1.8326e-26
861	1.9949e-26
862	2.0274e-26
863	1.5964e-26
864	1.7264e-26
865	1.8765e-26
866	1.5216e-26
867	1.8818e-26
868	1.6717e-26
869	1.6351e-26
870	1.5521e-26
871	1.6661e-26
872	1.7653e-26
873	1.8446e-26
874	1.9149e-26
875	2.0022e-26
876	1.8007e-26
877	1.836e-26
878	1.8198e-26
879	1.7351e-26
880	1.7807e-26
881	1.6591e-26
882	1.7393e-26
883	1.6647e-26
884	1.6451e-26
885	1.7077e-26
886	1.6972e-26
887	1.6196e-26
888	1.8271e-26
889	1.8101e-26
890	1.7211e-26
891	1.7465e-26
892	1.7065e-26
893	1.894e-26
894	1.6769e-26
895	1.7373e-26
896	1.532e-26
897	1.7857e-26
898	1.6595e-26
899	1.5988e-26
900	1.6002e-26
901	1.6493e-26
902	1.7784e-26
903	1.8682e-26
904	1.5839e-26
905	1.5877e-26
906	1.6087e-26
907	1.6209e-26
908	1.7203e-26
909	1.6852e-26
910	1.5639e-26
911	1.7761e-26
912	1.6747e-26
913	1.6884e-26
914	1.7417e-26
915	1.7354e-26
916	1.6652e-26
917	1.6088e-26
918	1.6438e-26
919	1.779e-26
920	1.7767e-26
921	1.6665e-26
922	1.7293e-26
923	1.6615e-26
924	1.5291e-26
925	1.7584e-26
926	1.6539e-26
927	1.6567e-26
928	1.5281e-26
929	1.6755e-26
930	1.7322e-26
931	1.5556e-26
932	1.6903e-26
933	1.6249e-26
934	1.7107e-26
935	1.6877e-26
936	1.5975e-26
937	1.5899e-26
938	1.6486e-26
939	1.7431e-26
940	1.6541e-26
941	1.5659e-26
942	1.6742e-26
943	1.601e-26
944	1.3858e-26
945	1.5128e-26
946	1.7224e-26
947	1.8202e-26
948	1.847e-26
949	5.6046e-26
950	3.373e-26
951	1.7309e-26
952	1.6613e-26
953	1.6577e-26
954	1.7792e-26
955	1.5025e-26
956	1.6093e-26
957	1.6387e-26
958	1.524e-26
959	1.5694e-26
960	1.5476e-26
961	1.5966e-26
962	1.5836e-26
963	1.6404e-26
964	1.6906e-26
965	1.5221e-26
966	1.521e-26
967	1.4542e-26
968	1.4522e-26
969	1.5271e-26
970	1.5804e-26
971	1.4832e-26
972	1.6238e-26
973	1.4119e-26
974	1.571e-26
975	1.5676e-26
976	1.5653e-26
977	1.4928e-26
978	1.5144e-26
979	1.4997e-26
980	1.6621e-26
981	1.5002e-26
982	1.6758e-26
983	1.5312e-26
984	1.6059e-26
985	1.687e-26
986	1.5925e-26
987	1.7695e-26
988	1.5844e-26
989	1.4747e-26
990	1.4504e-26
991	1.501e-26
992	1.6555e-26
993	1.5778e-26
994	1.459e-26
995	1.4634e-26
996	1.5431e-26
997	1.6577e-26
998	1.5072e-26
999	1.526e-26
1000	1.3537e-26
1001	1.4341e-26
1002	1.6335e-26
1003	1.4581e-26
1004	1.4945e-26
1005	1.4811e-26
1006	1.4187e-26
1007	1.4801e-26
1008	1.4976e-26
1009	1.469e-26
1010	1.4444e-26
1011	1.476e-26
1012	1.4699e-26
1013	1.3942e-26
1014	1.5005e-26
1015	1.4261e-26
1016	1.4059e-26
1017	1.5053e-26
1018	1.5001e-26
1019	1.499e-26
1020	1.5688e-26
1021	1.4476e-26
1022	1.3067e-26
1023	1.3978e-26
1024	1.5616e-26
1025	1.3174e-26
1026	1.5054e-26
1027	1.4712e-26
1028	1.5167e-26
1029	1.2854e-26
1030	1.4825e-26
1031	1.4594e-26
1032	1.3733e-26
1033	1.3401e-26
1034	1.5165e-26
1035	1.3822e-26
1036	1.3684e-26
1037	1.4182e-26
1038	1.3854e-26
1039	1.3514e-26
1040	1.4128e-26
1041	1.5865e-26
1042	1.4076e-26
1043	1.3596e-26
1044	1.3032e-26
1045	1.3605e-26
1046	1.4946e-26
1047	1.3889e-26
1048	1.3662e-26
1049	2.3916e-26
1050	1.6981e-26
1051	1.3815e-26
1052	1.3512e-26
1053	1.2937e-26
1054	1.3107e-26
1055	1.268e-26
1056	1.276e-26
1057	1.2857e-26
1058	1.3141e-26
1059	1.3933e-26
1060	1.3315e-26
1061	1.4117e-26
1062	1.4499e-26
1063	1.3237e-26
1064	1.4072e-26
1065	1.3928e-26
1066	1.3541e-26
1067	1.4618e-26
1068	1.3843e-26
1069	1.3709e-26
1070	1.417e-26
1071	1.401e-26
1072	1.3627e-26
1073	1.466e-26
1074	1.4013e-26
1075	1.2267e-26
1076	1.4043e-26
1077	1.2916e-26
1078	1.4364e-26
1079	1.2933e-26
1080	1.3961e-26
1081	1.4715e-26
1082	1.4238e-26
1083	1.2908e-26
1084	1.2557e-26
1085	1.3971e-26
1086	1.2333e-26
1087	1.3113e-26
1088	1.1955e-26
1089	1.3991e-26
1090	1.2431e-26
1091	1.2193e-26
1092	1.2665e-26
1093	1.2396e-26
1094	1.2508e-26
1095	1.3783e-26
1096	1.343e-26
1097	1.3228e-26
1098	1.3332e-26
1099	1.2956e-26
1100	1.3705e-26
1101	1.2139e-26
1102	1.2449e-26
1103	1.3882e-26
1104	1.1695e-26
1105	1.3549e-26
1106	1.2529e-26
1107	1.3328e-26
1108	1.1912e-26
1109	1.2332e-26
1110	1.2604e-26
1111	1.3107e-26
1112	1.3446e-26
1113	1.1897e-26
1114	1.1669e-26
1115	1.2462e-26
1116	1.2115e-26
1117	1.2694e-26
1118	1.3213e-26
1119	1.2964e-26
1120	1.2693e-26
1121	1.266e-26
1122	1.2322e-26
1123	1.3621e-26
1124	1.3212e-26
1125	1.3054e-26
1126	1.15e-26
1127	1.2252e-26
1128	1.2105e-26
1129	1.2123e-26
1130	1.365e-26
1131	1.2177e-26
1132	1.3004e-26
1133	1.2288e-26
1134	1.1357e-26
1135	1.291e-26
1136	1.1264e-26
1137	1.1488e-26
1138	1.2486e-26
1139	1.2476e-26
1140	1.1535e-26
1141	1.209e-26
1142	1.1169e-26
1143	1.2062e-26
1144	1.1469e-26
1145	1.1765e-26
1146	1.2306e-26
1147	1.1516e-26
1148	2.0578e-26
1149	9.456e-26
1150	3.9159e-26
1151	1.5577e-26
1152	1.2497e-26
1153	1.1532e-26
1154	1.1274e-26
1155	1.2038e-26
1156	1.0736e-26
1157	1.1978e-26
1158	1.1615e-26
1159	1.295e-26
1160	1.2508e-26
1161	1.2263e-26
1162	1.1203e-26
1163	1.238e-26
1164	1.2302e-26
1165	1.1357e-26
1166	1.1652e-26
1167	1.308e-26
1168	1.1026e-26
1169	1.2326e-26
1170	1.1718e-26
1171	1.1957e-26
1172	1.1046e-26
1173	1.1697e-26
1174	1.0624e-26
1175	1.1014e-26
1176	1.1627e-26
1177	1.1734e-26
1178	1.1674e-26
1179	1.0199e-26
1180	1.1288e-26
1181	1.0553e-26
1182	1.1369e-26
1183	1.0796e-26
1184	1.1588e-26
1185	1.1314e-26
1186	1.2304e-26
1187	1.1962e-26
1188	1.1061e-26
1189	1.0865e-26
1190	1.1311e-26
1191	1.2047e-26
1192	1.239e-26
1193	1.1388e-26
1194	1.1703e-26
1195	1.2049e-26
1196	1.199e-26
1197	1.1225e-26
1198	1.0847e-26
1199	1.2089e-26
1200	1.1043e-26
1201	1.0469e-26
1202	1.1763e-26
1203	1.1009e-26
1204	1.0997e-26
1205	1.1206e-26
1206	1.1443e-26
1207	1.2241e-26
1208	1.1106e-26
1209	1.0913e-26
1210	1.1202e-26
1211	1.1829e-26
1212	1.1211e-26
1213	1.011e-26
1214	1.0459e-26
1215	1.1595e-26
1216	1.1779e-26
1217	1.0638e-26
1218	1.1218e-26
1219	1.1748e-26
1220	1.0555e-26
1221	1.1309e-26
1222	1.1566e-26
1223	1.1276e-26
1224	1.0476e-26
1225	9.9708e-27
1226	1.1892e-26
1227	1.1577e-26
1228	1.1408e-26
1229	1.1334e-26
1230	1.1882e-26
1231	1.1104e-26
1232	1.1353e-26
1233	1.029e-26
1234	1.1365e-26
1235	1.0479e-26
1236	1.1826e-26
1237	1.1639e-26
1238	1.0254e-26
1239	1.0201e-26
1240	1.0437e-26
1241	1.0678e-26
1242	1.0273e-26
1243	1.1329e-26
1244	9.8466e-27
1245	1.0886e-26
1246	1.0652e-26
1247	1.0337e-26
1248	1.2583e-26
1249	2.4358e-26
1250	1.511e-26
1251	1.0625e-26
1252	1.1097e-26
1253	1.0061e-26
1254	1.1645e-26
1255	1.0704e-26
1256	1.0594e-26
1257	1.1889e-26
1258	1.0772e-26
1259	1.0776e-26
1260	1.1241e-26
1261	1.2018e-26
1262	1.1001e-26
1263	1.0308e-26
1264	1.0103e-26
1265	1.0746e-26
1266	1.0963e-26
1267	1.0885e-26
1268	9.9746e-27
1269	1.0502e-26
1270	9.8873e-27
1271	1.0078e-26
1272	1.0451e-26
1273	1.0454e-26
1274	1.1354e-26
1275	1.0058e-26
1276	9.9529e-27
1277	9.0448e-27
1278	1.0674e-26
1279	1.0043e-26
1280	1.1147e-26
1281	1.008e-26
1282	1.1256e-26
1283	1.0158e-26
1284	1.0006e-26
1285	1.0657e-26
1286	9.9203e-27
1287	1.0469e-26
1288	1.0441e-26
1289	9.6308e-27
1290	9.9974e-27
1291	1.0362e-26
1292	1.0163e-26
1293	9.9598e-27
1294	9.5737e-27
1295	1.029e-26
1296	1.0155e-26
1297	1.1478e-26
1298	1.0534e-26
1299	1.1139e-26
1300	9.6329e-27
1301	9.2845e-27
1302	1.0408e-26
1303	1.0202e-26
1304	9.9422e-27
1305	9.8218e-27
1306	1.0366e-26
1307	1.0725e-26
1308	1.0159e-26
1309	9.9187e-27
1310	1.0267e-26
1311	1.0712e-26
1312	1.0389e-26
1313	1.0488e-26
1314	8.9105e-27
1315	1.033e-26
1316	1.0499e-26
1317	1.0272e-26
1318	1.0612e-26
1319	9.8183e-27
1320	9.9342e-27
1321	9.9766e-27
1322	9.2204e-27
1323	1.0011e-26
1324	9.1047e-27
1325	9.636e-27
1326	9.4285e-27
1327	9.4565e-27
1328	1.0111e-26
1329	9.9692e-27
1330	9.7547e-27
1331	9.8361e-27
1332	8.8921e-27
1333	1.063e-26
1334	9.6483e-27
1335	8.942e-27
1336	8.9133e-27
1337	9.6589e-27
1338	1.0201e-26
1339	1.038e-26
1340	9.7367e-27
1341	9.5718e-27
1342	9.6117e-27
1343	9.2769e-27
1344	9.3682e-27
1345	9.4591e-27
1346	1.0727e-26
1347	9.5307e-27
1348	1.0111e-26
1349	1.1548e-26
1350	9.7911e-27
1351	1.0396e-26
1352	9.8313e-27
1353	9.9915e-27
1354	1.0314e-26
1355	9.6206e-27
1356	9.2566e-27
1357	9.5299e-27
1358	1.0106e-26
1359	9.3129e-27
1360	1.0071e-26
1361	9.0829e-27
1362	9.5938e-27
1363	9.3029e-27
1364	8.6572e-27
1365	8.7789e-27
1366	9.2248e-27
1367	9.0934e-27
1368	9.3844e-27
1369	1.0287e-26
1370	9.2288e-27
1371	9.6793e-27
1372	9.2074e-27
1373	9.1436e-27
1374	8.8496e-27
1375	1.007e-26
1376	9.7088e-27
1377	9.8071e-27
1378	9.8219e-27
1379	1.0423e-26
1380	8.8634e-27
1381	1.0111e-26
1382	8.7937e-27
1383	8.8896e-27
1384	9.7148e-27
1385	9.1868e-27
1386	9.3478e-27
1387	9.5528e-27
1388	9.4232e-27
1389	9.2624e-27
1390	9.9861e-27
1391	1.0039e-26
1392	9.8208e-27
1393	8.9004e-27
1394	9.6495e-27
1395	8.6368e-27
1396	9.7167e-27
1397	1.0113e-26
1398	9.991e-27
1399	9.4854e-27
1400	8.2776e-27
1401	1.0076e-26
1402	9.6852e-27
1403	9.5847e-27
1404	8.6047e-27
1405	1.0871e-26
1406	8.8904e-27
1407	9.1816e-27
1408	9.2724e-27
1409	9.7667e-27
1410	9.4041e-27
1411	8.6062e-27
1412	9.2315e-27
1413	1.0325e-26
1414	8.5998e-27
1415	8.8032e-27
1416	1.0125e-26
1417	8.7806e-27
1418	8.7358e-27
1419	8.6712e-27
1420	7.9957e-27
1421	8.5926e-27
1422	9.0786e-27
1423	9.0127e-27
1424	9.4332e-27
1425	8.7907e-27
1426	9.1304e-27
1427	8.3714e-27
1428	8.6066e-27
1429	9.2091e-27
1430	9.621e-27
1431	1.02e-26
1432	9.0641e-27
1433	9.0049e-27
1434	9.4407e-27
1435	1.0208e-26
1436	9.0998e-27
1437	9.2747e-27
1438	8.6136e-27
1439	8.6252e-27
1440	9.3047e-27
1441	8.614e-27
1442	8.8948e-27
1443	8.8562e-27
1444	8.2194e-27
1445	8.7417e-27
1446	8.4186e-27
1447	8.9286e-27
1448	1.1516e-26
1449	1.7712e-26
1450	9.8469e-27
1451	8.392e-27
1452	7.9642e-27
1453	9.1456e-27
1454	8.4888e-27
1455	7.981e-27
1456	8.7269e-27
1457	8.2126e-27
1458	8.1496e-27
1459	9.2914e-27
1460	7.8127e-27
1461	8.3409e-27
1462	8.4223e-27
1463	9.3183e-27
1464	8.5893e-27
1465	8.3419e-27
1466	7.8503e-27
1467	9.1249e-27
1468	8.8339e-27
1469	9.2857e-27
1470	8.3918e-27
1471	8.2329e-27
1472	8.6841e-27
1473	7.8165e-27
1474	8.3119e-27
1475	8.7718e-27
1476	8.1186e-27
1477	8.9984e-27
1478	8.2729e-27
1479	8.8879e-27
1480	8.2811e-27
1481	8.6877e-27
1482	8.5466e-27
1483	7.9062e-27
1484	8.8891e-27
1485	7.9901e-27
1486	8.4276e-27
1487	7.651e-27
1488	8.4129e-27
1489	8.7166e-27
1490	7.8534e-27
1491	8.5591e-27
1492	8.8368e-27
1493	8.296e-27
1494	8.5263e-27
1495	8.3517e-27
1496	9.2035e-27
1497	9.0295e-27
1498	8.5406e-27
1499	8.5791e-27
1500	8.3814e-27
1501	8.275e-27
1502	7.6805e-27
1503	8.0649e-27
1504	8.1896e-27
1505	8.2692e-27
1506	8.2767e-27
1507	8.2759e-27
1508	9.1404e-27
1509	7.7756e-27
1510	7.9255e-27
1511	8.6449e-27
1512	8.4448e-27
1513	7.9168e-27
1514	8.6647e-27
1515	8.3682e-27
1516	7.8617e-27
1517	8.0298e-27
1518	8.2744e-27
1519	7.8655e-27
1520	8.1224e-27
1521	7.948e-27
1522	8.2975e-27
1523	8.3134e-27
1524	7.4081e-27
1525	8.2352e-27
1526	8.4811e-27
1527	8.1686e-27
1528	7.6591e-27
1529	8.2583e-27
1530	8.411e-27
1531	8.0522e-27
1532	7.9647e-27
1533	8.1098e-27
1534	8.6848e-27
1535	7.8511e-27
1536	7.298e-27
1537	8.7794e-27
1538	8.1158e-27
1539	7.6563e-27
1540	8.4282e-27
1541	7.9115e-27
1542	8.6323e-27
1543	8.197e-27
1544	7.7425e-27
1545	7.6319e-27
1546	8.0923e-27
1547	7.6954e-27
1548	8.275e-27
1549	7.8002e-27
1550	8.0903e-27
1551	7.4958e-27
1552	8.3531e-27
1553	8.4641e-27
1554	7.6076e-27
1555	8.7059e-27
1556	8.1829e-27
1557	7.0026e-27
1558	8.4628e-27
1559	8.1177e-27
1560	7.2971e-27
1561	7.5984e-27
1562	7.9245e-27
1563	7.0827e-27
1564	8.1608e-27
1565	7.3674e-27
1566	9.1182e-27
1567	7.8347e-27
1568	7.5438e-27
1569	7.9855e-27
1570	7.9014e-27
1571	7.927e-27
1572	7.6065e-27
1573	7.554e-27
1574	7.9827e-27
1575	7.4591e-27
1576	7.7355e-27
1577	7.8388e-27
1578	7.449e-27
1579	7.6859e-27
1580	7.7052e-27
1581	7.9122e-27
1582	7.7297e-27
1583	8.3245e-27
1584	7.2359e-27
1585	7.4059e-27
1586	7.2887e-27
1587	7.1885e-27
1588	8.2346e-27
1589	8.2478e-27
1590	7.5576e-27
1591	7.1808e-27
1592	7.7155e-27
1593	7.9439e-27
1594	7.7644e-27
1595	7.9765e-27
1596	7.5435e-27
1597	7.8918e-27
1598	6.9638e-27
1599	7.6432e-27
1600	8.2086e-27
1601	7.4679e-27
1602	7.641e-27
1603	7.3667e-27
1604	7.4799e-27
1605	6.9541e-27
1606	7.19e-27
1607	7.5622e-27
1608	7.6914e-27
1609	7.1036e-27
1610	8.641e-27
1611	7.3688e-27
1612	7.6209e-27
1613	7.5128e-27
1614	7.8729e-27
1615	6.9995e-27
1616	8.2075e-27
1617	7.2686e-27
1618	7.2171e-27
1619	7.7056e-27
1620	7.3111e-27
1621	7.1582e-27
1622	6.9548e-27
1623	6.8786e-27
1624	6.3931e-27
1625	7.2342e-27
1626	7.5411e-27
1627	7.5148e-27
1628	7.3356e-27
1629	7.5143e-27
1630	7.4984e-27
1631	7.1599e-27
1632	7.5523e-27
1633	7.0235e-27
1634	7.8239e-27
1635	7.0633e-27
1636	6.5886e-27
1637	7.4508e-27
1638	7.436e-27
1639	7.1856e-27
1640	7.1997e-27
1641	7.9744e-27
1642	6.4984e-27
1643	7.4581e-27
1644	7.0427e-27
1645	7.413e-27
1646	6.9911e-27
1647	7.3503e-27
1648	7.7849e-27
1649	8.9229e-27
1650	7.5641e-27
1651	6.8727e-27
1652	7.0008e-27
1653	7.2033e-27
1654	7.6581e-27
1655	7.0978e-27
1656	6.6175e-27
1657	7.2998e-27
1658	7.3009e-27
1659	7.6025e-27
1660	7.1104e-27
1661	6.5448e-27
1662	7.0181e-27
1663	6.7243e-27
1664	7.5119e-27
1665	7.4414e-27
1666	7.2199e-27
1667	7.1612e-27
1668	7.2814e-27
1669	6.6244e-27
1670	6.6665e-27
1671	6.6811e-27
1672	7.5641e-27
1673	6.9143e-27
1674	7.4189e-27
1675	6.9841e-27
1676	6.5216e-27
1677	7.3084e-27
1678	7.3927e-27
1679	6.2023e-27
1680	6.4087e-27
1681	6.9224e-27
1682	6.9677e-27
1683	6.8472e-27
1684	7.2348e-27
1685	7.0355e-27
1686	6.8302e-27
1687	6.8594e-27
1688	7.4132e-27
1689	7.4931e-27
1690	6.9879e-27
1691	7.1283e-27
1692	6.6318e-27
1693	6.9325e-27
1694	7.0787e-27
1695	7.1601e-27
1696	6.7957e-27
1697	6.8609e-27
1698	6.9139e-27
1699	6.9407e-27
1700	7.296e-27
1701	6.5908e-27
1702	7.1318e-27
1703	7.6269e-27
1704	7.3582e-27
1705	7.631e-27
1706	6.0956e-27
1707	6.3334e-27
1708	6.6977e-27
1709	6.4346e-27
1710	7.5527e-27
1711	6.4916e-27
1712	7.5107e-27
1713	7.5914e-27
1714	7.2818e-27
1715	6.4743e-27
1716	6.7266e-27
1717	7.257e-27
1718	6.6962e-27
1719	7.0431e-27
1720	7.304e-27
1721	6.5636e-27
1722	7.4924e-27
1723	6.4441e-27
1724	6.6062e-27
1725	7.4027e-27
1726	6.4505e-27
1727	6.8626e-27
1728	6.8303e-27
1729	6.8025e-27
1730	6.6199e-27
1731	6.5779e-27
1732	7.0086e-27
1733	6.5657e-27
1734	7.8238e-27
1735	6.7061e-27
1736	7.166e-27
1737	6.593e-27
1738	6.3964e-27
1739	6.6287e-27
1740	6.2907e-27
1741	6.2313e-27
1742	6.5317e-27
1743	6.8847e-27
1744	6.5479e-27
1745	7.3017e-27
1746	6.9689e-27
1747	6.3764e-27
1748	8.367e-27
1749	9.3841e-27
1750	7.2864e-27
1751	6.4205e-27
1752	6.5243e-27
1753	6.7996e-27
1754	6.5843e-27
1755	6.5507e-27
1756	6.3677e-27
1757	6.9674e-27
1758	7.0187e-27
1759	6.2785e-27
1760	6.6465e-27
1761	7.0581e-27
1762	6.0266e-27
1763	7.3904e-27
1764	6.3297e-27
1765	6.7993e-27
1766	6.6153e-27
1767	6.7452e-27
1768	6.8339e-27
1769	6.646e-27
1770	7.1114e-27
1771	6.502e-27
1772	7.0384e-27
1773	6.9785e-27
1774	6.3964e-27
1775	6.8398e-27
1776	6.9176e-27
1777	6.9165e-27
1778	7.0442e-27
1779	6.2725e-27
1780	6.641e-27
1781	6.5735e-27
1782	6.7985e-27
1783	6.5785e-27
1784	6.3964e-27
1785	6.7778e-27
1786	6.7228e-27
1787	7.0303e-27
1788	6.7914e-27
1789	6.6394e-27
1790	7.0659e-27
1791	6.289e-27
1792	6.788e-27
1793	6.4002e-27
1794	6.0814e-27
1795	5.6942e-27
1796	6.9154e-27
1797	6.4305e-27
1798	6.4169e-27
1799	6.07e-27
1800	6.4538e-27
1801	6.4257e-27
1802	6.3214e-27
1803	6.203e-27
1804	6.5561e-27
1805	5.8864e-27
1806	6.9048e-27
1807	5.8831e-27
1808	6.1435e-27
1809	6.5694e-27
1810	6.4856e-27
1811	6.0373e-27
1812	6.495e-27
1813	6.0676e-27
1814	6.4878e-27
1815	6.087e-27
1816	6.1632e-27
1817	6.8235e-27
1818	7.1851e-27
1819	6.3647e-27
1820	6.3757e-27
1821	6.7561e-27
1822	6.1637e-27
1823	6.112e-27
1824	6.6074e-27
1825	6.393e-27
1826	6.5689e-27
1827	5.9787e-27
1828	6.1338e-27
1829	6.9292e-27
1830	6.4568e-27
1831	6.3701e-27
1832	6.7008e-27
1833	6.4996e-27
1834	6.1522e-27
1835	6.1191e-27
1836	6.2831e-27
1837	5.9824e-27
1838	6.5962e-27
1839	7.2152e-27
1840	7.2517e-27
1841	8.4354e-27
1842	9.2648e-27
1843	1.0424e-26
1844	1.1081e-26
1845	1.2121e-26
1846	1.1684e-26
1847	1.4085e-26
1848	1.294e-26
1849	1.3106e-26
1850	1.1224e-26
1851	1.0638e-26
1852	8.7482e-27
1853	6.9719e-27
1854	6.2658e-27
1855	6.0724e-27
1856	6.4773e-27
1857	6.9329e-27
1858	6.0069e-27
1859	7.2614e-27
1860	6.8273e-27
1861	6.5741e-27
1862	6.2484e-27
1863	6.4067e-27
1864	6.2227e-27
1865	6.4167e-27
1866	5.9329e-27
1867	6.7437e-27
1868	6.5731e-27
1869	6.2979e-27
1870	6.1529e-27
1871	6.5054e-27
1872	6.4916e-27
1873	5.2321e-27
1874	5.7018e-27
1875	6.4489e-27
1876	6.0352e-27
1877	6.4405e-27
1878	6.5225e-27
1879	5.9452e-27
1880	6.2225e-27
1881	6.3133e-27
1882	6.4927e-27
1883	6.1562e-27
1884	6.2159e-27
1885	5.8928e-27
1886	6.0925e-27
1887	6.0833e-27
1888	5.9644e-27
1889	5.8947e-27
1890	6.1051e-27
1891	6.1401e-27
1892	5.592e-27
1893	6.4508e-27
1894	5.8777e-27
1895	5.7957e-27
1896	6.1017e-27
1897	6.4968e-27
1898	6.0978e-27
1899	5.9973e-27
1900	6.4335e-27
1901	6.174e-27
1902	6.2791e-27
1903	5.7395e-27
1904	6.0665e-27
1905	6.0511e-27
1906	6.2247e-27
1907	6.3218e-27
1908	6.0088e-27
1909	5.9261e-27
1910	7.027e-27
1911	6.3959e-27
1912	6.4045e-27
1913	5.89e-27
1914	6.3004e-27
1915	6.3287e-27
1916	5.5549e-27
1917	5.7719e-27
1918	5.8069e-27
1919	6.3107e-27
1920	5.7173e-27
1921	6.2418e-27
1922	6.0864e-27
1923	6.3352e-27
1924	6.0528e-27
1925	6.028e-27
1926	6.0349e-27
1927	6.0311e-27
1928	5.7179e-27
1929	6.223e-27
1930	5.3094e-27
1931	6.1817e-27
1932	6.6834e-27
1933	6.0048e-27
1934	5.9027e-27
1935	5.8705e-27
1936	5.7708e-27
1937	6.7243e-27
1938	6.2103e-27
1939	6.3798e-27
1940	5.7204e-27
1941	6.2445e-27
1942	5.6356e-27
1943	5.9598e-27
1944	6.0962e-27
1945	5.8351e-27
1946	6.0463e-27
1947	6.2399e-27
1948	6.3761e-27
1949	6.8686e-27
1950	5.6031e-27
1951	6.1628e-27
1952	6.2586e-27
1953	5.8621e-27
1954	5.0031e-27
1955	6.2931e-27
1956	6.0245e-27
1957	6.4002e-27
1958	5.7614e-27
1959	6.0327e-27
1960	5.6431e-27
1961	6.3493e-27
1962	6.3791e-27
1963	5.0971e-27
1964	5.8973e-27
1965	6.2526e-27
1966	5.6045e-27
1967	5.5207e-27
1968	5.9786e-27
1969	6.3354e-27
1970	6.1877e-27
1971	5.5355e-27
1972	6.1689e-27
1973	5.5685e-27
1974	6.0954e-27
1975	5.625e-27
1976	5.5379e-27
1977	5.762e-27
1978	6.2922e-27
1979	5.9691e-27
1980	5.6721e-27
1981	5.9373e-27
1982	5.9096e-27
1983	5.5217e-27
1984	6.1499e-27
1985	5.5802e-27
1986	5.4208e-27
1987	5.585e-27
1988	6.1913e-27
1989	5.6377e-27
1990	5.82e-27
1991	5.5157e-27
1992	6.031e-27
1993	5.6137e-27
1994	5.3858e-27
1995	6.2349e-27
1996	5.439e-27
1997	5.9447e-27
1998	5.8207e-27
[truncated: 16,002 more rows]
