# Supplementary material for: Integrated photodetectors for compact Fourier-transform waveguide spectrometers
Source: Nat Photonics. 2022 Oct 24;17(1):59–64. doi: 10.1038/s41566-022-01088-7 (PMC9822831; doi:10.1038/s41566-022-01088-7)
Supplement: Source Data Fig. 4 — Unprocessed measurement data and waveguide spectrometer with two light sources. [file 41566_2022_1088_MOESM3_ESM.xlsx]

## Sheet: fig4.txt
piezostage: 1mV equals 10nm
Laser 1: 1570nm, 83.1mA laser setting, 300 μW fiber output power
Laser 2: 1310nm, 43mA laser setting, 330 μW fiber output power
load resistance: 100kOhm
modulation: 27 Hz
Sample: R [V]	Sample: Th. [°]	Vsd set [V]	Vg Sample [V]	Vsd Sample [V]	Isd [A]	Lock-In Ampl. [V] driving piezostage	Lock-In Offset [V] driving piezostage
1.14494e-05	-74.9319	0.05	0.0988952	0.0500541	2.00781e-09	0.01	0
1.06831e-05	-73.774	0.05	0.0989183	0.0500485	1.90813e-09	0.01	0.001
8.86521e-06	-71.9683	0.05	0.0989072	0.0500459	1.99556e-09	0.01	0.002
6.78678e-06	-79.0634	0.05	0.0989278	0.0500457	2.05328e-09	0.01	0.003
5.78576e-06	-71.8081	0.05	0.0989207	0.0500455	1.95249e-09	0.01	0.004
4.55119e-06	-67.3004	0.05	0.0988531	0.0500473	1.97617e-09	0.01	0.005
2.31593e-06	-68.7285	0.05	0.0989604	0.0500446	1.9616e-09	0.01	0.006
2.50837e-06	-71.6953	0.05	0.0989374	0.0500465	1.96315e-09	0.01	0.007
1.70236e-06	-63.6128	0.05	0.0989413	0.0500411	2.04885e-09	0.01	0.008
1.44118e-06	-62.2199	0.05	0.0989008	0.0500471	2.07321e-09	0.01	0.009
2.30089e-06	-59.4932	0.05	0.0989874	0.0500454	1.97512e-09	0.01	0.01
2.0551e-06	-68.7729	0.05	0.0989334	0.0500513	2.01804e-09	0.01	0.011
1.16292e-06	90.3109	0.05	0.0989811	0.0500441	1.98839e-09	0.01	0.012
1.61952e-06	94.8298	0.05	0.0989898	0.0500368	2.01245e-09	0.01	0.013
3.78108e-06	103.509	0.05	0.0990057	0.0500422	1.96163e-09	0.01	0.014
6.87087e-06	108.104	0.05	0.0989874	0.0500506	1.99419e-09	0.01	0.015
7.88137e-06	104.982	0.05	0.0989167	0.0500412	2.02954e-09	0.01	0.016
9.70268e-06	105.929	0.05	0.0989079	0.05005	2.01075e-09	0.01	0.017
1.07959e-05	107.913	0.05	0.098927	0.0500438	2.01126e-09	0.01	0.018
9.45682e-06	108.062	0.05	0.0989207	0.0500407	1.9902e-09	0.01	0.019
1.02427e-05	110.385	0.05	0.0989954	0.0500569	2.04923e-09	0.01	0.02
7.05615e-06	107.787	0.05	0.0989072	0.0500456	1.99393e-09	0.01	0.021
8.97759e-06	106.671	0.05	0.0988952	0.0500483	1.97212e-09	0.01	0.022
1.08203e-05	109.179	0.05	0.0989326	0.0500521	1.95553e-09	0.01	0.023
1.08952e-05	106.973	0.05	0.099016	0.0500458	1.92613e-09	0.01	0.024
1.01415e-05	106.619	0.05	0.0989914	0.0500419	1.97848e-09	0.01	0.025
9.24497e-06	108.84	0.05	0.0989389	0.0500495	2.01339e-09	0.01	0.026
9.8377e-06	109.674	0.05	0.0989866	0.0500501	1.98282e-09	0.01	0.027
8.71005e-06	110.93	0.05	0.0989747	0.0500433	1.90562e-09	0.01	0.028
1.03588e-05	105.85	0.05	0.0989787	0.0500462	1.91431e-09	0.01	0.029
1.24153e-05	107.64	0.05	0.0989842	0.0500448	1.94538e-09	0.01	0.03
1.35589e-05	105.207	0.05	0.0989485	0.0500407	1.95506e-09	0.01	0.031
1.30614e-05	105.581	0.05	0.0989811	0.050041	1.97954e-09	0.01	0.032
8.39251e-06	109.523	0.05	0.0989636	0.0500488	1.99419e-09	0.01	0.033
7.15714e-06	107.161	0.05	0.0989223	0.0500522	2.02982e-09	0.01	0.034
6.88514e-06	107.989	0.05	0.0988277	0.0500542	1.90533e-09	0.01	0.035
5.92468e-06	106.511	0.05	0.0989381	0.0500498	1.98617e-09	0.01	0.036
4.44023e-06	95.7734	0.05	0.0988809	0.0500435	2.01336e-09	0.01	0.037
4.11967e-06	107.823	0.05	0.0989469	0.050038	1.924e-09	0.01	0.038
3.43952e-06	105.945	0.05	0.0989381	0.0500489	1.9284e-09	0.01	0.039
2.70387e-06	99.4913	0.05	0.0989159	0.0500497	1.94303e-09	0.01	0.04
2.10268e-06	120.173	0.05	0.098927	0.0500555	1.93685e-09	0.01	0.041
1.35563e-06	79.9796	0.05	0.0989286	0.0500535	1.92173e-09	0.01	0.042
1.11006e-06	-67.1376	0.05	0.0989572	0.0500461	1.97187e-09	0.01	0.043
1.59905e-06	-53.46	0.05	0.0989302	0.0500555	1.9024e-09	0.01	0.044
3.27797e-06	-83.0964	0.05	0.0989636	0.0500482	1.97183e-09	0.01	0.045
4.0647e-06	-84.0222	0.05	0.0989397	0.0500449	1.96385e-09	0.01	0.046
4.96796e-06	-82.5072	0.05	0.0989644	0.0500499	1.97859e-09	0.01	0.047
4.89324e-06	-78.4014	0.05	0.0989882	0.0500596	1.95553e-09	0.01	0.048
4.33065e-06	-73.7848	0.05	0.0989977	0.0500564	1.94305e-09	0.01	0.049
6.16561e-06	-71.2077	0.05	0.098931	0.050045	1.89423e-09	0.01	0.05
7.30236e-06	-71.9404	0.05	0.0989556	0.0500485	1.9108e-09	0.01	0.051
7.56204e-06	-73.1613	0.05	0.0989636	0.0500519	1.90155e-09	0.01	0.052
7.14131e-06	-73.9841	0.05	0.0989151	0.0500493	1.91313e-09	0.01	0.053
6.98562e-06	-76.4693	0.05	0.0989485	0.0500466	1.9745e-09	0.01	0.054
7.08555e-06	-74.356	0.05	0.0989056	0.0500508	1.97116e-09	0.01	0.055
8.43406e-06	-79.8065	0.05	0.0989453	0.050051	1.96466e-09	0.01	0.056
6.53143e-06	-75.4022	0.05	0.0989795	0.0500535	1.96726e-09	0.01	0.057
8.62132e-06	-73.7064	0.05	0.0988881	0.0500531	2.01223e-09	0.01	0.058
6.60545e-06	-79.7726	0.05	0.0988936	0.0500505	1.89018e-09	0.01	0.059
5.48987e-06	-78.4392	0.05	0.0989715	0.050053	2.01684e-09	0.01	0.06
4.38325e-06	-80.8513	0.05	0.0989135	0.0500503	1.99728e-09	0.01	0.061
3.99188e-06	-81.3059	0.05	0.0989501	0.0500481	1.96654e-09	0.01	0.062
3.6714e-06	-65.2042	0.05	0.0989191	0.0500531	2.02703e-09	0.01	0.063
3.66801e-06	-70.4481	0.05	0.0989	0.0500491	1.99355e-09	0.01	0.064
2.23041e-06	-70.2918	0.05	0.098962	0.0500387	1.94938e-09	0.01	0.065
2.03295e-06	-78.3794	0.05	0.0989445	0.0500467	1.92738e-09	0.01	0.066
3.85475e-07	-133.713	0.05	0.0989254	0.0500437	2.00014e-09	0.01	0.067
8.43182e-07	168.662	0.05	0.098842	0.0500561	1.95237e-09	0.01	0.068
3.83743e-07	163.421	0.05	0.0988944	0.0500509	2.0414e-09	0.01	0.069
5.31949e-07	88.7822	0.05	0.0988619	0.0500487	1.99285e-09	0.01	0.07
2.10177e-06	114.256	0.05	0.0988388	0.0500404	2.03727e-09	0.01	0.071
2.65814e-06	110.802	0.05	0.0989318	0.0500358	1.95931e-09	0.01	0.072
4.44513e-06	111.581	0.05	0.0989119	0.0500389	1.99171e-09	0.01	0.073
4.74011e-06	110.505	0.05	0.0988968	0.0500519	2.05653e-09	0.01	0.074
5.52443e-06	101.707	0.05	0.0988793	0.0500438	1.92547e-09	0.01	0.075
4.28709e-06	107.614	0.05	0.0988865	0.0500357	2.0386e-09	0.01	0.076
5.64824e-06	111.132	0.05	0.0989366	0.0500342	1.97079e-09	0.01	0.077
5.60269e-06	116.028	0.05	0.0988293	0.0500529	1.94716e-09	0.01	0.078
5.84729e-06	110.51	0.05	0.0988857	0.0500539	1.96001e-09	0.01	0.079
4.89908e-06	106.366	0.05	0.098877	0.0500512	2.01861e-09	0.01	0.08
6.21636e-06	105.745	0.05	0.0989016	0.0500472	1.98286e-09	0.01	0.081
6.94779e-06	111.089	0.05	0.0988865	0.0500441	1.99869e-09	0.01	0.082
7.5862e-06	116.052	0.05	0.0989151	0.0500367	1.92323e-09	0.01	0.083
6.48999e-06	108.352	0.05	0.0988468	0.050052	1.93218e-09	0.01	0.084
7.44961e-06	112.267	0.05	0.0989485	0.0500477	2.01916e-09	0.01	0.085
6.21074e-06	108.136	0.05	0.0988889	0.0500407	1.96636e-09	0.01	0.086
5.3196e-06	110.072	0.05	0.0989191	0.050057	1.95929e-09	0.01	0.087
5.46109e-06	108.645	0.05	0.0989302	0.0500484	1.88859e-09	0.01	0.088
6.93332e-06	102.023	0.05	0.0989326	0.0500502	1.95493e-09	0.01	0.089
6.71463e-06	96.7089	0.05	0.0989485	0.0500455	1.89125e-09	0.01	0.09
5.35223e-06	100.092	0.05	0.0989413	0.0500403	1.94555e-09	0.01	0.091
2.26957e-06	109.751	0.05	0.0988968	0.050046	1.91242e-09	0.01	0.092
3.77981e-06	105.404	0.05	0.0988857	0.0500465	1.98983e-09	0.01	0.093
2.14871e-06	120.718	0.05	0.0989342	0.0500532	1.99041e-09	0.01	0.094
2.92588e-06	108.095	0.05	0.0990033	0.0500436	1.88879e-09	0.01	0.095
1.20184e-06	120.259	0.05	0.0989008	0.050043	2.01485e-09	0.01	0.096
7.22691e-07	-48.3083	0.05	0.0988952	0.0500486	2.01496e-09	0.01	0.097
2.70832e-06	-59.6979	0.05	0.0988928	0.0500536	1.94238e-09	0.01	0.098
3.07452e-06	-59.69	0.05	0.098954	0.0500498	2.00345e-09	0.01	0.099
2.1771e-06	-63.2901	0.05	0.0989739	0.0500512	1.90671e-09	0.01	0.1
2.688e-06	-69.6809	0.05	0.0988666	0.0500414	1.89189e-09	0.01	0.101
4.20907e-06	-78.2042	0.05	0.0989278	0.0500448	1.93463e-09	0.01	0.102
3.89075e-06	-81.3387	0.05	0.0989119	0.0500493	1.9906e-09	0.01	0.103
4.40278e-06	-77.0967	0.05	0.098931	0.0500557	1.96826e-09	0.01	0.104
4.77862e-06	-68.1805	0.05	0.0988936	0.0500504	1.92468e-09	0.01	0.105
6.42955e-06	-69.5829	0.05	0.0988865	0.0500454	1.88044e-09	0.01	0.106
8.1272e-06	-71.236	0.05	0.098923	0.0500455	1.97825e-09	0.01	0.107
4.59383e-06	-75.6383	0.05	0.0989556	0.0500472	1.91602e-09	0.01	0.108
4.44476e-06	-80.877	0.05	0.0989223	0.050048	1.92826e-09	0.01	0.109
3.43195e-06	-81.2569	0.05	0.0989485	0.0500531	2.03148e-09	0.01	0.11
4.50151e-06	-73.4919	0.05	0.0989413	0.0500483	1.92882e-09	0.01	0.111
7.00337e-06	-79.7925	0.05	0.0989246	0.0500544	2.00602e-09	0.01	0.112
1.0939e-05	-74.175	0.05	0.0989723	0.0500564	1.96493e-09	0.01	0.113
1.15058e-05	-70.8654	0.05	0.0989278	0.0500449	1.98773e-09	0.01	0.114
1.29785e-05	-72.1882	0.05	0.0989707	0.0500609	1.98363e-09	0.01	0.115
1.25692e-05	-73.6152	0.05	0.0990097	0.0500366	2.02856e-09	0.01	0.116
1.12754e-05	-73.0821	0.05	0.0989445	0.0500424	2.02935e-09	0.01	0.117
1.18915e-05	-75.4177	0.05	0.0988595	0.0500432	2.00736e-09	0.01	0.118
1.18556e-05	-71.6531	0.05	0.0988881	0.050044	1.97386e-09	0.01	0.119
1.04147e-05	-73.08	0.05	0.0989024	0.0500579	2.0014e-09	0.01	0.12
7.59695e-06	-77.3496	0.05	0.0988412	0.0500494	2.01294e-09	0.01	0.121
5.25241e-06	-72.4461	0.05	0.0988841	0.0500426	2.03256e-09	0.01	0.122
6.17589e-06	-70.2046	0.05	0.0989238	0.0500439	1.98668e-09	0.01	0.123
4.98055e-06	-75.6762	0.05	0.0988928	0.0500402	2.03454e-09	0.01	0.124
4.99892e-06	-77.8983	0.05	0.0988849	0.0500539	1.97825e-09	0.01	0.125
4.25125e-06	-65.8229	0.05	0.0989469	0.0500546	1.95416e-09	0.01	0.126
5.17716e-06	-73.9328	0.05	0.098842	0.0500567	1.94229e-09	0.01	0.127
2.66523e-06	-87.4044	0.05	0.0988897	0.0500435	2.07242e-09	0.01	0.128
4.25066e-07	-77.2094	0.05	0.0989127	0.0500471	1.98056e-09	0.01	0.129
9.7371e-07	-173.825	0.05	0.0988626	0.0500373	2.02746e-09	0.01	0.13
2.26361e-06	99.2953	0.05	0.0989286	0.0500427	1.97546e-09	0.01	0.131
3.35474e-06	115.561	0.05	0.0989898	0.0500423	1.99719e-09	0.01	0.132
6.25466e-06	109.651	0.05	0.0989755	0.0500449	2.02914e-09	0.01	0.133
7.48219e-06	110.425	0.05	0.0989715	0.0500419	2.04639e-09	0.01	0.134
8.58434e-06	106.131	0.05	0.0989064	0.0500434	2.01647e-09	0.01	0.135
9.92304e-06	112.238	0.05	0.0988936	0.0500432	2.0554e-09	0.01	0.136
1.08889e-05	106.462	0.05	0.0989032	0.0500472	1.98385e-09	0.01	0.137
1.18855e-05	107.878	0.05	0.0988746	0.0500473	2.06697e-09	0.01	0.138
1.2661e-05	108.993	0.05	0.0989183	0.050038	2.0126e-09	0.01	0.139
1.41056e-05	109.675	0.05	0.0989771	0.0500426	1.92782e-09	0.01	0.14
1.50324e-05	106.019	0.05	0.0988722	0.0500407	1.96475e-09	0.01	0.141
1.70029e-05	108.344	0.05	0.0988674	0.0500446	1.97268e-09	0.01	0.142
1.78581e-05	109.44	0.05	0.0989111	0.0500463	1.95761e-09	0.01	0.143
1.85166e-05	108.459	0.05	0.0989278	0.0500431	2.03193e-09	0.01	0.144
1.94568e-05	108.707	0.05	0.0988905	0.050051	2.00643e-09	0.01	0.145
1.80711e-05	105.893	0.05	0.0989119	0.050051	2.00087e-09	0.01	0.146
1.73783e-05	108.706	0.05	0.098896	0.0500479	2.01671e-09	0.01	0.147
1.75068e-05	107.564	0.05	0.0988619	0.0500387	2.03398e-09	0.01	0.148
1.72004e-05	107.616	0.05	0.0988897	0.0500412	2.02665e-09	0.01	0.149
1.66715e-05	107.908	0.05	0.0989254	0.0500446	1.95659e-09	0.01	0.15
1.76418e-05	107.411	0.05	0.0989453	0.0500403	1.93429e-09	0.01	0.151
1.83559e-05	106.973	0.05	0.0989827	0.0500483	1.92707e-09	0.01	0.152
1.72882e-05	107.295	0.05	0.0989548	0.0500605	1.95192e-09	0.01	0.153
1.61784e-05	105.393	0.05	0.0989159	0.0500566	1.9497e-09	0.01	0.154
1.4598e-05	108.748	0.05	0.098966	0.0500436	1.91735e-09	0.01	0.155
1.33379e-05	105.138	0.05	0.0989302	0.0500497	1.99882e-09	0.01	0.156
1.11228e-05	111.052	0.05	0.0989509	0.0500458	1.98323e-09	0.01	0.157
9.27487e-06	105.815	0.05	0.0988913	0.050037	1.90307e-09	0.01	0.158
9.08764e-06	109.123	0.05	0.098869	0.050046	1.88601e-09	0.01	0.159
5.16209e-06	117.677	0.05	0.0989517	0.0500456	1.87883e-09	0.01	0.16
1.16565e-06	105.995	0.05	0.0989604	0.0500376	1.88989e-09	0.01	0.161
4.97864e-07	-44.0846	0.05	0.0989763	0.0500465	1.90216e-09	0.01	0.162
2.8839e-07	39.2949	0.05	0.0988913	0.0500445	1.86859e-09	0.01	0.163
1.14284e-06	131.45	0.05	0.098877	0.0500449	1.86701e-09	0.01	0.164
1.0651e-06	153.406	0.05	0.0988976	0.0500475	1.8685e-09	0.01	0.165
2.77613e-07	-164.612	0.05	0.0989397	0.0500451	1.88241e-09	0.01	0.166
3.41045e-06	-72.888	0.05	0.0989366	0.0500466	1.94516e-09	0.01	0.167
6.39386e-06	-75.1504	0.05	0.0989223	0.0500542	1.97134e-09	0.01	0.168
7.41605e-06	-71.8484	0.05	0.0988531	0.0500481	1.93048e-09	0.01	0.169
8.55405e-06	-77.4048	0.05	0.0989707	0.0500459	1.91576e-09	0.01	0.17
9.33197e-06	-76.7285	0.05	0.0990073	0.0500503	1.85477e-09	0.01	0.171
9.97798e-06	-71.2022	0.05	0.0990852	0.0500387	1.88266e-09	0.01	0.172
1.26302e-05	-73.0504	0.05	0.0989366	0.0500421	1.86747e-09	0.01	0.173
1.35281e-05	-75.0203	0.05	0.0989334	0.050039	1.87562e-09	0.01	0.174
1.44138e-05	-73.3985	0.05	0.0989564	0.0500405	1.83936e-09	0.01	0.175
1.56385e-05	-74.7894	0.05	0.0989882	0.0500358	1.87199e-09	0.01	0.176
1.72134e-05	-75.2192	0.05	0.0989389	0.0500457	2.00334e-09	0.01	0.177
1.76349e-05	-74.9211	0.05	0.0988754	0.0500453	2.00773e-09	0.01	0.178
1.81653e-05	-73.8506	0.05	0.098989	0.0500417	1.98747e-09	0.01	0.179
1.84045e-05	-72.1965	0.05	0.0989127	0.0500375	1.98551e-09	0.01	0.18
1.76099e-05	-72.6353	0.05	0.0989326	0.0500426	1.96838e-09	0.01	0.181
1.72933e-05	-71.3638	0.05	0.0989858	0.050037	1.94161e-09	0.01	0.182
1.67893e-05	-72.9764	0.05	0.0989715	0.0500391	1.90259e-09	0.01	0.183
1.79137e-05	-72.7365	0.05	0.0989318	0.0500388	2.02986e-09	0.01	0.184
1.85899e-05	-72.375	0.05	0.098989	0.0500416	2.0166e-09	0.01	0.185
1.82882e-05	-72.3418	0.05	0.0989922	0.0500392	2.02004e-09	0.01	0.186
1.85874e-05	-71.9218	0.05	0.0989723	0.0500358	1.96809e-09	0.01	0.187
1.68816e-05	-72.4612	0.05	0.0989413	0.0500387	1.93421e-09	0.01	0.188
1.63438e-05	-73.6254	0.05	0.0989381	0.0500388	1.99987e-09	0.01	0.189
1.70917e-05	-71.3179	0.05	0.0989676	0.0500438	1.94029e-09	0.01	0.19
1.62368e-05	-72.9919	0.05	0.0989898	0.0500424	1.97091e-09	0.01	0.191
1.5556e-05	-70.1032	0.05	0.0989755	0.0500351	2.08468e-09	0.01	0.192
1.27449e-05	-72.0951	0.05	0.0989715	0.050041	2.08416e-09	0.01	0.193
1.18852e-05	-76.475	0.05	0.0989699	0.0500426	2.08322e-09	0.01	0.194
9.2602e-06	-74.7441	0.05	0.0989159	0.0500407	2.05187e-09	0.01	0.195
7.90075e-06	-71.8223	0.05	0.0987872	0.0500409	2.08403e-09	0.01	0.196
7.09332e-06	-73.8912	0.05	0.0988706	0.0500487	1.99579e-09	0.01	0.197
4.32798e-06	-72.4739	0.05	0.0988388	0.0500407	2.0252e-09	0.01	0.198
4.73862e-06	-74.8241	0.05	0.0989183	0.0500404	1.96935e-09	0.01	0.199
3.29754e-06	-74.5461	0.05	0.0989294	0.05004	2.02842e-09	0.01	0.2
1.74973e-06	-85.2677	0.05	0.0989604	0.0500449	2.02831e-09	0.01	0.201
2.13968e-06	95.659	0.05	0.0989183	0.0500382	2.07203e-09	0.01	0.202
7.1293e-06	106.833	0.05	0.0989501	0.0500389	2.08538e-09	0.01	0.203
8.86846e-06	106.33	0.05	0.0989191	0.0500433	2.08243e-09	0.01	0.204
1.05129e-05	105.803	0.05	0.0989087	0.0500385	2.04675e-09	0.01	0.205
1.22684e-05	106.688	0.05	0.098896	0.0500408	2.03764e-09	0.01	0.206
1.2939e-05	107.512	0.05	0.098923	0.0500366	1.98128e-09	0.01	0.207
1.45392e-05	108.537	0.05	0.0989445	0.050045	1.98612e-09	0.01	0.208
1.50379e-05	110.459	0.05	0.0989517	0.0500414	2.02498e-09	0.01	0.209
1.75297e-05	110.25	0.05	0.0988976	0.0500486	1.98585e-09	0.01	0.21
1.90561e-05	107.304	0.05	0.0989413	0.0500451	2.07642e-09	0.01	0.211
2.09248e-05	107.855	0.05	0.0988881	0.0500366	1.98222e-09	0.01	0.212
2.38327e-05	107.86	0.05	0.0989016	0.0500365	2.05756e-09	0.01	0.213
2.48352e-05	109.875	0.05	0.0989437	0.0500433	1.95778e-09	0.01	0.214
2.63189e-05	109.169	0.05	0.0989636	0.0500405	1.94316e-09	0.01	0.215
2.82214e-05	106.129	0.05	0.0989223	0.0500434	1.99751e-09	0.01	0.216
2.89323e-05	108.817	0.05	0.098993	0.0500401	1.97931e-09	0.01	0.217
2.76567e-05	108.488	0.05	0.0989477	0.0500528	1.89401e-09	0.01	0.218
2.76628e-05	106.163	0.05	0.0988801	0.0500536	1.88335e-09	0.01	0.219
2.79508e-05	106.575	0.05	0.0990025	0.0500456	1.96256e-09	0.01	0.22
2.66091e-05	106.091	0.05	0.0990033	0.0500493	1.9584e-09	0.01	0.221
2.62154e-05	106.006	0.05	0.0989493	0.0500422	1.96105e-09	0.01	0.222
2.53368e-05	106.823	0.05	0.0989056	0.0500391	1.96722e-09	0.01	0.223
2.34667e-05	106.128	0.05	0.098989	0.0500417	1.89381e-09	0.01	0.224
2.04214e-05	107.67	0.05	0.0989334	0.0500425	1.93255e-09	0.01	0.225
1.96256e-05	107.474	0.05	0.0989858	0.0500433	1.94576e-09	0.01	0.226
1.79125e-05	107.47	0.05	0.0990009	0.0500353	1.8746e-09	0.01	0.227
1.39513e-05	106.304	0.05	0.09902	0.0500412	1.85877e-09	0.01	0.228
1.06072e-05	105.528	0.05	0.0989962	0.0500428	1.90721e-09	0.01	0.229
7.98279e-06	106.464	0.05	0.0990105	0.050044	1.81626e-09	0.01	0.23
5.27174e-06	105.426	0.05	0.0989707	0.050045	1.88986e-09	0.01	0.231
1.63512e-06	123.639	0.05	0.098954	0.0500491	1.82225e-09	0.01	0.232
5.34886e-07	120.858	0.05	0.0989771	0.050042	1.84678e-09	0.01	0.233
1.56813e-06	-100.027	0.05	0.0989819	0.0500495	1.8405e-09	0.01	0.234
2.59438e-06	-73.381	0.05	0.0989477	0.0500482	1.90088e-09	0.01	0.235
5.16343e-06	-78.5663	0.05	0.0990144	0.0500382	1.92145e-09	0.01	0.236
7.75237e-06	-79.5614	0.05	0.0989795	0.0500434	1.86354e-09	0.01	0.237
1.00028e-05	-76.4538	0.05	0.0989763	0.0500431	1.93218e-09	0.01	0.238
1.25249e-05	-73.504	0.05	0.0990073	0.0500498	1.91657e-09	0.01	0.239
1.51518e-05	-74.5885	0.05	0.0989111	0.0500419	1.9389e-09	0.01	0.24
1.67252e-05	-75.4448	0.05	0.0988841	0.0500449	1.87399e-09	0.01	0.241
1.88574e-05	-74.5602	0.05	0.0989676	0.0500404	1.86493e-09	0.01	0.242
2.01752e-05	-71.4307	0.05	0.0989445	0.0500391	1.88922e-09	0.01	0.243
2.17885e-05	-73.4425	0.05	0.0989461	0.0500399	1.87025e-09	0.01	0.244
2.22944e-05	-73.8888	0.05	0.0988897	0.050056	1.94955e-09	0.01	0.245
2.29426e-05	-73.6123	0.05	0.0988746	0.0500532	1.88208e-09	0.01	0.246
2.34702e-05	-71.2427	0.05	0.0989374	0.0500405	1.91418e-09	0.01	0.247
2.46703e-05	-73.0629	0.05	0.0990081	0.0500397	1.90432e-09	0.01	0.248
2.46027e-05	-73.7295	0.05	0.0989254	0.050038	1.93042e-09	0.01	0.249
2.53157e-05	-72.5675	0.05	0.0989207	0.0500448	1.95849e-09	0.01	0.25
2.56255e-05	-71.9922	0.05	0.0988928	0.0500448	1.91132e-09	0.01	0.251
2.56174e-05	-71.8433	0.05	0.0988841	0.0500514	1.9329e-09	0.01	0.252
2.47309e-05	-72.972	0.05	0.0990303	0.0500434	1.98154e-09	0.01	0.253
2.31222e-05	-72.5744	0.05	0.098927	0.0500461	2.02891e-09	0.01	0.254
2.21509e-05	-71.9652	0.05	0.0989652	0.0500392	1.94217e-09	0.01	0.255
2.14658e-05	-71.278	0.05	0.0989095	0.0500391	2.00778e-09	0.01	0.256
2.09265e-05	-71.9161	0.05	0.0989413	0.0500466	1.9425e-09	0.01	0.257
1.92361e-05	-72.734	0.05	0.0988817	0.0500483	1.97579e-09	0.01	0.258
1.91798e-05	-71.702	0.05	0.0988897	0.0500489	2.03954e-09	0.01	0.259
1.81502e-05	-70.0466	0.05	0.0988746	0.0500453	2.02682e-09	0.01	0.26
1.524e-05	-71.3117	0.05	0.098865	0.0500442	2.04154e-09	0.01	0.261
1.59937e-05	-69.6097	0.05	0.098896	0.0500468	2.109e-09	0.01	0.262
1.4406e-05	-74.433	0.05	0.0988857	0.0500453	2.09782e-09	0.01	0.263
1.24542e-05	-70.9297	0.05	0.0989175	0.0500416	2.08649e-09	0.01	0.264
1.16378e-05	-68.4265	0.05	0.0989056	0.0500468	2.06811e-09	0.01	0.265
1.08361e-05	-72.0399	0.05	0.0988793	0.0500439	2.08083e-09	0.01	0.266
8.14881e-06	-72.5685	0.05	0.0988658	0.0500387	2.01193e-09	0.01	0.267
6.6368e-06	-70.3531	0.05	0.0989524	0.0500504	2.04702e-09	0.01	0.268
5.28804e-06	-69.6963	0.05	0.0989636	0.0500495	2.00101e-09	0.01	0.269
2.76231e-06	-67.4044	0.05	0.0989374	0.0500486	2.08828e-09	0.01	0.27
1.40073e-06	-71.8014	0.05	0.0989135	0.0500414	2.04967e-09	0.01	0.271
7.67121e-07	125.644	0.05	0.0990049	0.0500511	2.02005e-09	0.01	0.272
2.90743e-06	101.228	0.05	0.0989572	0.0500357	2.05002e-09	0.01	0.273
4.85769e-06	111.893	0.05	0.0989238	0.0500466	2.00071e-09	0.01	0.274
6.68678e-06	107.078	0.05	0.0989938	0.0500463	1.97684e-09	0.01	0.275
7.51954e-06	109.51	0.05	0.0990041	0.0500481	2.02619e-09	0.01	0.276
9.17393e-06	111.545	0.05	0.0989461	0.0500477	2.09525e-09	0.01	0.277
1.2373e-05	113.135	0.05	0.0989604	0.0500427	2.01638e-09	0.01	0.278
1.49967e-05	109.426	0.05	0.0988857	0.0500486	2.07815e-09	0.01	0.279
1.67063e-05	108.927	0.05	0.0988785	0.0500424	2.08913e-09	0.01	0.28
1.84126e-05	109.21	0.05	0.0988364	0.0500427	2.03657e-09	0.01	0.281
2.04712e-05	108.649	0.05	0.0989501	0.0500454	2.04213e-09	0.01	0.282
2.11369e-05	110.791	0.05	0.0989008	0.0500499	1.97775e-09	0.01	0.283
2.26949e-05	107.9	0.05	0.0989151	0.0500486	1.96035e-09	0.01	0.284
2.28835e-05	106.843	0.05	0.0989191	0.05004	1.96184e-09	0.01	0.285
2.44723e-05	106.296	0.05	0.0989747	0.0500387	1.97489e-09	0.01	0.286
2.45044e-05	106.321	0.05	0.0989389	0.0500439	1.98437e-09	0.01	0.287
2.54922e-05	106.057	0.05	0.0989715	0.0500476	1.95897e-09	0.01	0.288
2.66612e-05	107.145	0.05	0.098989	0.0500484	2.02458e-09	0.01	0.289
2.6724e-05	108.567	0.05	0.099051	0.0500488	2.01168e-09	0.01	0.29
2.69392e-05	107.193	0.05	0.0989985	0.0500519	2.00291e-09	0.01	0.291
2.65011e-05	106.761	0.05	0.0989381	0.050051	1.92239e-09	0.01	0.292
2.63482e-05	105.981	0.05	0.0989834	0.0500422	1.98014e-09	0.01	0.293
2.64612e-05	105.805	0.05	0.0988658	0.0500488	1.88422e-09	0.01	0.294
2.63711e-05	105.784	0.05	0.0989389	0.0500486	1.88595e-09	0.01	0.295
2.4828e-05	105.123	0.05	0.0988833	0.050048	1.87065e-09	0.01	0.296
2.26073e-05	106.391	0.05	0.0989183	0.0500435	1.8672e-09	0.01	0.297
2.0676e-05	106.159	0.05	0.0988825	0.0500441	1.85919e-09	0.01	0.298
1.93105e-05	106.19	0.05	0.0989763	0.0500412	1.9175e-09	0.01	0.299
1.80361e-05	106.78	0.05	0.0989652	0.0500406	1.91223e-09	0.01	0.3
1.49559e-05	106.849	0.05	0.0989532	0.0500494	1.94688e-09	0.01	0.301
1.0907e-05	110.553	0.05	0.0989207	0.0500458	1.90577e-09	0.01	0.302
7.95529e-06	111.238	0.05	0.0988325	0.0500407	1.80391e-09	0.01	0.303
4.51656e-06	104.894	0.05	0.0989437	0.0500438	1.90329e-09	0.01	0.304
3.20903e-06	111.853	0.05	0.0989556	0.0500363	1.94449e-09	0.01	0.305
4.85316e-07	-49.7355	0.05	0.0989668	0.0500425	1.78115e-09	0.01	0.306
3.43166e-06	-72.5222	0.05	0.0990319	0.0500424	1.90045e-09	0.01	0.307
6.09908e-06	-77.3438	0.05	0.098962	0.0500458	1.81808e-09	0.01	0.308
7.48764e-06	-75.5356	0.05	0.098966	0.0500444	1.90739e-09	0.01	0.309
9.90837e-06	-75.8962	0.05	0.0989223	0.0500514	1.92173e-09	0.01	0.31
1.28358e-05	-73.8313	0.05	0.0989668	0.0500554	1.9062e-09	0.01	0.311
1.39924e-05	-76.729	0.05	0.0990462	0.0500446	1.83233e-09	0.01	0.312
1.73487e-05	-74.2938	0.05	0.0989524	0.0500479	1.83501e-09	0.01	0.313
1.94391e-05	-74.505	0.05	0.0989588	0.0500418	1.94558e-09	0.01	0.314
2.02047e-05	-71.6601	0.05	0.0989469	0.0500427	1.91741e-09	0.01	0.315
2.09373e-05	-74.1557	0.05	0.098935	0.05004	1.86967e-09	0.01	0.316
2.34717e-05	-72.7641	0.05	0.098958	0.0500468	1.93562e-09	0.01	0.317
2.32077e-05	-72.5413	0.05	0.0989079	0.0500412	1.94685e-09	0.01	0.318
2.44679e-05	-74.003	0.05	0.0989143	0.0500464	1.96447e-09	0.01	0.319
2.51546e-05	-73.04	0.05	0.098923	0.0500454	1.94242e-09	0.01	0.32
2.53076e-05	-73.7798	0.05	0.0989016	0.0500438	1.90072e-09	0.01	0.321
2.56031e-05	-74.1628	0.05	0.0988801	0.0500422	1.95893e-09	0.01	0.322
2.48487e-05	-71.98	0.05	0.0988762	0.0500407	1.93319e-09	0.01	0.323
2.5513e-05	-73.3486	0.05	0.0988317	0.0500489	1.94798e-09	0.01	0.324
2.45147e-05	-71.9864	0.05	0.0988952	0.0500414	2.01514e-09	0.01	0.325
2.32043e-05	-70.5602	0.05	0.0988881	0.050042	1.97655e-09	0.01	0.326
2.23404e-05	-72.4362	0.05	0.0988102	0.0500366	1.95904e-09	0.01	0.327
2.16506e-05	-71.2166	0.05	0.0988952	0.0500467	1.96035e-09	0.01	0.328
2.006e-05	-72.7994	0.05	0.0988817	0.0500418	1.98435e-09	0.01	0.329
1.87837e-05	-74.9435	0.05	0.0989024	0.0500476	1.97415e-09	0.01	0.33
1.60819e-05	-74.1046	0.05	0.0989524	0.0500537	2.00183e-09	0.01	0.331
1.5244e-05	-74.6505	0.05	0.0988817	0.0500366	1.97842e-09	0.01	0.332
1.3095e-05	-70.5141	0.05	0.0989827	0.050045	1.99445e-09	0.01	0.333
1.1893e-05	-70.9996	0.05	0.0989898	0.0500394	1.99697e-09	0.01	0.334
1.2451e-05	-73.461	0.05	0.098962	0.0500382	2.09144e-09	0.01	0.335
1.20406e-05	-72.0507	0.05	0.0989787	0.0500342	2.05857e-09	0.01	0.336
9.73571e-06	-70.7097	0.05	0.0989445	0.0500323	2.0776e-09	0.01	0.337
6.60913e-06	-75.1297	0.05	0.0989652	0.0500391	2.08373e-09	0.01	0.338
3.64028e-06	-71.9373	0.05	0.0989652	0.0500394	2.00532e-09	0.01	0.339
1.45582e-06	-53.5613	0.05	0.0989509	0.0500445	2.07919e-09	0.01	0.34
3.02392e-07	109.469	0.05	0.0988889	0.050044	2.04663e-09	0.01	0.341
2.00373e-06	107.866	0.05	0.0988984	0.0500477	2.05263e-09	0.01	0.342
3.40084e-06	113.618	0.05	0.0988595	0.0500507	2.01048e-09	0.01	0.343
1.27482e-06	114.748	0.05	0.0988404	0.0500439	2.03404e-09	0.01	0.344
1.72351e-06	113.943	0.05	0.0989524	0.0500462	2.08302e-09	0.01	0.345
3.83857e-06	113.446	0.05	0.0989532	0.0500525	2.04906e-09	0.01	0.346
4.15806e-06	112.116	0.05	0.0988825	0.0500429	2.02142e-09	0.01	0.347
5.46532e-06	98.8838	0.05	0.0989405	0.0500421	1.99654e-09	0.01	0.348
8.40114e-06	107.062	0.05	0.0989787	0.0500533	2.0816e-09	0.01	0.349
9.48909e-06	106.185	0.05	0.0988928	0.05005	2.04553e-09	0.01	0.35
1.12336e-05	106.983	0.05	0.0988674	0.0500507	2.06706e-09	0.01	0.351
1.15666e-05	106.428	0.05	0.0989175	0.0500493	1.99082e-09	0.01	0.352
1.26421e-05	107.915	0.05	0.0989962	0.0500491	2.04004e-09	0.01	0.353
1.38472e-05	107.233	0.05	0.0989358	0.0500493	2.08615e-09	0.01	0.354
1.55872e-05	105.142	0.05	0.0988984	0.050041	2.01872e-09	0.01	0.355
1.82606e-05	107.251	0.05	0.0989294	0.0500525	2.0553e-09	0.01	0.356
2.10059e-05	107.022	0.05	0.0989564	0.0500481	2.01255e-09	0.01	0.357
2.22066e-05	108.45	0.05	0.0989517	0.0500433	2.08024e-09	0.01	0.358
2.21375e-05	107.276	0.05	0.0989866	0.050049	1.98745e-09	0.01	0.359
2.03321e-05	108.231	0.05	0.0990176	0.0500522	2.0698e-09	0.01	0.36
1.96298e-05	104.881	0.05	0.0989588	0.0500438	2.06305e-09	0.01	0.361
2.07727e-05	104.67	0.05	0.0989159	0.0500439	1.97672e-09	0.01	0.362
1.9764e-05	107.067	0.05	0.0988611	0.0500436	2.0568e-09	0.01	0.363
2.07733e-05	107.176	0.05	0.0988873	0.050049	1.94601e-09	0.01	0.364
2.02027e-05	109.069	0.05	0.0989191	0.0500438	2.0247e-09	0.01	0.365
2.02463e-05	109.201	0.05	0.0988984	0.0500385	1.93956e-09	0.01	0.366
1.89371e-05	104.996	0.05	0.0989731	0.0500419	2.01925e-09	0.01	0.367
1.65303e-05	106.162	0.05	0.0989207	0.0500439	1.98983e-09	0.01	0.368
1.47374e-05	107.923	0.05	0.0988936	0.0500406	1.91364e-09	0.01	0.369
1.4833e-05	106.976	0.05	0.0989564	0.0500376	1.93392e-09	0.01	0.37
1.23393e-05	109.134	0.05	0.0989278	0.0500471	1.8984e-09	0.01	0.371
1.16129e-05	105.297	0.05	0.0989254	0.0500405	1.98104e-09	0.01	0.372
9.6768e-06	107.004	0.05	0.0988785	0.0500486	1.99214e-09	0.01	0.373
8.25061e-06	110.111	0.05	0.0989008	0.0500481	1.95264e-09	0.01	0.374
8.02229e-06	111.403	0.05	0.0989469	0.0500395	1.87051e-09	0.01	0.375
7.06052e-06	107.724	0.05	0.0989588	0.0500475	1.96236e-09	0.01	0.376
6.20202e-06	106.015	0.05	0.0989334	0.0500458	1.88028e-09	0.01	0.377
5.41594e-06	107.798	0.05	0.0989326	0.0500425	1.96842e-09	0.01	0.378
3.9168e-06	99.8899	0.05	0.0989564	0.0500497	1.87557e-09	0.01	0.379
5.0941e-07	47.356	0.05	0.098923	0.0500434	1.82927e-09	0.01	0.38
1.59999e-06	-82.3062	0.05	0.0989389	0.0500445	1.91664e-09	0.01	0.381
2.96118e-06	-87.9786	0.05	0.0988706	0.0500481	1.96643e-09	0.01	0.382
5.02641e-06	-70.2362	0.05	0.0988905	0.0500436	1.9139e-09	0.01	0.383
7.34146e-06	-72.5012	0.05	0.0988173	0.0500488	1.91282e-09	0.01	0.384
1.05353e-05	-71.243	0.05	0.0988913	0.05004	1.99422e-09	0.01	0.385
1.2022e-05	-71.6937	0.05	0.0989079	0.0500461	1.93222e-09	0.01	0.386
1.32646e-05	-76.4959	0.05	0.098962	0.0500461	1.93512e-09	0.01	0.387
1.40095e-05	-76.0769	0.05	0.0989215	0.0500482	1.90907e-09	0.01	0.388
1.52632e-05	-72.5131	0.05	0.0988873	0.0500514	1.89712e-09	0.01	0.389
1.56554e-05	-74.0127	0.05	0.0988587	0.050051	1.91493e-09	0.01	0.39
1.63862e-05	-70.7075	0.05	0.0988817	0.0500429	1.91493e-09	0.01	0.391
1.6556e-05	-73.334	0.05	0.0989159	0.0500464	1.91077e-09	0.01	0.392
1.6771e-05	-72.3269	0.05	0.0988785	0.0500453	1.96978e-09	0.01	0.393
1.65962e-05	-72.6898	0.05	0.0988817	0.0500487	1.98378e-09	0.01	0.394
1.58759e-05	-72.4926	0.05	0.0989223	0.0500522	2.04821e-09	0.01	0.395
1.55374e-05	-73.1946	0.05	0.0989207	0.0500448	1.98807e-09	0.01	0.396
1.54377e-05	-73.3825	0.05	0.0989453	0.050037	1.93073e-09	0.01	0.397
1.46724e-05	-73.4404	0.05	0.0989262	0.0500528	1.97088e-09	0.01	0.398
1.48246e-05	-72.0341	0.05	0.0989366	0.0500424	2.01991e-09	0.01	0.399
1.33916e-05	-73.4818	0.05	0.0989477	0.0500467	1.95203e-09	0.01	0.4
1.14071e-05	-74.1008	0.05	0.0989199	0.0500439	2.04853e-09	0.01	0.401
1.03776e-05	-72.7182	0.05	0.0988706	0.0500502	1.94909e-09	0.01	0.402
8.15677e-06	-72.9978	0.05	0.0989191	0.050053	1.99615e-09	0.01	0.403
7.10815e-06	-76.2474	0.05	0.0988984	0.0500516	2.00518e-09	0.01	0.404
5.17904e-06	-79.9623	0.05	0.0988873	0.0500495	2.00446e-09	0.01	0.405
3.78737e-06	-74.206	0.05	0.0988825	0.0500504	1.98934e-09	0.01	0.406
3.03533e-06	-64.943	0.05	0.0989421	0.0500483	2.03085e-09	0.01	0.407
3.06687e-06	-63.5527	0.05	0.0988404	0.0500459	2.07264e-09	0.01	0.408
2.74972e-06	-80.8827	0.05	0.0988634	0.0500478	2.05323e-09	0.01	0.409
1.12019e-06	-86.2193	0.05	0.0988603	0.0500516	1.97048e-09	0.01	0.41
4.01554e-07	-27.4845	0.05	0.0988245	0.050049	1.99613e-09	0.01	0.411
9.74663e-07	142.86	0.05	0.0989072	0.0500394	2.0768e-09	0.01	0.412
1.26166e-06	128.776	0.05	0.0989723	0.0500457	2.07666e-09	0.01	0.413
3.04145e-06	105.655	0.05	0.0989429	0.0500527	2.04068e-09	0.01	0.414
6.11089e-06	105.314	0.05	0.0989254	0.0500422	2.06307e-09	0.01	0.415
7.59038e-06	107.465	0.05	0.098931	0.0500461	2.07323e-09	0.01	0.416
6.182e-06	109.775	0.05	0.0989954	0.0500477	1.99703e-09	0.01	0.417
7.92819e-06	108.698	0.05	0.0989318	0.0500507	2.08564e-09	0.01	0.418
7.98634e-06	106.587	0.05	0.0989683	0.0500478	1.96919e-09	0.01	0.419
9.87922e-06	109.898	0.05	0.0989556	0.0500466	2.02486e-09	0.01	0.42
1.07232e-05	108.262	0.05	0.098931	0.0500412	1.99782e-09	0.01	0.421
9.58517e-06	111.349	0.05	0.0988499	0.0500511	2.04565e-09	0.01	0.422
9.28041e-06	109.932	0.05	0.0989087	0.0500471	2.11055e-09	0.01	0.423
1.10008e-05	106.981	0.05	0.0989906	0.0500426	2.00342e-09	0.01	0.424
1.09923e-05	104.822	0.05	0.0989739	0.050041	1.97854e-09	0.01	0.425
1.15138e-05	107.922	0.05	0.0988754	0.0500422	2.03885e-09	0.01	0.426
1.07919e-05	105.648	0.05	0.0988889	0.050042	2.05369e-09	0.01	0.427
9.8548e-06	108.295	0.05	0.0989024	0.0500474	1.99049e-09	0.01	0.428
1.02982e-05	107.645	0.05	0.0988921	0.0500482	2.06157e-09	0.01	0.429
9.84627e-06	106.562	0.05	0.0988563	0.0500445	2.04473e-09	0.01	0.43
9.47362e-06	107.947	0.05	0.0989032	0.0500415	1.987e-09	0.01	0.431
9.2933e-06	108.188	0.05	0.0988571	0.0500418	2.07411e-09	0.01	0.432
1.0217e-05	106.964	0.05	0.0989238	0.0500408	2.05159e-09	0.01	0.433
9.10125e-06	110.041	0.05	0.0989795	0.0500324	1.94325e-09	0.01	0.434
8.79064e-06	109.803	0.05	0.0988738	0.0500472	1.9908e-09	0.01	0.435
8.39906e-06	101.847	0.05	0.098935	0.0500428	1.91597e-09	0.01	0.436
8.14477e-06	106.775	0.05	0.0988547	0.0500404	2.02699e-09	0.01	0.437
7.36822e-06	105.17	0.05	0.098869	0.050046	2.00133e-09	0.01	0.438
6.62003e-06	106.574	0.05	0.0988396	0.0500426	2.00561e-09	0.01	0.439
5.53518e-06	111.012	0.05	0.0989199	0.050045	1.95866e-09	0.01	0.44
5.16341e-06	111.385	0.05	0.0989294	0.0500382	2.03442e-09	0.01	0.441
4.89277e-06	98.4418	0.05	0.0990121	0.0500431	1.91198e-09	0.01	0.442
4.2111e-06	99.6934	0.05	0.0989676	0.0500439	2.00988e-09	0.01	0.443
3.8378e-06	110.636	0.05	0.0989811	0.0500507	2.03222e-09	0.01	0.444
2.299e-06	118.813	0.05	0.0988809	0.0500455	2.0136e-09	0.01	0.445
2.10912e-06	116.988	0.05	0.0989342	0.0500513	1.93495e-09	0.01	0.446
8.50398e-07	-142.261	0.05	0.0990129	0.0500467	1.91718e-09	0.01	0.447
2.32843e-06	-100.797	0.05	0.0989397	0.0500409	1.99891e-09	0.01	0.448
2.43386e-06	-84.082	0.05	0.0989389	0.0500456	1.9605e-09	0.01	0.449
3.04143e-06	-81.8015	0.05	0.098962	0.0500484	2.02174e-09	0.01	0.45
5.05885e-06	-73.6623	0.05	0.0989334	0.0500425	1.96786e-09	0.01	0.451
5.97958e-06	-81.7759	0.05	0.0989874	0.0500321	1.93394e-09	0.01	0.452
7.46388e-06	-78.4473	0.05	0.098877	0.0500433	2.03877e-09	0.01	0.453
7.36442e-06	-77.1615	0.05	0.0988849	0.0500353	1.91788e-09	0.01	0.454
7.73778e-06	-79.7986	0.05	0.0990025	0.0500314	1.98262e-09	0.01	0.455
9.84593e-06	-72.0182	0.05	0.0989644	0.0500433	1.96702e-09	0.01	0.456
1.02909e-05	-73.1356	0.05	0.0989151	0.0500429	1.93376e-09	0.01	0.457
1.08069e-05	-72.6271	0.05	0.0989056	0.0500448	2.01973e-09	0.01	0.458
9.37243e-06	-77.5448	0.05	0.0989167	0.0500391	1.96069e-09	0.01	0.459
7.71001e-06	-72.4074	0.05	0.0989024	0.0500371	2.02462e-09	0.01	0.46
8.15432e-06	-70.7758	0.05	0.098896	0.0500473	2.01335e-09	0.01	0.461
8.32373e-06	-72.3643	0.05	0.0990168	0.0500477	1.94738e-09	0.01	0.462
6.64611e-06	-65.6408	0.05	0.0989509	0.0500527	2.01252e-09	0.01	0.463
6.34867e-06	-70.1715	0.05	0.0989326	0.0500451	1.96747e-09	0.01	0.464
5.79385e-06	-68.5477	0.05	0.0989326	0.05004	1.9724e-09	0.01	0.465
5.22991e-06	-66.0515	0.05	0.0989771	0.0500377	1.99163e-09	0.01	0.466
5.2434e-06	-74.4262	0.05	0.0989628	0.0500373	1.95235e-09	0.01	0.467
4.07259e-06	-78.6952	0.05	0.0989676	0.0500456	2.05413e-09	0.01	0.468
2.49355e-06	-85.9328	0.05	0.0989731	0.0500374	1.96869e-09	0.01	0.469
2.07611e-06	-81.8676	0.05	0.0989676	0.0500377	2.05667e-09	0.01	0.47
1.45073e-06	-69.1791	0.05	0.0989032	0.0500361	1.95462e-09	0.01	0.471
3.58611e-07	130.059	0.05	0.0989787	0.0500413	2.07279e-09	0.01	0.472
7.63627e-07	119.24	0.05	0.0989024	0.0500441	1.97954e-09	0.01	0.473
1.18226e-06	119.379	0.05	0.0988754	0.0500443	2.05865e-09	0.01	0.474
2.66756e-06	87.3449	0.05	0.0989278	0.0500388	2.02315e-09	0.01	0.475
3.262e-06	117.111	0.05	0.0989866	0.0500464	1.98228e-09	0.01	0.476
4.07367e-06	112.251	0.05	0.0989691	0.050035	1.97473e-09	0.01	0.477
3.47188e-06	100.624	0.05	0.0989254	0.0500339	2.02139e-09	0.01	0.478
3.8586e-06	109.359	0.05	0.098954	0.0500409	2.01784e-09	0.01	0.479
5.2271e-06	111.617	0.05	0.0989572	0.0500411	2.0273e-09	0.01	0.48
5.55574e-06	111.025	0.05	0.0989334	0.0500452	2.05766e-09	0.01	0.481
7.72604e-06	107.124	0.05	0.0988793	0.0500331	2.05386e-09	0.01	0.482
7.77692e-06	102.549	0.05	0.0989691	0.0500433	1.9658e-09	0.01	0.483
7.17871e-06	106.824	0.05	0.0989397	0.0500372	1.92686e-09	0.01	0.484
8.83528e-06	105.11	0.05	0.0989676	0.0500355	1.96575e-09	0.01	0.485
8.71797e-06	109.564	0.05	0.0989819	0.0500493	1.93898e-09	0.01	0.486
8.2414e-06	106.834	0.05	0.0988976	0.0500455	1.93414e-09	0.01	0.487
7.48849e-06	108.731	0.05	0.0989199	0.0500424	2.048e-09	0.01	0.488
7.63384e-06	111.526	0.05	0.0989215	0.0500444	1.98818e-09	0.01	0.489
9.10458e-06	104.395	0.05	0.0989072	0.0500441	1.97817e-09	0.01	0.49
9.09383e-06	105.372	0.05	0.0989223	0.0500419	2.01708e-09	0.01	0.491
8.32172e-06	112.754	0.05	0.0988515	0.0500473	2.02047e-09	0.01	0.492
8.04265e-06	106.167	0.05	0.0988738	0.0500416	1.97549e-09	0.01	0.493
7.49739e-06	101.658	0.05	0.0989167	0.0500426	1.93676e-09	0.01	0.494
7.48335e-06	106.584	0.05	0.0988722	0.0500552	1.94099e-09	0.01	0.495
6.66782e-06	112.215	0.05	0.0988897	0.0500449	2.01908e-09	0.01	0.496
5.53586e-06	106.452	0.05	0.098904	0.0500446	1.96186e-09	0.01	0.497
3.75066e-06	107.086	0.05	0.0988809	0.0500365	1.93867e-09	0.01	0.498
2.49321e-06	116.662	0.05	0.0988833	0.0500441	1.96814e-09	0.01	0.499
8.9059e-07	94.1768	0.05	0.0989636	0.0500468	2.02667e-09	0.01	0.5
1.33671e-06	-68.328	0.05	0.0989628	0.0500416	1.98065e-09	0.01	0.501
7.29976e-07	-46.8469	0.05	0.0989199	0.050044	2.04381e-09	0.01	0.502
1.24506e-06	-72.5592	0.05	0.0988738	0.0500431	1.94905e-09	0.01	0.503
9.12035e-07	-104.349	0.05	0.0989254	0.0500384	1.92893e-09	0.01	0.504
6.62291e-07	66.8418	0.05	0.0989421	0.0500383	1.98267e-09	0.01	0.505
1.57998e-06	-52.655	0.05	0.0989445	0.0500416	1.90257e-09	0.01	0.506
2.43233e-06	-57.4567	0.05	0.0989787	0.0500397	1.90887e-09	0.01	0.507
2.97973e-06	-58.0918	0.05	0.0989207	0.0500412	1.98647e-09	0.01	0.508
4.59269e-06	-67.8783	0.05	0.0988881	0.0500443	1.98621e-09	0.01	0.509
4.65815e-06	-71.8442	0.05	0.0989048	0.0500398	1.95803e-09	0.01	0.51
6.19878e-06	-75.7616	0.05	0.0988579	0.0500396	1.97861e-09	0.01	0.511
7.5925e-06	-69.3361	0.05	0.0989548	0.0500416	1.99523e-09	0.01	0.512
7.37512e-06	-71.2991	0.05	0.0989358	0.0500435	1.95742e-09	0.01	0.513
9.6207e-06	-76.7113	0.05	0.0989985	0.0500439	1.95024e-09	0.01	0.514
1.04902e-05	-76.7691	0.05	0.0989676	0.0500415	2.0483e-09	0.01	0.515
9.45983e-06	-73.3715	0.05	0.0989683	0.0500379	2.0089e-09	0.01	0.516
1.09718e-05	-71.8842	0.05	0.098927	0.0500359	2.06799e-09	0.01	0.517
1.16268e-05	-73.1948	0.05	0.0988809	0.0500469	2.06625e-09	0.01	0.518
1.21946e-05	-72.901	0.05	0.098896	0.0500499	2.04478e-09	0.01	0.519
1.26934e-05	-70.0653	0.05	0.0989493	0.050053	2.05194e-09	0.01	0.52
1.24765e-05	-70.4168	0.05	0.0989238	0.0500485	2.02291e-09	0.01	0.521
1.26743e-05	-72.9415	0.05	0.0989429	0.0500542	1.99331e-09	0.01	0.522
1.33205e-05	-74.3669	0.05	0.098985	0.0500422	1.97626e-09	0.01	0.523
1.22327e-05	-73.7756	0.05	0.0989898	0.0500447	2.09115e-09	0.01	0.524
1.06455e-05	-72.3599	0.05	0.0989286	0.0500465	2.01099e-09	0.01	0.525
1.10552e-05	-73.1116	0.05	0.0989167	0.0500408	1.9872e-09	0.01	0.526
9.95917e-06	-69.0534	0.05	0.0989731	0.0500438	2.08095e-09	0.01	0.527
7.25591e-06	-72.6771	0.05	0.0989469	0.0500442	2.08048e-09	0.01	0.528
4.89245e-06	-79.685	0.05	0.0989024	0.0500383	1.98992e-09	0.01	0.529
3.84059e-06	-83.4911	0.05	0.0989366	0.050035	2.07493e-09	0.01	0.53
2.92986e-06	-88.2299	0.05	0.0989199	0.0500391	2.0942e-09	0.01	0.531
3.16407e-06	-66.9006	0.05	0.098896	0.0500394	1.96998e-09	0.01	0.532
3.56954e-06	-66.0463	0.05	0.0989834	0.0500389	2.05336e-09	0.01	0.533
3.26417e-06	-68.2189	0.05	0.0988936	0.0500338	1.98066e-09	0.01	0.534
2.54223e-06	-54.2402	0.05	0.0988555	0.0500377	2.06912e-09	0.01	0.535
1.72629e-06	-47.7589	0.05	0.098869	0.0500377	2.00535e-09	0.01	0.536
8.96412e-07	140.769	0.05	0.0988849	0.0500458	2.06714e-09	0.01	0.537
2.17845e-06	114.97	0.05	0.0988634	0.0500487	1.98105e-09	0.01	0.538
3.61435e-06	103.735	0.05	0.0989016	0.0500463	2.10144e-09	0.01	0.539
5.9217e-06	101.77	0.05	0.0988682	0.0500397	2.0109e-09	0.01	0.54
7.67816e-06	108.598	0.05	0.0988666	0.0500421	2.09755e-09	0.01	0.541
7.33676e-06	108.696	0.05	0.0988388	0.050037	1.99272e-09	0.01	0.542
8.20751e-06	106.304	0.05	0.0989381	0.0500439	1.99217e-09	0.01	0.543
1.08056e-05	108.129	0.05	0.0988992	0.0500428	1.98986e-09	0.01	0.544
1.12106e-05	108.259	0.05	0.0989079	0.0500376	2.02199e-09	0.01	0.545
1.30706e-05	112.294	0.05	0.0989819	0.050035	2.02574e-09	0.01	0.546
1.41961e-05	112.017	0.05	0.0989827	0.0500459	1.98994e-09	0.01	0.547
1.50493e-05	106.663	0.05	0.0989612	0.0500513	1.93834e-09	0.01	0.548
1.64401e-05	108.861	0.05	0.0989278	0.0500461	1.95887e-09	0.01	0.549
1.75588e-05	109.724	0.05	0.0988603	0.0500362	2.01297e-09	0.01	0.55
1.76028e-05	107.644	0.05	0.0989103	0.0500398	2.00965e-09	0.01	0.551
1.76868e-05	108.748	0.05	0.0988634	0.0500302	2.03399e-09	0.01	0.552
1.83169e-05	111.803	0.05	0.0988905	0.0500364	1.91142e-09	0.01	0.553
1.74882e-05	109.136	0.05	0.0989707	0.0500442	1.92973e-09	0.01	0.554
1.68355e-05	108.329	0.05	0.0988976	0.050039	1.87953e-09	0.01	0.555
1.47173e-05	105.976	0.05	0.0989159	0.0500443	1.95504e-09	0.01	0.556
1.46752e-05	106.67	0.05	0.0988126	0.0500492	1.93601e-09	0.01	0.557
1.3198e-05	108.077	0.05	0.0988722	0.0500452	1.95429e-09	0.01	0.558
1.15971e-05	106.847	0.05	0.0988778	0.0500471	1.93915e-09	0.01	0.559
1.20841e-05	109.184	0.05	0.098993	0.0500499	1.92631e-09	0.01	0.56
9.1396e-06	109.155	0.05	0.0988698	0.05005	1.90562e-09	0.01	0.561
7.47995e-06	110.962	0.05	0.0989127	0.0500401	1.92538e-09	0.01	0.562
5.52515e-06	110.721	0.05	0.0988611	0.050058	1.97514e-09	0.01	0.563
3.66345e-06	106.085	0.05	0.0989445	0.0500543	1.90283e-09	0.01	0.564
1.68929e-06	114.866	0.05	0.0989405	0.0500409	1.95936e-09	0.01	0.565
7.51832e-07	-69.792	0.05	0.098923	0.050044	1.91228e-09	0.01	0.566
1.82516e-06	-81.8073	0.05	0.0989223	0.0500494	2.00398e-09	0.01	0.567
3.75529e-06	-65.3	0.05	0.098931	0.0500473	2.00196e-09	0.01	0.568
5.49372e-06	-76.2073	0.05	0.098834	0.050045	1.92242e-09	0.01	0.569
6.298e-06	-75.2726	0.05	0.0988277	0.0500361	1.98148e-09	0.01	0.57
7.20124e-06	-72.1747	0.05	0.0989445	0.0500397	1.98478e-09	0.01	0.571
7.6748e-06	-66.7451	0.05	0.098869	0.0500433	1.95384e-09	0.01	0.572
9.03418e-06	-74.6991	0.05	0.0989715	0.0500407	1.9725e-09	0.01	0.573
1.07004e-05	-71.5019	0.05	0.0989318	0.0500408	1.96953e-09	0.01	0.574
1.06852e-05	-71.7242	0.05	0.0989048	0.0500511	1.97957e-09	0.01	0.575
1.1396e-05	-72.4602	0.05	0.0989524	0.0500403	1.94135e-09	0.01	0.576
1.43709e-05	-72.3062	0.05	0.0989	0.0500394	2.01326e-09	0.01	0.577
1.68414e-05	-70.0797	0.05	0.0989064	0.0500431	1.95594e-09	0.01	0.578
1.80524e-05	-71.7814	0.05	0.0988515	0.0500405	1.99987e-09	0.01	0.579
1.70344e-05	-71.5343	0.05	0.0988841	0.0500488	1.98797e-09	0.01	0.58
1.71991e-05	-70.6491	0.05	0.0988873	0.0500482	2.02258e-09	0.01	0.581
1.86446e-05	-70.6006	0.05	0.098896	0.0500426	1.93293e-09	0.01	0.582
1.8116e-05	-72.0505	0.05	0.0989238	0.0500367	1.94084e-09	0.01	0.583
1.78036e-05	-71.6985	0.05	0.0988483	0.050047	1.99496e-09	0.01	0.584
1.88029e-05	-72.9945	0.05	0.0989135	0.05004	1.92484e-09	0.01	0.585
1.92858e-05	-71.9461	0.05	0.0988857	0.0500445	2.04101e-09	0.01	0.586
1.92821e-05	-72.6569	0.05	0.0988714	0.0500442	2.02354e-09	0.01	0.587
1.97196e-05	-73.2123	0.05	0.098877	0.0500354	2.01944e-09	0.01	0.588
1.82814e-05	-71.0207	0.05	0.098931	0.0500439	2.04101e-09	0.01	0.589
1.85469e-05	-73.4352	0.05	0.0989175	0.0500417	1.959e-09	0.01	0.59
1.76896e-05	-74.1864	0.05	0.0989524	0.0500364	1.95559e-09	0.01	0.591
1.6112e-05	-70.3253	0.05	0.0989493	0.0500439	1.99304e-09	0.01	0.592
1.5464e-05	-69.5475	0.05	0.0989048	0.0500444	2.0569e-09	0.01	0.593
1.45734e-05	-72.6266	0.05	0.0989223	0.0500415	1.99382e-09	0.01	0.594
1.42909e-05	-70.9533	0.05	0.098896	0.0500437	2.07335e-09	0.01	0.595
1.19729e-05	-74.4149	0.05	0.0988992	0.050043	2.04025e-09	0.01	0.596
9.76956e-06	-73.684	0.05	0.0988738	0.0500457	1.99732e-09	0.01	0.597
8.79093e-06	-75.661	0.05	0.0989509	0.050046	2.09074e-09	0.01	0.598
6.47082e-06	-77.937	0.05	0.0989358	0.0500426	2.11451e-09	0.01	0.599
5.19571e-06	-79.1525	0.05	0.0989183	0.0500468	2.12562e-09	0.01	0.6
4.32351e-06	-70.7964	0.05	0.0989755	0.0500407	2.10321e-09	0.01	0.601
1.45554e-06	-66.8297	0.05	0.0989286	0.0500392	2.07451e-09	0.01	0.602
2.00949e-07	154.666	0.05	0.0989699	0.0500432	2.07224e-09	0.01	0.603
2.01912e-06	118.3	0.05	0.0988889	0.0500451	2.02663e-09	0.01	0.604
4.25312e-06	119.719	0.05	0.0989183	0.0500327	2.08246e-09	0.01	0.605
4.26855e-06	116.134	0.05	0.0989524	0.0500423	2.1143e-09	0.01	0.606
6.54271e-06	105.544	0.05	0.098954	0.0500372	1.98313e-09	0.01	0.607
9.26235e-06	111.358	0.05	0.0989676	0.0500347	2.10056e-09	0.01	0.608
1.12554e-05	110.128	0.05	0.0990176	0.050048	2.00765e-09	0.01	0.609
1.29582e-05	109.904	0.05	0.0989644	0.0500356	2.08509e-09	0.01	0.61
1.36613e-05	107.21	0.05	0.0988674	0.0500447	1.98421e-09	0.01	0.611
1.72813e-05	106.271	0.05	0.0989405	0.0500395	2.03882e-09	0.01	0.612
1.9074e-05	108.272	0.05	0.0989119	0.0500388	2.09138e-09	0.01	0.613
2.22106e-05	109.773	0.05	0.0989644	0.0500434	2.06537e-09	0.01	0.614
2.53102e-05	107.675	0.05	0.0989175	0.0500428	2.03822e-09	0.01	0.615
2.4853e-05	108.559	0.05	0.0988817	0.050046	2.00185e-09	0.01	0.616
2.65382e-05	104.756	0.05	0.0988952	0.0500405	2.0383e-09	0.01	0.617
2.74811e-05	106.468	0.05	0.0989413	0.0500323	1.95684e-09	0.01	0.618
2.7643e-05	108.449	0.05	0.0989524	0.0500367	1.96772e-09	0.01	0.619
2.78424e-05	107.534	0.05	0.0988682	0.0500381	1.93427e-09	0.01	0.62
2.7939e-05	107.265	0.05	0.098927	0.0500269	1.91038e-09	0.01	0.621
2.70833e-05	107.162	0.05	0.0989167	0.0500321	1.9111e-09	0.01	0.622
2.58676e-05	103.972	0.05	0.0989	0.0500347	1.98127e-09	0.01	0.623
2.50571e-05	106.226	0.05	0.0989469	0.0500345	1.96006e-09	0.01	0.624
2.32065e-05	106.296	0.05	0.0989246	0.0500419	1.90368e-09	0.01	0.625
2.11607e-05	105.842	0.05	0.0989366	0.0500478	1.93378e-09	0.01	0.626
1.94256e-05	106.565	0.05	0.0990152	0.0500444	1.87616e-09	0.01	0.627
1.55834e-05	105.955	0.05	0.0989636	0.050045	1.93291e-09	0.01	0.628
1.06478e-05	107.428	0.05	0.0990025	0.0500459	1.83769e-09	0.01	0.629
8.05988e-06	104.561	0.05	0.0989779	0.0500413	1.86557e-09	0.01	0.63
5.03433e-06	105.881	0.05	0.0989763	0.0500505	1.82709e-09	0.01	0.631
3.23319e-06	112.206	0.05	0.0990105	0.0500459	1.84216e-09	0.01	0.632
6.06273e-07	113.777	0.05	0.0989707	0.0500434	1.8205e-09	0.01	0.633
1.97477e-06	-58.7876	0.05	0.0989977	0.0500363	1.9262e-09	0.01	0.634
3.83314e-06	-72.67	0.05	0.0989604	0.0500344	1.83442e-09	0.01	0.635
7.84916e-06	-76.6669	0.05	0.0988555	0.0500405	1.90445e-09	0.01	0.636
1.13017e-05	-72.7049	0.05	0.0989215	0.0500469	1.8083e-09	0.01	0.637
1.31646e-05	-76.8562	0.05	0.0989238	0.0500386	1.84302e-09	0.01	0.638
1.44241e-05	-75.4536	0.05	0.0989389	0.0500349	1.87862e-09	0.01	0.639
1.62152e-05	-74.93	0.05	0.0989072	0.0500384	1.92388e-09	0.01	0.64
1.80762e-05	-73.9858	0.05	0.0989294	0.0500339	1.87552e-09	0.01	0.641
1.88824e-05	-74.8229	0.05	0.0989453	0.0500429	1.88133e-09	0.01	0.642
2.0445e-05	-73.5996	0.05	0.0988364	0.0500393	1.86064e-09	0.01	0.643
2.12933e-05	-74.3419	0.05	0.0989	0.0500405	1.93133e-09	0.01	0.644
2.20486e-05	-74.0546	0.05	0.0989135	0.0500431	1.87663e-09	0.01	0.645
2.34018e-05	-72.577	0.05	0.0989477	0.0500428	1.99771e-09	0.01	0.646
2.44348e-05	-71.5455	0.05	0.0989445	0.0500375	1.972e-09	0.01	0.647
2.60673e-05	-72.6542	0.05	0.0989103	0.05004	2.00874e-09	0.01	0.648
2.59067e-05	-73.4806	0.05	0.0989191	0.0500318	2.02241e-09	0.01	0.649
2.52139e-05	-72.6748	0.05	0.0988746	0.0500384	1.92899e-09	0.01	0.65
2.37455e-05	-73.0376	0.05	0.0989159	0.0500425	1.92448e-09	0.01	0.651
2.32173e-05	-72.095	0.05	0.0989	0.0500409	1.97537e-09	0.01	0.652
2.30244e-05	-70.3126	0.05	0.0990049	0.0500367	2.05413e-09	0.01	0.653
2.28792e-05	-73.445	0.05	0.0989628	0.0500368	1.95958e-09	0.01	0.654
2.12578e-05	-74.1093	0.05	0.0989072	0.0500361	1.98542e-09	0.01	0.655
2.15333e-05	-74.2463	0.05	0.098896	0.0500382	1.99611e-09	0.01	0.656
2.28692e-05	-75.0062	0.05	0.0989699	0.0500345	1.96756e-09	0.01	0.657
2.21266e-05	-72.9755	0.05	0.0988905	0.0500404	2.02494e-09	0.01	0.658
2.04811e-05	-71.9173	0.05	0.0989175	0.0500336	2.01286e-09	0.01	0.659
1.88784e-05	-70.3435	0.05	0.0989389	0.0500464	1.9918e-09	0.01	0.66
1.73228e-05	-70.6059	0.05	0.0988539	0.0500424	2.06461e-09	0.01	0.661
1.4754e-05	-70.9233	0.05	0.0989644	0.0500427	2.11903e-09	0.01	0.662
1.34809e-05	-69.0604	0.05	0.0988881	0.0500413	2.06462e-09	0.01	0.663
1.19229e-05	-73.1004	0.05	0.0989334	0.0500468	2.09271e-09	0.01	0.664
1.11207e-05	-70.4338	0.05	0.0989016	0.050047	2.11948e-09	0.01	0.665
8.23358e-06	-68.2328	0.05	0.0989302	0.0500374	2.05728e-09	0.01	0.666
6.45329e-06	-70.2544	0.05	0.0989628	0.0500365	2.06888e-09	0.01	0.667
3.45222e-06	-82.729	0.05	0.0989723	0.0500421	2.03375e-09	0.01	0.668
1.22382e-06	-107.299	0.05	0.0989501	0.0500415	2.02548e-09	0.01	0.669
1.68751e-06	169.772	0.05	0.098954	0.0500398	2.09984e-09	0.01	0.67
2.75076e-06	119.008	0.05	0.0988968	0.0500304	2.10355e-09	0.01	0.671
5.6331e-06	113.401	0.05	0.0988412	0.0500396	2.06024e-09	0.01	0.672
6.44509e-06	116.576	0.05	0.0989072	0.0500346	2.05945e-09	0.01	0.673
7.94407e-06	114.317	0.05	0.0989676	0.0500396	2.13114e-09	0.01	0.674
9.86472e-06	107.578	0.05	0.0989072	0.0500349	2.13669e-09	0.01	0.675
1.23003e-05	110.431	0.05	0.0989477	0.050041	2.11171e-09	0.01	0.676
1.54173e-05	107.333	0.05	0.098954	0.0500414	2.14583e-09	0.01	0.677
1.73171e-05	106.784	0.05	0.098935	0.0500407	2.0205e-09	0.01	0.678
1.98123e-05	108.816	0.05	0.0989556	0.0500451	2.0052e-09	0.01	0.679
2.21738e-05	107.57	0.05	0.0989175	0.050037	1.98649e-09	0.01	0.68
2.3609e-05	108.96	0.05	0.0990105	0.0500447	2.04997e-09	0.01	0.681
2.44637e-05	108.1	0.05	0.0989596	0.0500376	1.99838e-09	0.01	0.682
2.66552e-05	108.158	0.05	0.0989509	0.0500319	2.02041e-09	0.01	0.683
2.6888e-05	107.101	0.05	0.0989437	0.050046	2.07687e-09	0.01	0.684
2.80703e-05	106.915	0.05	0.0989286	0.0500373	1.98729e-09	0.01	0.685
2.8303e-05	107.138	0.05	0.0988905	0.0500427	2.07413e-09	0.01	0.686
2.94243e-05	107.241	0.05	0.0988889	0.0500383	2.01489e-09	0.01	0.687
2.79068e-05	107.115	0.05	0.0989342	0.050041	2.02295e-09	0.01	0.688
2.70684e-05	105.99	0.05	0.098935	0.0500438	1.88161e-09	0.01	0.689
2.52277e-05	105.618	0.05	0.0988754	0.0500345	1.95665e-09	0.01	0.69
2.52811e-05	107.017	0.05	0.0989691	0.0500373	1.96139e-09	0.01	0.691
2.29496e-05	106.33	0.05	0.0989477	0.0500378	1.96832e-09	0.01	0.692
2.22139e-05	104.255	0.05	0.0990001	0.0500508	1.96716e-09	0.01	0.693
1.95795e-05	105.935	0.05	0.0989668	0.0500483	1.9469e-09	0.01	0.694
1.68116e-05	106.886	0.05	0.0990526	0.0500428	1.84295e-09	0.01	0.695
1.39571e-05	105.791	0.05	0.0989604	0.0500399	1.81981e-09	0.01	0.696
1.12034e-05	106.147	0.05	0.0989517	0.050035	1.93139e-09	0.01	0.697
1.02131e-05	109.175	0.05	0.0989683	0.0500445	1.92111e-09	0.01	0.698
8.20772e-06	107.889	0.05	0.0989636	0.0500417	1.8065e-09	0.01	0.699
6.43742e-06	110.864	0.05	0.0989445	0.0500378	1.89916e-09	0.01	0.7
5.55462e-06	120.258	0.05	0.0989564	0.0500326	1.82604e-09	0.01	0.701
2.77151e-06	105.842	0.05	0.0989461	0.0500412	1.83624e-09	0.01	0.702
1.65133e-06	130.384	0.05	0.0989564	0.0500427	1.83877e-09	0.01	0.703
1.0828e-06	-92.939	0.05	0.0989397	0.0500485	1.89036e-09	0.01	0.704
4.85036e-06	-74.5276	0.05	0.098997	0.0500341	1.85664e-09	0.01	0.705
8.63496e-06	-74.3013	0.05	0.0988698	0.0500421	1.80539e-09	0.01	0.706
1.15882e-05	-73.8733	0.05	0.0989286	0.050051	1.87422e-09	0.01	0.707
1.424e-05	-76.837	0.05	0.0989127	0.0500439	1.88929e-09	0.01	0.708
1.53022e-05	-75.7342	0.05	0.0989048	0.0500378	1.90167e-09	0.01	0.709
1.61214e-05	-74.436	0.05	0.098877	0.0500434	1.90682e-09	0.01	0.71
1.8676e-05	-73.3153	0.05	0.0989048	0.0500472	1.90014e-09	0.01	0.711
2.02355e-05	-75.2261	0.05	0.0988857	0.0500424	1.8449e-09	0.01	0.712
2.25967e-05	-73.6823	0.05	0.0988364	0.0500442	1.89666e-09	0.01	0.713
2.38542e-05	-72.0815	0.05	0.0988952	0.0500419	1.90928e-09	0.01	0.714
2.41375e-05	-73.1066	0.05	0.0989302	0.0500486	1.85755e-09	0.01	0.715
2.42386e-05	-73.5098	0.05	0.0989223	0.0500437	1.95354e-09	0.01	0.716
2.55286e-05	-73.2974	0.05	0.0989072	0.0500452	1.98636e-09	0.01	0.717
2.53026e-05	-73.0339	0.05	0.0989143	0.0500441	1.96163e-09	0.01	0.718
2.43956e-05	-73.2612	0.05	0.0989906	0.0500388	1.98762e-09	0.01	0.719
2.37264e-05	-72.2438	0.05	0.0989676	0.050041	1.96269e-09	0.01	0.72
2.29017e-05	-71.5831	0.05	0.0989215	0.0500361	1.95664e-09	0.01	0.721
2.26491e-05	-72.9144	0.05	0.0989381	0.0500473	2.02823e-09	0.01	0.722
2.05243e-05	-75.0766	0.05	0.098927	0.050043	1.93365e-09	0.01	0.723
1.91753e-05	-70.0203	0.05	0.0989691	0.0500464	2.02165e-09	0.01	0.724
1.88876e-05	-72.6546	0.05	0.0989453	0.05004	1.95994e-09	0.01	0.725
1.78031e-05	-72.6064	0.05	0.0989262	0.0500435	2.04682e-09	0.01	0.726
1.75986e-05	-71.034	0.05	0.0989381	0.0500412	2.08e-09	0.01	0.727
1.36898e-05	-69.7005	0.05	0.0989342	0.0500452	1.97265e-09	0.01	0.728
1.27546e-05	-71.6463	0.05	0.0988849	0.0500481	2.0775e-09	0.01	0.729
1.08937e-05	-73.277	0.05	0.0989095	0.0500469	2.00172e-09	0.01	0.73
9.45467e-06	-67.011	0.05	0.0989453	0.0500451	2.05634e-09	0.01	0.731
8.01904e-06	-74.2732	0.05	0.098993	0.0500444	2.06275e-09	0.01	0.732
6.59409e-06	-75.1031	0.05	0.0990264	0.0500571	2.10168e-09	0.01	0.733
5.6233e-06	-73.7705	0.05	0.0989588	0.0500527	2.08636e-09	0.01	0.734
4.84594e-06	-62.5374	0.05	0.0990081	0.050041	2.06425e-09	0.01	0.735
4.4086e-06	-70.3689	0.05	0.0989509	0.050046	2.08657e-09	0.01	0.736
2.40956e-06	-63.3201	0.05	0.0989461	0.0500429	2.12635e-09	0.01	0.737
7.20861e-07	-59.5014	0.05	0.0989374	0.0500438	2.11716e-09	0.01	0.738
1.45574e-06	132.819	0.05	0.0989111	0.0500474	2.04374e-09	0.01	0.739
3.73819e-06	108.806	0.05	0.0989421	0.0500481	2.08757e-09	0.01	0.74
8.19811e-06	108.646	0.05	0.0989485	0.0500519	2.13933e-09	0.01	0.741
8.9982e-06	109.758	0.05	0.0988619	0.0500464	2.09616e-09	0.01	0.742
1.05733e-05	109.103	0.05	0.0989238	0.0500475	2.13912e-09	0.01	0.743
9.79816e-06	110.73	0.05	0.098877	0.0500433	2.04182e-09	0.01	0.744
9.12228e-06	107.93	0.05	0.0989294	0.0500387	2.04056e-09	0.01	0.745
9.06883e-06	108.887	0.05	0.0989286	0.0500428	2.01283e-09	0.01	0.746
1.1382e-05	108.159	0.05	0.0989008	0.0500462	2.10773e-09	0.01	0.747
1.22741e-05	107.623	0.05	0.0989477	0.0500512	2.05478e-09	0.01	0.748
1.46602e-05	108.949	0.05	0.0989461	0.0500434	2.11864e-09	0.01	0.749
1.57764e-05	108.425	0.05	0.0989127	0.0500483	2.01586e-09	0.01	0.75
1.96018e-05	108.943	0.05	0.0989612	0.0500568	2.05203e-09	0.01	0.751
2.2546e-05	107.383	0.05	0.0989485	0.050044	2.03038e-09	0.01	0.752
1.90202e-05	108.503	0.05	0.0989366	0.0500415	2.02596e-09	0.01	0.753
1.82924e-05	107.886	0.05	0.0989175	0.0500443	2.02245e-09	0.01	0.754
1.66853e-05	108.855	0.05	0.0989159	0.0500434	2.05922e-09	0.01	0.755
1.81797e-05	107.3	0.05	0.0989119	0.0500477	2.06254e-09	0.01	0.756
1.84569e-05	106.666	0.05	0.0989016	0.0500488	1.95068e-09	0.01	0.757
1.86326e-05	108.472	0.05	0.0989016	0.0500543	1.97705e-09	0.01	0.758
2.03101e-05	105.915	0.05	0.0989262	0.0500503	1.94468e-09	0.01	0.759
2.06613e-05	107.017	0.05	0.0989119	0.050043	1.96002e-09	0.01	0.76
2.03345e-05	109.705	0.05	0.0989119	0.0500392	2.01492e-09	0.01	0.761
1.74472e-05	107.328	0.05	0.0988873	0.0500457	1.90799e-09	0.01	0.762
1.66495e-05	107.563	0.05	0.0988936	0.0500528	1.9242e-09	0.01	0.763
1.4614e-05	107.974	0.05	0.0989175	0.0500572	1.89798e-09	0.01	0.764
1.4675e-05	107.324	0.05	0.0988984	0.0500496	1.91586e-09	0.01	0.765
1.29364e-05	103.972	0.05	0.0989127	0.050049	1.89275e-09	0.01	0.766
1.12266e-05	104.535	0.05	0.0989286	0.0500526	1.88526e-09	0.01	0.767
1.02704e-05	106.713	0.05	0.0988881	0.0500574	1.97661e-09	0.01	0.768
9.693e-06	103.655	0.05	0.0988531	0.0500499	1.95889e-09	0.01	0.769
6.835e-06	107.155	0.05	0.0988968	0.050046	1.87887e-09	0.01	0.77
4.09601e-06	109.289	0.05	0.0988897	0.0500483	1.97412e-09	0.01	0.771
2.4291e-06	107.415	0.05	0.0989771	0.0500497	1.90245e-09	0.01	0.772
2.10397e-06	125.7	0.05	0.0989358	0.0500469	1.9057e-09	0.01	0.773
1.39483e-07	12.3154	0.05	0.0989882	0.0500492	1.89064e-09	0.01	0.774
1.22464e-06	-97.0525	0.05	0.0988952	0.050051	1.92109e-09	0.01	0.775
2.99372e-06	-84.048	0.05	0.0988825	0.0500489	1.89729e-09	0.01	0.776
4.79275e-06	-69.2577	0.05	0.0989127	0.0500448	1.96205e-09	0.01	0.777
6.63499e-06	-73.5761	0.05	0.098966	0.0500479	1.87461e-09	0.01	0.778
9.16063e-06	-71.2719	0.05	0.0989842	0.0500436	1.98533e-09	0.01	0.779
1.14515e-05	-74.5027	0.05	0.0989437	0.0500494	1.97384e-09	0.01	0.78
1.4552e-05	-73.7688	0.05	0.0989564	0.0500429	1.97921e-09	0.01	0.781
1.4966e-05	-77.759	0.05	0.0988301	0.0500504	1.97798e-09	0.01	0.782
1.62521e-05	-73.6044	0.05	0.0988579	0.0500428	1.88975e-09	0.01	0.783
1.60834e-05	-72.3965	0.05	0.0989024	0.0500504	1.88956e-09	0.01	0.784
1.78319e-05	-74.1497	0.05	0.0988611	0.0500444	2.00096e-09	0.01	0.785
1.84646e-05	-73.9924	0.05	0.098803	0.050046	1.90386e-09	0.01	0.786
1.81912e-05	-73.5782	0.05	0.0988754	0.0500444	1.95471e-09	0.01	0.787
1.8444e-05	-74.549	0.05	0.0988936	0.0500488	1.88357e-09	0.01	0.788
1.80544e-05	-73.99	0.05	0.0989056	0.0500459	1.99489e-09	0.01	0.789
1.74261e-05	-74.1742	0.05	0.0988611	0.0500395	1.92484e-09	0.01	0.79
1.64025e-05	-72.8357	0.05	0.0989254	0.0500493	2.01251e-09	0.01	0.791
1.67545e-05	-72.1646	0.05	0.0989079	0.0500426	2.03758e-09	0.01	0.792
1.48986e-05	-75.4063	0.05	0.0989111	0.0500456	1.93178e-09	0.01	0.793
1.3646e-05	-74.8001	0.05	0.0989095	0.0500514	1.95898e-09	0.01	0.794
1.34434e-05	-71.5886	0.05	0.0989731	0.050048	2.0269e-09	0.01	0.795
1.17128e-05	-70.5077	0.05	0.0989374	0.0500516	1.95028e-09	0.01	0.796
1.13172e-05	-73.4878	0.05	0.0989199	0.0500452	2.01363e-09	0.01	0.797
8.97495e-06	-73.1547	0.05	0.0988817	0.050053	2.0092e-09	0.01	0.798
7.63821e-06	-73.5689	0.05	0.0989151	0.0500454	2.03481e-09	0.01	0.799
6.62371e-06	-74.9194	0.05	0.0988913	0.0500468	2.05279e-09	0.01	0.8
5.86916e-06	-74.305	0.05	0.0989191	0.0500476	1.98776e-09	0.01	0.801
5.2188e-06	-69.8118	0.05	0.0989246	0.0500399	1.97361e-09	0.01	0.802
3.922e-06	-68.3869	0.05	0.0989302	0.0500458	2.06103e-09	0.01	0.803
2.36682e-06	-66.6636	0.05	0.0988881	0.0500413	1.96333e-09	0.01	0.804
5.36807e-07	177.635	0.05	0.098962	0.0500457	1.99233e-09	0.01	0.805
1.21826e-06	118.696	0.05	0.0989238	0.0500442	1.99312e-09	0.01	0.806
2.34779e-06	137.246	0.05	0.0989143	0.050047	2.04549e-09	0.01	0.807
2.47642e-06	103.161	0.05	0.0989215	0.0500425	2.04428e-09	0.01	0.808
4.3475e-06	113.787	0.05	0.0989215	0.0500497	2.05346e-09	0.01	0.809
5.25937e-06	113.969	0.05	0.0989294	0.050049	2.04321e-09	0.01	0.81
5.70988e-06	108.686	0.05	0.098877	0.0500436	1.98321e-09	0.01	0.811
6.33628e-06	104.31	0.05	0.0989485	0.0500486	2.03984e-09	0.01	0.812
8.73406e-06	108.631	0.05	0.0989763	0.0500487	1.96836e-09	0.01	0.813
7.06954e-06	111.343	0.05	0.0989493	0.0500475	2.06182e-09	0.01	0.814
7.33268e-06	107.758	0.05	0.0990025	0.0500451	2.02067e-09	0.01	0.815
8.57759e-06	109.147	0.05	0.0989898	0.0500429	2.07026e-09	0.01	0.816
1.04906e-05	107.816	0.05	0.0989135	0.0500427	1.96242e-09	0.01	0.817
8.46383e-06	108.725	0.05	0.0990129	0.0500434	2.01799e-09	0.01	0.818
9.74907e-06	103.982	0.05	0.0989453	0.0500449	2.0468e-09	0.01	0.819
1.00181e-05	111.182	0.05	0.0990311	0.0500516	1.96551e-09	0.01	0.82
1.0044e-05	110.227	0.05	0.0989517	0.050056	1.94112e-09	0.01	0.821
1.05308e-05	109.613	0.05	0.0989286	0.0500496	1.94547e-09	0.01	0.822
1.02906e-05	109.601	0.05	0.0989119	0.0500414	1.97272e-09	0.01	0.823
9.77185e-06	111.08	0.05	0.0989103	0.0500587	1.96453e-09	0.01	0.824
1.08677e-05	105.7	0.05	0.0989834	0.0500478	1.97174e-09	0.01	0.825
1.03438e-05	105.678	0.05	0.0989723	0.0500476	1.97456e-09	0.01	0.826
9.27987e-06	106.896	0.05	0.0989111	0.050042	1.97495e-09	0.01	0.827
8.61844e-06	109.493	0.05	0.098958	0.050052	1.96236e-09	0.01	0.828
9.44235e-06	109.63	0.05	0.0989167	0.0500528	2.00727e-09	0.01	0.829
8.90029e-06	110.363	0.05	0.0989437	0.0500508	1.98134e-09	0.01	0.83
7.05875e-06	108.575	0.05	0.0989342	0.0500493	1.9818e-09	0.01	0.831
6.119e-06	105.216	0.05	0.0989691	0.0500518	1.93722e-09	0.01	0.832
5.34489e-06	106.31	0.05	0.0989707	0.0500513	1.93927e-09	0.01	0.833
4.7304e-06	103.105	0.05	0.0989024	0.0500566	1.93594e-09	0.01	0.834
4.01587e-06	110.357	0.05	0.0989199	0.0500496	1.98867e-09	0.01	0.835
8.4829e-07	61.5953	0.05	0.0989318	0.0500396	2.01957e-09	0.01	0.836
7.28107e-07	-58.7748	0.05	0.0989318	0.0500507	1.98675e-09	0.01	0.837
2.16584e-06	-77.4515	0.05	0.0989246	0.0500559	2.03511e-09	0.01	0.838
1.41232e-06	-123.017	0.05	0.0989318	0.0500481	2.01236e-09	0.01	0.839
2.78665e-06	-68.7491	0.05	0.098989	0.0500384	2.02935e-09	0.01	0.84
4.49945e-06	-77.6145	0.05	0.0988762	0.0500406	1.93605e-09	0.01	0.841
2.36414e-06	-79.0681	0.05	0.0988563	0.050045	1.97564e-09	0.01	0.842
5.22127e-07	-163.273	0.05	0.098904	0.050046	1.91838e-09	0.01	0.843
3.94404e-06	-64.6998	0.05	0.098954	0.0500438	1.96008e-09	0.01	0.844
7.8296e-06	-75.3996	0.05	0.098958	0.0500453	1.95575e-09	0.01	0.845
8.77212e-06	-77.0723	0.05	0.0989087	0.0500434	1.92626e-09	0.01	0.846
1.01896e-05	-70.973	0.05	0.0989604	0.050045	1.92496e-09	0.01	0.847
1.01256e-05	-71.5358	0.05	0.0989493	0.05004	2.00893e-09	0.01	0.848
1.10466e-05	-73.5416	0.05	0.0988952	0.0500416	1.90719e-09	0.01	0.849
1.05773e-05	-73.8216	0.05	0.0988825	0.050045	1.91976e-09	0.01	0.85
1.01417e-05	-71.7792	0.05	0.0989175	0.0500449	2.02553e-09	0.01	0.851
8.59251e-06	-70.1346	0.05	0.0989437	0.050053	1.94391e-09	0.01	0.852
8.5635e-06	-72.5097	0.05	0.0988873	0.0500458	1.99421e-09	0.01	0.853
9.91039e-06	-72.3744	0.05	0.0988873	0.0500516	1.92993e-09	0.01	0.854
9.53238e-06	-78.0525	0.05	0.0988936	0.0500403	2.0416e-09	0.01	0.855
9.84232e-06	-76.5816	0.05	0.0989628	0.0500504	2.0392e-09	0.01	0.856
8.26748e-06	-71.3472	0.05	0.0989366	0.0500417	2.01594e-09	0.01	0.857
8.15779e-06	-74.854	0.05	0.0989461	0.0500419	2.04843e-09	0.01	0.858
6.8847e-06	-70.8018	0.05	0.0989612	0.0500467	1.94634e-09	0.01	0.859
5.37487e-06	-71.961	0.05	0.0989548	0.0500518	1.98594e-09	0.01	0.86
5.04979e-06	-65.3374	0.05	0.0989294	0.05005	1.94569e-09	0.01	0.861
5.78214e-06	-69.6416	0.05	0.0989342	0.0500455	2.04041e-09	0.01	0.862
4.32505e-06	-70.4576	0.05	0.098935	0.0500479	2.02675e-09	0.01	0.863
4.02258e-06	-70.9988	0.05	0.0989286	0.0500442	2.04275e-09	0.01	0.864
2.57512e-06	-74.1517	0.05	0.0988849	0.0500438	2.03584e-09	0.01	0.865
1.90882e-06	-49.7697	0.05	0.0988189	0.0500494	1.98066e-09	0.01	0.866
7.9751e-07	121.752	0.05	0.0988444	0.0500508	2.03692e-09	0.01	0.867
7.70021e-07	53.9483	0.05	0.0989469	0.0500422	1.97416e-09	0.01	0.868
6.52145e-07	90.6019	0.05	0.0989175	0.0500375	2.04447e-09	0.01	0.869
2.2799e-06	121.731	0.05	0.098985	0.0500396	2.04337e-09	0.01	0.87
2.53572e-06	115.432	0.05	0.0989421	0.0500381	2.00161e-09	0.01	0.871
3.02419e-06	111.54	0.05	0.0989644	0.0500471	1.97119e-09	0.01	0.872
2.9474e-06	116.652	0.05	0.0989493	0.0500427	1.96877e-09	0.01	0.873
4.97004e-06	110.574	0.05	0.0989318	0.0500451	2.04265e-09	0.01	0.874
5.77157e-06	107.212	0.05	0.0989151	0.0500419	2.048e-09	0.01	0.875
7.31353e-06	103.554	0.05	0.0989262	0.0500439	2.00022e-09	0.01	0.876
6.50198e-06	105.51	0.05	0.0989811	0.0500456	2.00665e-09	0.01	0.877
6.46173e-06	110.187	0.05	0.0989882	0.0500519	2.00665e-09	0.01	0.878
7.20537e-06	111.788	0.05	0.0990057	0.0500497	1.97056e-09	0.01	0.879
7.24283e-06	104.598	0.05	0.0989326	0.050047	1.96508e-09	0.01	0.88
7.55626e-06	100.45	0.05	0.0988897	0.0500449	1.96406e-09	0.01	0.881
8.34999e-06	108.361	0.05	0.0988746	0.0500487	1.95676e-09	0.01	0.882
7.94979e-06	109.224	0.05	0.0989572	0.0500457	1.94341e-09	0.01	0.883
6.74509e-06	112.616	0.05	0.0989429	0.0500441	1.97334e-09	0.01	0.884
4.55954e-06	107.634	0.05	0.098931	0.0500448	1.99442e-09	0.01	0.885
4.63395e-06	113.252	0.05	0.098923	0.0500478	1.99122e-09	0.01	0.886
4.14199e-06	110.877	0.05	0.0989787	0.0500545	1.91379e-09	0.01	0.887
4.87505e-06	106.758	0.05	0.0989064	0.0500493	1.99213e-09	0.01	0.888
5.87543e-06	99.6054	0.05	0.098927	0.0500525	1.88599e-09	0.01	0.889
5.94745e-06	102.825	0.05	0.0989421	0.0500433	1.98911e-09	0.01	0.89
4.39688e-06	114.739	0.05	0.0988785	0.050043	1.97288e-09	0.01	0.891
3.70885e-06	111.477	0.05	0.0989032	0.0500452	1.98498e-09	0.01	0.892
4.177e-06	116.432	0.05	0.0989469	0.0500429	1.97079e-09	0.01	0.893
2.1057e-06	108.291	0.05	0.0989199	0.0500367	1.99541e-09	0.01	0.894
2.26945e-06	113.771	0.05	0.098962	0.0500377	1.97471e-09	0.01	0.895
1.23291e-06	133.711	0.05	0.098985	0.0500372	1.96471e-09	0.01	0.896
2.71588e-07	163.764	0.05	0.0988746	0.0500457	1.92779e-09	0.01	0.897
7.53984e-07	34.3662	0.05	0.098923	0.050045	2.00437e-09	0.01	0.898
2.05854e-06	-42.893	0.05	0.0989342	0.0500419	1.96089e-09	0.01	0.899
3.20987e-06	-62.1586	0.05	0.098962	0.0500477	1.96188e-09	0.01	0.9
3.31516e-06	-76.5844	0.05	0.0989509	0.0500494	1.9357e-09	0.01	0.901
2.37376e-06	-80.9128	0.05	0.0989167	0.050037	2.02515e-09	0.01	0.902
3.57671e-06	-61.2608	0.05	0.0990089	0.0500433	1.99806e-09	0.01	0.903
3.71694e-06	-71.1021	0.05	0.0989532	0.0500414	2.00558e-09	0.01	0.904
6.6461e-06	-76.1666	0.05	0.0989318	0.0500459	1.95723e-09	0.01	0.905
7.09122e-06	-77.2063	0.05	0.0988754	0.0500448	1.96665e-09	0.01	0.906
7.68631e-06	-69.4486	0.05	0.0989731	0.05005	1.99578e-09	0.01	0.907
8.95044e-06	-70.1931	0.05	0.0989381	0.0500473	2.01996e-09	0.01	0.908
1.04951e-05	-69.1955	0.05	0.0989548	0.0500449	1.95903e-09	0.01	0.909
1.04132e-05	-75.4241	0.05	0.0989302	0.0500383	1.99829e-09	0.01	0.91
1.10808e-05	-69.1911	0.05	0.0989278	0.0500559	2.00511e-09	0.01	0.911
1.11526e-05	-73.7981	0.05	0.0989238	0.0500569	1.9424e-09	0.01	0.912
1.22086e-05	-76.7614	0.05	0.0988809	0.0500489	2.06836e-09	0.01	0.913
1.22178e-05	-74.7495	0.05	0.0989238	0.0500415	2.03185e-09	0.01	0.914
1.19323e-05	-73.1219	0.05	0.0988499	0.0500355	1.97898e-09	0.01	0.915
1.06314e-05	-67.8187	0.05	0.0988944	0.0500486	2.05797e-09	0.01	0.916
9.99487e-06	-73.8362	0.05	0.0989127	0.0500411	1.99711e-09	0.01	0.917
1.12355e-05	-72.4696	0.05	0.0989445	0.0500477	2.08736e-09	0.01	0.918
8.87287e-06	-72.1279	0.05	0.0989445	0.0500441	2.07994e-09	0.01	0.919
8.36528e-06	-67.3775	0.05	0.0989501	0.0500467	2.04537e-09	0.01	0.92
7.64694e-06	-70.653	0.05	0.0989151	0.050038	2.0027e-09	0.01	0.921
7.41785e-06	-70.2717	0.05	0.0988897	0.0500436	2.0849e-09	0.01	0.922
7.6102e-06	-64.7491	0.05	0.0989652	0.0500452	2.12773e-09	0.01	0.923
6.64729e-06	-71.6298	0.05	0.0989604	0.0500478	2.07025e-09	0.01	0.924
5.31375e-06	-70.892	0.05	0.0989819	0.0500455	2.03245e-09	0.01	0.925
5.91433e-06	-73.0681	0.05	0.0988849	0.0500423	2.05088e-09	0.01	0.926
4.30317e-06	-73.0187	0.05	0.0989413	0.050046	2.02734e-09	0.01	0.927
2.25387e-06	-78.208	0.05	0.0989207	0.0500472	2.12554e-09	0.01	0.928
2.07245e-06	-56.0006	0.05	0.0988857	0.0500487	2.07913e-09	0.01	0.929
7.59274e-07	-92.7407	0.05	0.0989874	0.0500417	2.02502e-09	0.01	0.93
1.45734e-06	105.906	0.05	0.0989548	0.0500409	2.07698e-09	0.01	0.931
1.28061e-06	142.338	0.05	0.098954	0.0500428	2.05575e-09	0.01	0.932
3.54869e-06	107.205	0.05	0.0989056	0.05005	2.04696e-09	0.01	0.933
3.82791e-06	111.559	0.05	0.0989016	0.0500407	2.00839e-09	0.01	0.934
6.02269e-06	107.887	0.05	0.0988833	0.0500464	2.09713e-09	0.01	0.935
7.04431e-06	104.237	0.05	0.0988372	0.0500416	2.10378e-09	0.01	0.936
9.27582e-06	105.186	0.05	0.098865	0.0500473	2.02924e-09	0.01	0.937
1.06508e-05	106.297	0.05	0.098923	0.0500446	2.07711e-09	0.01	0.938
1.14361e-05	109.715	0.05	0.0989342	0.050036	2.09885e-09	0.01	0.939
1.22743e-05	109.137	0.05	0.0988928	0.0500397	2.04224e-09	0.01	0.94
1.35431e-05	108.789	0.05	0.0989087	0.0500449	2.04022e-09	0.01	0.941
1.51741e-05	108.114	0.05	0.0988126	0.0500471	1.99485e-09	0.01	0.942
1.43241e-05	108.701	0.05	0.0988936	0.0500453	1.96634e-09	0.01	0.943
1.64581e-05	108.057	0.05	0.0989676	0.0500448	2.07453e-09	0.01	0.944
1.61806e-05	108.657	0.05	0.0989509	0.0500382	2.05919e-09	0.01	0.945
1.54924e-05	108.071	0.05	0.098997	0.0500407	2.02257e-09	0.01	0.946
1.695e-05	106.997	0.05	0.0989588	0.0500479	1.95796e-09	0.01	0.947
1.68876e-05	105.767	0.05	0.0989493	0.050038	2.00332e-09	0.01	0.948
1.69605e-05	108.603	0.05	0.0989016	0.050038	2.0397e-09	0.01	0.949
1.62147e-05	107.931	0.05	0.098931	0.0500422	1.97244e-09	0.01	0.95
1.68634e-05	108.171	0.05	0.0989191	0.050042	1.97006e-09	0.01	0.951
1.55876e-05	109.523	0.05	0.0988905	0.0500452	1.98887e-09	0.01	0.952
1.50947e-05	106.393	0.05	0.0989787	0.0500406	1.95831e-09	0.01	0.953
1.23857e-05	107.025	0.05	0.0989278	0.0500371	1.9117e-09	0.01	0.954
1.23e-05	107.002	0.05	0.0990089	0.0500436	1.95804e-09	0.01	0.955
1.13344e-05	108.999	0.05	0.0989135	0.0500454	1.90977e-09	0.01	0.956
9.27835e-06	107.241	0.05	0.0989032	0.0500374	1.903e-09	0.01	0.957
7.24625e-06	104.031	0.05	0.0989008	0.0500421	1.93748e-09	0.01	0.958
7.35786e-06	108.503	0.05	0.0989151	0.0500478	1.90999e-09	0.01	0.959
6.5886e-06	113.859	0.05	0.0989326	0.0500485	1.95191e-09	0.01	0.96
5.37445e-06	108.608	0.05	0.0989278	0.050042	1.88995e-09	0.01	0.961
3.55079e-06	110.542	0.05	0.098923	0.0500506	1.92345e-09	0.01	0.962
1.10442e-06	91.4284	0.05	0.0989588	0.0500452	1.90632e-09	0.01	0.963
7.2984e-07	-78.1143	0.05	0.098927	0.0500519	1.94877e-09	0.01	0.964
2.26457e-06	-72.139	0.05	0.0989874	0.0500475	1.92099e-09	0.01	0.965
5.69582e-06	-69.6881	0.05	0.0989103	0.0500431	1.88663e-09	0.01	0.966
5.94541e-06	-81.231	0.05	0.0989254	0.0500361	1.97608e-09	0.01	0.967
5.28463e-06	-77.1722	0.05	0.0989993	0.0500361	1.98232e-09	0.01	0.968
7.01519e-06	-71.7313	0.05	0.0990025	0.0500431	1.90774e-09	0.01	0.969
8.06671e-06	-71.2583	0.05	0.0989691	0.0500356	1.91866e-09	0.01	0.97
7.95425e-06	-73.777	0.05	0.0989779	0.050042	1.95477e-09	0.01	0.971
8.01257e-06	-71.7157	0.05	0.0990017	0.0500397	1.93793e-09	0.01	0.972
9.13724e-06	-70.4996	0.05	0.098966	0.0500452	1.89721e-09	0.01	0.973
1.06614e-05	-77.4524	0.05	0.0988849	0.0500417	1.87193e-09	0.01	0.974
1.16664e-05	-75.0686	0.05	0.0989024	0.0500435	1.90777e-09	0.01	0.975
1.32999e-05	-71.2235	0.05	0.0988801	0.0500438	1.90436e-09	0.01	0.976
1.40247e-05	-72.0919	0.05	0.0989501	0.0500463	1.95787e-09	0.01	0.977
1.59556e-05	-73.5068	0.05	0.0989898	0.050041	1.89674e-09	0.01	0.978
1.66043e-05	-72.3791	0.05	0.0989429	0.0500477	1.95173e-09	0.01	0.979
1.69241e-05	-72.969	0.05	0.0989016	0.0500471	1.98089e-09	0.01	0.98
1.66215e-05	-70.1158	0.05	0.0989	0.0500392	2.03445e-09	0.01	0.981
1.67862e-05	-71.9876	0.05	0.0989191	0.0500387	1.93369e-09	0.01	0.982
1.58752e-05	-71.185	0.05	0.0989159	0.0500449	1.98663e-09	0.01	0.983
1.65021e-05	-71.8178	0.05	0.0988984	0.0500457	1.95457e-09	0.01	0.984
1.6587e-05	-72.729	0.05	0.0987983	0.0500485	2.02939e-09	0.01	0.985
1.59156e-05	-75.2451	0.05	0.0988801	0.0500469	1.93404e-09	0.01	0.986
1.41414e-05	-72.1131	0.05	0.0989143	0.0500388	1.96757e-09	0.01	0.987
1.56596e-05	-71.3484	0.05	0.0989095	0.0500369	2.0027e-09	0.01	0.988
1.46038e-05	-73.7118	0.05	0.0989151	0.0500441	2.03294e-09	0.01	0.989
1.5487e-05	-74.943	0.05	0.0988261	0.0500412	1.94791e-09	0.01	0.99
1.4563e-05	-72.9486	0.05	0.0989032	0.0500468	1.93358e-09	0.01	0.991
1.37265e-05	-75.745	0.05	0.0989286	0.0500494	2.03502e-09	0.01	0.992
1.2901e-05	-73.7676	0.05	0.0988134	0.0500504	2.05556e-09	0.01	0.993
1.14459e-05	-72.6391	0.05	0.0988992	0.0500364	2.00895e-09	0.01	0.994
1.10505e-05	-67.6575	0.05	0.0988483	0.0500413	1.9895e-09	0.01	0.995
9.63904e-06	-71.3782	0.05	0.0988126	0.0500435	1.98425e-09	0.01	0.996
9.26344e-06	-68.2557	0.05	0.0989898	0.0500431	2.04647e-09	0.01	0.997
7.96569e-06	-76.985	0.05	0.0989389	0.0500394	2.01748e-09	0.01	0.998
7.63658e-06	-69.1099	0.05	0.0989159	0.0500347	1.99923e-09	0.01	0.999
6.41e-06	-72.9747	0.05	0.0988976	0.0500455	2.03692e-09	0.01	1
5.58346e-06	-74.417	0.05	0.0989326	0.0500362	2.05539e-09	0.01	1.001
4.6029e-06	-81.1101	0.05	0.098904	0.0500408	2.08106e-09	0.01	1.002
2.86398e-06	-72.8493	0.05	0.0989683	0.0500329	2.06788e-09	0.01	1.003
1.80966e-06	-79.302	0.05	0.0989254	0.0500398	2.05521e-09	0.01	1.004
7.09175e-07	-59.6923	0.05	0.098958	0.0500379	2.07161e-09	0.01	1.005
1.69449e-07	176.632	0.05	0.0989366	0.0500455	2.09595e-09	0.01	1.006
1.35953e-06	81.9635	0.05	0.0988952	0.0500472	2.06056e-09	0.01	1.007
3.65926e-06	105.665	0.05	0.0989564	0.0500491	2.05421e-09	0.01	1.008
4.6355e-06	109.209	0.05	0.0989509	0.0500495	2.1141e-09	0.01	1.009
6.92151e-06	104.078	0.05	0.0989572	0.0500437	2.11219e-09	0.01	1.01
8.06698e-06	107.09	0.05	0.0989127	0.0500497	2.14673e-09	0.01	1.011
8.94057e-06	111.036	0.05	0.0989374	0.0500417	2.09387e-09	0.01	1.012
1.08833e-05	111.477	0.05	0.0989517	0.0500367	2.04039e-09	0.01	1.013
1.43466e-05	108.039	0.05	0.0989795	0.0500482	2.02199e-09	0.01	1.014
1.75353e-05	106.633	0.05	0.0989604	0.0500413	2.04515e-09	0.01	1.015
1.86661e-05	107.288	0.05	0.0989079	0.0500396	2.04458e-09	0.01	1.016
1.99963e-05	108.723	0.05	0.098962	0.050045	2.00749e-09	0.01	1.017
2.25328e-05	106.427	0.05	0.0990152	0.0500412	2.00748e-09	0.01	1.018
2.29667e-05	107.155	0.05	0.0989072	0.0500457	2.0598e-09	0.01	1.019
2.33484e-05	107.849	0.05	0.0989834	0.0500553	2.08791e-09	0.01	1.02
2.33355e-05	110.232	0.05	0.098985	0.0500419	2.06598e-09	0.01	1.021
2.4704e-05	107.606	0.05	0.0990423	0.0500419	2.00351e-09	0.01	1.022
2.67657e-05	107.718	0.05	0.099016	0.0500375	2.03106e-09	0.01	1.023
2.62554e-05	107.1	0.05	0.0989699	0.0500443	2.03638e-09	0.01	1.024
2.70388e-05	107.303	0.05	0.099016	0.0500372	2.00039e-09	0.01	1.025
2.7347e-05	105.675	0.05	0.0990081	0.0500449	1.95925e-09	0.01	1.026
2.72237e-05	108.296	0.05	0.0990097	0.050038	2.0013e-09	0.01	1.027
2.63693e-05	105.892	0.05	0.0989819	0.0500388	1.95321e-09	0.01	1.028
2.45936e-05	105.185	0.05	0.0990017	0.050036	1.90688e-09	0.01	1.029
2.27816e-05	106.862	0.05	0.0988984	0.0500367	1.99782e-09	0.01	1.03
2.09834e-05	107.557	0.05	0.0989485	0.0500382	1.98473e-09	0.01	1.031
1.9719e-05	107.633	0.05	0.0989803	0.0500419	1.92322e-09	0.01	1.032
1.64614e-05	105.986	0.05	0.0989922	0.0500405	1.92937e-09	0.01	1.033
1.31542e-05	102.996	0.05	0.0989962	0.0500406	1.87419e-09	0.01	1.034
1.08503e-05	104.116	0.05	0.0989588	0.0500392	1.87046e-09	0.01	1.035
6.04676e-06	107.95	0.05	0.0989238	0.050045	1.88016e-09	0.01	1.036
3.12223e-06	110.178	0.05	0.0989755	0.0500469	1.93632e-09	0.01	1.037
1.29181e-06	-69.0223	0.05	0.0989191	0.0500465	1.87076e-09	0.01	1.038
2.83657e-06	-88.7419	0.05	0.0989151	0.0500398	1.9348e-09	0.01	1.039
3.77417e-06	-78.3451	0.05	0.0989556	0.050043	1.8856e-09	0.01	1.04
5.49358e-06	-69.9546	0.05	0.0989755	0.0500438	1.9277e-09	0.01	1.041
6.74678e-06	-71.8938	0.05	0.0989405	0.0500399	1.919e-09	0.01	1.042
8.43189e-06	-72.0579	0.05	0.098985	0.0500397	1.92839e-09	0.01	1.043
1.19253e-05	-77.1228	0.05	0.0989103	0.0500448	1.87789e-09	0.01	1.044
1.30233e-05	-74.2509	0.05	0.098869	0.0500354	1.85018e-09	0.01	1.045
1.41134e-05	-73.9843	0.05	0.0989127	0.0500386	1.89549e-09	0.01	1.046
1.57502e-05	-75.6237	0.05	0.0988857	0.0500504	1.94684e-09	0.01	1.047
1.72799e-05	-72.8432	0.05	0.0989143	0.0500452	1.8935e-09	0.01	1.048
1.82492e-05	-73.4046	0.05	0.0988968	0.0500313	1.95205e-09	0.01	1.049
1.88844e-05	-77.8086	0.05	0.0988849	0.0500454	1.97957e-09	0.01	1.05
2.15297e-05	-73.0564	0.05	0.0988976	0.0500399	1.909e-09	0.01	1.051
2.1947e-05	-72.3507	0.05	0.0989556	0.0500457	1.9269e-09	0.01	1.052
2.26788e-05	-72.4539	0.05	0.098966	0.0500416	1.95642e-09	0.01	1.053
2.26563e-05	-72.1963	0.05	0.0989572	0.0500375	1.98369e-09	0.01	1.054
2.36693e-05	-72.1386	0.05	0.0989032	0.0500418	2.00702e-09	0.01	1.055
2.30648e-05	-73.2609	0.05	0.0988404	0.0500462	1.96755e-09	0.01	1.056
2.25258e-05	-74.1602	0.05	0.0988897	0.0500475	1.89249e-09	0.01	1.057
2.32978e-05	-74.5144	0.05	0.0989159	0.0500419	1.97495e-09	0.01	1.058
2.24479e-05	-72.2414	0.05	0.0988944	0.0500422	1.98941e-09	0.01	1.059
2.23019e-05	-73.3422	0.05	0.0989556	0.0500445	2.02761e-09	0.01	1.06
2.09918e-05	-72.4044	0.05	0.0989612	0.0500395	2.00082e-09	0.01	1.061
2.13426e-05	-71.7749	0.05	0.0990113	0.0500445	2.04908e-09	0.01	1.062
1.9933e-05	-73.1878	0.05	0.098904	0.0500471	2.04128e-09	0.01	1.063
1.94813e-05	-72.3841	0.05	0.098838	0.0500407	2.05918e-09	0.01	1.064
1.89649e-05	-73.7579	0.05	0.0988595	0.0500403	2.01839e-09	0.01	1.065
1.89942e-05	-73.1579	0.05	0.0989246	0.0500493	2.00179e-09	0.01	1.066
1.85104e-05	-74.7553	0.05	0.0988674	0.0500472	2.01061e-09	0.01	1.067
1.80825e-05	-71.5662	0.05	0.0988928	0.050055	2.01682e-09	0.01	1.068
1.72119e-05	-71.1079	0.05	0.0988952	0.0500555	2.05339e-09	0.01	1.069
1.52577e-05	-73.1431	0.05	0.098958	0.0500466	2.02278e-09	0.01	1.07
1.34099e-05	-71.1682	0.05	0.0989016	0.050054	2.10724e-09	0.01	1.071
1.12318e-05	-69.0715	0.05	0.098923	0.0500491	2.04959e-09	0.01	1.072
9.23685e-06	-75.7895	0.05	0.0988968	0.0500457	2.07196e-09	0.01	1.073
7.59372e-06	-74.8819	0.05	0.0989159	0.0500313	2.04413e-09	0.01	1.074
6.57243e-06	-69.0409	0.05	0.0989898	0.0500447	2.0079e-09	0.01	1.075
3.05874e-06	-75.8134	0.05	0.0989962	0.0500442	2.03134e-09	0.01	1.076
2.91522e-07	-124.322	0.05	0.0989596	0.0500497	2.1216e-09	0.01	1.077
1.68733e-07	35.8676	0.05	0.0989366	0.0500466	2.04796e-09	0.01	1.078
2.77396e-06	116.001	0.05	0.0988801	0.050043	2.07515e-09	0.01	1.079
4.45934e-06	102.761	0.05	0.0988539	0.050043	2.11251e-09	0.01	1.08
7.27737e-06	110.542	0.05	0.0989397	0.0500374	2.08888e-09	0.01	1.081
7.97602e-06	105.439	0.05	0.0989628	0.0500367	2.02279e-09	0.01	1.082
1.0693e-05	110.749	0.05	0.0989771	0.050046	2.11818e-09	0.01	1.083
1.27939e-05	109.853	0.05	0.0989588	0.050042	2.05639e-09	0.01	1.084
1.39318e-05	109.018	0.05	0.0988555	0.0500413	2.16355e-09	0.01	1.085
1.50689e-05	110.608	0.05	0.0988682	0.0500407	2.0967e-09	0.01	1.086
1.54668e-05	109.992	0.05	0.0989405	0.0500423	2.01134e-09	0.01	1.087
1.60267e-05	109.441	0.05	0.0989517	0.0500468	2.05157e-09	0.01	1.088
1.71154e-05	106.46	0.05	0.0989437	0.0500432	2.08437e-09	0.01	1.089
1.9259e-05	107.086	0.05	0.0989334	0.0500409	2.03865e-09	0.01	1.09
2.1053e-05	106.96	0.05	0.098935	0.0500469	1.99383e-09	0.01	1.091
2.32888e-05	106.961	0.05	0.0988976	0.050043	2.05126e-09	0.01	1.092
2.31416e-05	106.431	0.05	0.0988714	0.0500451	2.10375e-09	0.01	1.093
2.41001e-05	107.984	0.05	0.0989048	0.0500431	2.0377e-09	0.01	1.094
2.51021e-05	106.449	0.05	0.098935	0.0500455	1.96563e-09	0.01	1.095
2.7534e-05	106.631	0.05	0.0989366	0.0500377	1.98529e-09	0.01	1.096
2.9485e-05	106.253	0.05	0.0989501	0.0500452	2.06581e-09	0.01	1.097
3.00537e-05	106.733	0.05	0.0988746	0.0500442	1.99337e-09	0.01	1.098
2.91112e-05	106.908	0.05	0.0988944	0.0500465	1.98289e-09	0.01	1.099
2.86574e-05	107.099	0.05	0.0989056	0.0500469	2.05969e-09	0.01	1.1
2.72086e-05	108.648	0.05	0.0989524	0.050045	1.94923e-09	0.01	1.101
2.71809e-05	106.494	0.05	0.0989699	0.0500427	1.95662e-09	0.01	1.102
2.5909e-05	105.513	0.05	0.0989254	0.05004	2.02291e-09	0.01	1.103
2.65005e-05	103.811	0.05	0.0988571	0.0500426	1.97612e-09	0.01	1.104
2.62392e-05	108.61	0.05	0.0988849	0.0500436	2.01571e-09	0.01	1.105
2.54168e-05	106.232	0.05	0.0989119	0.0500421	1.99972e-09	0.01	1.106
2.36926e-05	107.039	0.05	0.0988849	0.0500444	2.00402e-09	0.01	1.107
2.27512e-05	106.522	0.05	0.0990073	0.0500357	2.00899e-09	0.01	1.108
2.17244e-05	107.167	0.05	0.0990303	0.0500519	1.91994e-09	0.01	1.109
1.9905e-05	108.25	0.05	0.0989342	0.0500432	1.90211e-09	0.01	1.11
1.74545e-05	106.542	0.05	0.0988658	0.0500351	1.88587e-09	0.01	1.111
1.57128e-05	109.235	0.05	0.0989477	0.0500425	1.88015e-09	0.01	1.112
1.41437e-05	103.534	0.05	0.0989771	0.0500468	1.89342e-09	0.01	1.113
1.19034e-05	104.898	0.05	0.0989683	0.0500422	1.89603e-09	0.01	1.114
8.17857e-06	112.235	0.05	0.0988738	0.0500481	1.92179e-09	0.01	1.115
5.2949e-06	108.611	0.05	0.0989334	0.0500399	1.86893e-09	0.01	1.116
1.32487e-06	104.164	0.05	0.0988952	0.0500415	1.86241e-09	0.01	1.117
2.25728e-06	-82.5672	0.05	0.0989572	0.0500355	1.93586e-09	0.01	1.118
5.224e-06	-71.5403	0.05	0.0989215	0.0500454	1.93641e-09	0.01	1.119
8.05199e-06	-75.4867	0.05	0.0988968	0.0500419	1.82545e-09	0.01	1.12
1.05175e-05	-75.3781	0.05	0.0990089	0.0500484	1.87589e-09	0.01	1.121
1.24861e-05	-75.2279	0.05	0.0989723	0.0500532	1.89235e-09	0.01	1.122
1.56753e-05	-73.5569	0.05	0.0990486	0.0500497	1.92417e-09	0.01	1.123
1.69237e-05	-74.8806	0.05	0.0989819	0.0500472	1.91288e-09	0.01	1.124
1.76742e-05	-74.5381	0.05	0.0988968	0.0500511	1.88766e-09	0.01	1.125
2.10886e-05	-72.7204	0.05	0.0989223	0.0500506	1.89421e-09	0.01	1.126
2.42151e-05	-73.3954	0.05	0.0989	0.0500364	1.94149e-09	0.01	1.127
2.41697e-05	-74.7778	0.05	0.0989	0.0500474	1.86514e-09	0.01	1.128
2.61402e-05	-73.6856	0.05	0.0988491	0.0500399	1.89869e-09	0.01	1.129
2.61462e-05	-75.1457	0.05	0.0989111	0.0500477	1.96406e-09	0.01	1.13
2.59659e-05	-72.3486	0.05	0.0989596	0.0500504	1.99202e-09	0.01	1.131
2.63796e-05	-73.6471	0.05	0.0988897	0.0500481	2.02566e-09	0.01	1.132
2.60903e-05	-72.8379	0.05	0.098935	0.0500482	1.91607e-09	0.01	1.133
2.52137e-05	-71.9805	0.05	0.0989509	0.0500551	2.0115e-09	0.01	1.134
2.48992e-05	-71.9363	0.05	0.098958	0.0500423	1.94728e-09	0.01	1.135
2.44154e-05	-71.8036	0.05	0.0989652	0.0500524	2.05842e-09	0.01	1.136
2.39682e-05	-72.1797	0.05	0.0989691	0.0500535	1.93401e-09	0.01	1.137
2.22795e-05	-73.338	0.05	0.098966	0.0500442	1.9335e-09	0.01	1.138
2.0841e-05	-70.5045	0.05	0.0989397	0.0500549	1.99318e-09	0.01	1.139
1.9861e-05	-71.783	0.05	0.0989803	0.0500458	1.97489e-09	0.01	1.14
1.89321e-05	-74.1198	0.05	0.0988936	0.0500496	2.06722e-09	0.01	1.141
1.73908e-05	-74.7245	0.05	0.0989532	0.0500406	2.04588e-09	0.01	1.142
1.6108e-05	-71.9535	0.05	0.0989612	0.0500351	2.05768e-09	0.01	1.143
1.62114e-05	-74.8951	0.05	0.0989501	0.0500381	2.01282e-09	0.01	1.144
1.39584e-05	-73.3724	0.05	0.0989509	0.0500456	2.08888e-09	0.01	1.145
1.21608e-05	-69.0154	0.05	0.0989572	0.0500424	2.04422e-09	0.01	1.146
9.15885e-06	-68.5225	0.05	0.0989374	0.0500512	2.11434e-09	0.01	1.147
6.90052e-06	-73.6973	0.05	0.0989294	0.0500442	2.06356e-09	0.01	1.148
3.64741e-06	-66.2612	0.05	0.0989223	0.0500489	2.12257e-09	0.01	1.149
2.20352e-06	-55.9296	0.05	0.0989215	0.0500423	2.04735e-09	0.01	1.15
8.71706e-07	121.255	0.05	0.0989715	0.0500493	2.13363e-09	0.01	1.151
1.20022e-06	-48.847	0.05	0.0988968	0.0500464	2.04834e-09	0.01	1.152
1.96043e-06	-52.2541	0.05	0.0989	0.0500496	2.08792e-09	0.01	1.153
8.12662e-07	138.637	0.05	0.0989532	0.050044	2.03688e-09	0.01	1.154
2.4278e-06	117.504	0.05	0.0989437	0.0500456	2.03408e-09	0.01	1.155
3.29565e-06	117.288	0.05	0.0989485	0.050039	2.07534e-09	0.01	1.156
5.65025e-06	101.691	0.05	0.0989652	0.0500416	2.03923e-09	0.01	1.157
7.57411e-06	106.378	0.05	0.0989302	0.0500452	2.0734e-09	0.01	1.158
9.31017e-06	106.605	0.05	0.0989151	0.0500414	2.03618e-09	0.01	1.159
1.04883e-05	108.773	0.05	0.0988881	0.0500347	1.9946e-09	0.01	1.16
1.06321e-05	108.943	0.05	0.0988754	0.0500366	2.0176e-09	0.01	1.161
1.26872e-05	109.032	0.05	0.0989421	0.0500386	2.10551e-09	0.01	1.162
1.36988e-05	107.245	0.05	0.0989612	0.0500413	2.03399e-09	0.01	1.163
1.58063e-05	107.324	0.05	0.098931	0.0500475	2.05017e-09	0.01	1.164
1.53135e-05	108.783	0.05	0.098927	0.0500466	2.03383e-09	0.01	1.165
1.73398e-05	110.175	0.05	0.0990351	0.050044	2.05129e-09	0.01	1.166
1.86957e-05	108.841	0.05	0.098962	0.050042	2.09844e-09	0.01	1.167
2.08072e-05	106.924	0.05	0.0990105	0.0500464	2.04244e-09	0.01	1.168
2.16082e-05	109.819	0.05	0.0989707	0.0500432	1.98991e-09	0.01	1.169
2.05343e-05	107.732	0.05	0.0989079	0.0500517	2.06939e-09	0.01	1.17
2.15265e-05	108.737	0.05	0.0988603	0.0500513	1.99135e-09	0.01	1.171
2.08888e-05	107.965	0.05	0.0989358	0.0500461	2.01273e-09	0.01	1.172
2.09803e-05	107.451	0.05	0.0989397	0.0500424	2.03781e-09	0.01	1.173
2.03572e-05	105.2	0.05	0.0989254	0.0500436	1.99179e-09	0.01	1.174
1.97899e-05	107.014	0.05	0.0989437	0.0500536	1.94492e-09	0.01	1.175
2.05424e-05	106.676	0.05	0.0989429	0.0500494	1.95987e-09	0.01	1.176
2.00095e-05	109.508	0.05	0.0988936	0.0500463	1.96447e-09	0.01	1.177
1.87361e-05	106.43	0.05	0.0988833	0.0500495	1.98147e-09	0.01	1.178
1.64032e-05	107.453	0.05	0.0989056	0.0500433	2.01958e-09	0.01	1.179
1.44407e-05	109.225	0.05	0.0988706	0.0500429	1.98637e-09	0.01	1.18
1.35315e-05	105.25	0.05	0.0988428	0.0500567	1.92452e-09	0.01	1.181
1.23323e-05	107.653	0.05	0.0988897	0.0500522	1.9895e-09	0.01	1.182
1.03172e-05	102.57	0.05	0.0989024	0.0500423	1.99602e-09	0.01	1.183
8.25788e-06	113.74	0.05	0.0989	0.0500491	2.00053e-09	0.01	1.184
6.02766e-06	103.538	0.05	0.0988166	0.0500368	1.94773e-09	0.01	1.185
4.40979e-06	110.098	0.05	0.0987975	0.0500384	1.98023e-09	0.01	1.186
3.93929e-06	108.674	0.05	0.0988928	0.0500473	1.93425e-09	0.01	1.187
2.24323e-06	108.222	0.05	0.0988889	0.0500484	2.02029e-09	0.01	1.188
5.00514e-07	-84.8425	0.05	0.0989215	0.050052	2.00272e-09	0.01	1.189
1.72955e-06	-86.0429	0.05	0.0988587	0.0500423	1.99602e-09	0.01	1.19
4.2356e-06	-74.3982	0.05	0.0989493	0.0500504	1.92879e-09	0.01	1.191
5.29196e-06	-78.542	0.05	0.0988913	0.0500446	2.01196e-09	0.01	1.192
7.63865e-06	-74.4931	0.05	0.098923	0.0500486	1.91412e-09	0.01	1.193
8.9109e-06	-73.4482	0.05	0.0989127	0.0500419	1.9438e-09	0.01	1.194
1.09185e-05	-72.6145	0.05	0.0989294	0.0500512	1.99188e-09	0.01	1.195
1.24372e-05	-75.6159	0.05	0.0989223	0.0500453	1.89368e-09	0.01	1.196
1.31963e-05	-73.7023	0.05	0.0988857	0.0500413	1.92725e-09	0.01	1.197
1.51396e-05	-74.6567	0.05	0.0989008	0.0500448	1.97085e-09	0.01	1.198
1.91506e-05	-75.399	0.05	0.098904	0.0500443	2.00564e-09	0.01	1.199
2.2256e-05	-74.2299	0.05	0.0988746	0.0500436	1.95376e-09	0.01	1.2
2.27157e-05	-72.9303	0.05	0.0989477	0.0500487	1.96505e-09	0.01	1.201
2.35481e-05	-73.3022	0.05	0.0989151	0.0500448	1.92963e-09	0.01	1.202
2.28336e-05	-74.5108	0.05	0.0989087	0.0500449	1.96729e-09	0.01	1.203
2.12926e-05	-72.6016	0.05	0.0988992	0.0500433	1.91916e-09	0.01	1.204
1.9932e-05	-73.5113	0.05	0.0989898	0.0500453	1.95595e-09	0.01	1.205
1.90205e-05	-73.6909	0.05	0.0989691	0.0500412	2.07877e-09	0.01	1.206
1.86246e-05	-72.5951	0.05	0.0989652	0.0500483	1.97181e-09	0.01	1.207
1.68883e-05	-72.2235	0.05	0.0989588	0.0500407	2.03321e-09	0.01	1.208
1.66512e-05	-73.5718	0.05	0.0989771	0.0500463	1.99343e-09	0.01	1.209
1.54636e-05	-74.7229	0.05	0.0989207	0.0500474	2.06608e-09	0.01	1.21
1.50404e-05	-70.8777	0.05	0.0988571	0.0500504	2.03019e-09	0.01	1.211
1.4019e-05	-75.1167	0.05	0.0988849	0.0500569	2.00975e-09	0.01	1.212
1.30369e-05	-75.6326	0.05	0.0988666	0.0500487	2.02212e-09	0.01	1.213
1.26851e-05	-74.6561	0.05	0.0989509	0.0500495	1.9853e-09	0.01	1.214
1.09681e-05	-72.424	0.05	0.0989437	0.0500444	2.08696e-09	0.01	1.215
1.05724e-05	-76.7046	0.05	0.0989286	0.0500485	1.99131e-09	0.01	1.216
8.75193e-06	-70.0806	0.05	0.0989079	0.0500479	2.05385e-09	0.01	1.217
6.68813e-06	-75.3075	0.05	0.0988944	0.0500492	2.09155e-09	0.01	1.218
6.0611e-06	-77.401	0.05	0.0988865	0.0500463	2.00163e-09	0.01	1.219
4.58328e-06	-78.8867	0.05	0.098811	0.0500518	2.08395e-09	0.01	1.22
2.93134e-06	-84.5462	0.05	0.098815	0.0500472	2.02807e-09	0.01	1.221
1.56161e-06	-77.1068	0.05	0.0988142	0.0500553	2.0611e-09	0.01	1.222
1.53092e-06	-47.6931	0.05	0.0989612	0.050054	2.01916e-09	0.01	1.223
1.20732e-06	-6.48659	0.05	0.0989199	0.0500508	2.07517e-09	0.01	1.224
1.97936e-06	116.982	0.05	0.0989286	0.0500495	1.99905e-09	0.01	1.225
2.51311e-06	107.731	0.05	0.0988913	0.0500526	2.11029e-09	0.01	1.226
4.69537e-06	116.896	0.05	0.0989135	0.0500504	2.03736e-09	0.01	1.227
5.91365e-06	111.424	0.05	0.098873	0.050043	2.01497e-09	0.01	1.228
6.9817e-06	104.086	0.05	0.098846	0.0500513	1.97794e-09	0.01	1.229
7.5172e-06	106.411	0.05	0.0988841	0.0500441	2.00518e-09	0.01	1.23
9.26922e-06	106.061	0.05	0.0989095	0.0500452	2.02192e-09	0.01	1.231
9.60233e-06	110	0.05	0.0989286	0.0500523	1.97879e-09	0.01	1.232
1.04325e-05	107.806	0.05	0.0989278	0.0500499	2.00775e-09	0.01	1.233
1.20018e-05	105.11	0.05	0.0989445	0.0500462	2.06738e-09	0.01	1.234
1.0731e-05	105.57	0.05	0.0989087	0.0500477	2.06648e-09	0.01	1.235
8.80052e-06	109.496	0.05	0.0989524	0.0500358	2.09045e-09	0.01	1.236
7.87524e-06	105.655	0.05	0.0988658	0.0500551	2.09098e-09	0.01	1.237
9.84952e-06	115.133	0.05	0.0988849	0.0500525	2.10942e-09	0.01	1.238
9.10383e-06	108.391	0.05	0.0989318	0.050062	2.00803e-09	0.01	1.239
1.08714e-05	106.342	0.05	0.0989103	0.0500495	2.09046e-09	0.01	1.24
1.03688e-05	113.774	0.05	0.0988889	0.0500435	2.02928e-09	0.01	1.241
1.17885e-05	110.015	0.05	0.0989056	0.0500426	1.95855e-09	0.01	1.242
1.23382e-05	106.225	0.05	0.0989827	0.0500472	2.06943e-09	0.01	1.243
1.18923e-05	110.074	0.05	0.0989135	0.0500489	2.07053e-09	0.01	1.244
1.27988e-05	106.166	0.05	0.0989461	0.0500469	2.05281e-09	0.01	1.245
1.2161e-05	103.827	0.05	0.0989103	0.0500491	1.94283e-09	0.01	1.246
1.18464e-05	105.159	0.05	0.098904	0.0500472	2.02662e-09	0.01	1.247
1.28468e-05	105.869	0.05	0.0988841	0.0500394	2.02675e-09	0.01	1.248
1.20074e-05	107.548	0.05	0.0989048	0.0500439	1.97002e-09	0.01	1.249
1.21829e-05	109.44	0.05	0.0988809	0.0500434	2.01023e-09	0.01	1.25
1.00194e-05	109.257	0.05	0.0989532	0.0500551	2.01236e-09	0.01	1.251
7.30237e-06	107.858	0.05	0.0989024	0.050045	2.01037e-09	0.01	1.252
7.32379e-06	101.257	0.05	0.0989429	0.0500388	1.91752e-09	0.01	1.253
5.63525e-06	111.155	0.05	0.0988976	0.0500455	1.99191e-09	0.01	1.254
4.97146e-06	112.624	0.05	0.0988913	0.0500452	2.03162e-09	0.01	1.255
2.67551e-06	112.906	0.05	0.0989342	0.0500508	2.0311e-09	0.01	1.256
2.90097e-06	102.904	0.05	0.0988317	0.0500384	1.93935e-09	0.01	1.257
1.65251e-06	106.604	0.05	0.0988507	0.0500384	2.02876e-09	0.01	1.258
8.16934e-07	95.695	0.05	0.0989175	0.0500439	2.03259e-09	0.01	1.259
1.27661e-06	-79.0518	0.05	0.0989795	0.0500469	1.96499e-09	0.01	1.26
2.20958e-06	-74.2805	0.05	0.0989413	0.0500451	1.91833e-09	0.01	1.261
3.14896e-06	-76.1952	0.05	0.0989016	0.0500377	2.02759e-09	0.01	1.262
6.48132e-06	-74.198	0.05	0.0989127	0.0500398	1.92318e-09	0.01	1.263
6.67937e-06	-70.3255	0.05	0.0988634	0.0500419	2.01603e-09	0.01	1.264
7.95346e-06	-74.7322	0.05	0.0989072	0.0500457	1.93568e-09	0.01	1.265
8.62639e-06	-74.0296	0.05	0.0989548	0.0500407	1.95438e-09	0.01	1.266
9.6263e-06	-71.9715	0.05	0.0989135	0.0500467	2.04538e-09	0.01	1.267
1.03113e-05	-78.3233	0.05	0.0989008	0.0500457	2.04256e-09	0.01	1.268
1.05629e-05	-71.3072	0.05	0.0988952	0.0500418	1.96283e-09	0.01	1.269
1.00005e-05	-71.4669	0.05	0.0989596	0.0500443	1.99551e-09	0.01	1.27
8.71866e-06	-69.5	0.05	0.0989318	0.0500506	2.07701e-09	0.01	1.271
9.90118e-06	-73.8516	0.05	0.0988674	0.0500484	2.07475e-09	0.01	1.272
9.27553e-06	-71.492	0.05	0.0989079	0.0500505	2.05913e-09	0.01	1.273
9.25508e-06	-77.8679	0.05	0.0989175	0.0500527	2.04922e-09	0.01	1.274
7.49585e-06	-71.6372	0.05	0.0988984	0.050045	1.98377e-09	0.01	1.275
8.02665e-06	-69.7035	0.05	0.0989477	0.0500419	2.00292e-09	0.01	1.276
7.25941e-06	-71.1767	0.05	0.098896	0.0500456	2.08433e-09	0.01	1.277
6.15676e-06	-77.2186	0.05	0.0989024	0.0500427	2.05561e-09	0.01	1.278
6.23111e-06	-72.0957	0.05	0.098904	0.050046	2.02109e-09	0.01	1.279
5.98575e-06	-73.3464	0.05	0.0989787	0.0500446	2.10106e-09	0.01	1.28
5.2828e-06	-77.6878	0.05	0.0989421	0.0500431	2.03436e-09	0.01	1.281
5.81292e-06	-75.4347	0.05	0.0989087	0.0500475	1.97695e-09	0.01	1.282
4.99004e-06	-64.6265	0.05	0.0989103	0.0500355	1.97865e-09	0.01	1.283
5.93405e-06	-72.2243	0.05	0.098935	0.0500412	2.06507e-09	0.01	1.284
6.6589e-06	-82.4366	0.05	0.0989326	0.0500483	1.99525e-09	0.01	1.285
4.73105e-06	-73.5964	0.05	0.0988936	0.0500404	2.07173e-09	0.01	1.286
3.17515e-06	-71.1798	0.05	0.0989008	0.0500449	2.0087e-09	0.01	1.287
3.72383e-06	-81.2865	0.05	0.0989079	0.0500392	1.98118e-09	0.01	1.288
3.03797e-06	-85.3879	0.05	0.0989286	0.0500407	1.98184e-09	0.01	1.289
3.16065e-06	-63.3739	0.05	0.0988936	0.0500369	2.04864e-09	0.01	1.29
3.48955e-06	-63.5346	0.05	0.0988348	0.0500384	2.03735e-09	0.01	1.291
3.34593e-06	-68.3668	0.05	0.0989262	0.0500371	2.03425e-09	0.01	1.292
3.2797e-06	-75.1211	0.05	0.0989811	0.0500372	2.05545e-09	0.01	1.293
2.89039e-06	-82.9578	0.05	0.0989072	0.0500425	1.99324e-09	0.01	1.294
2.51739e-06	-77.1843	0.05	0.0988491	0.0500445	2.03427e-09	0.01	1.295
4.10876e-06	-72.3706	0.05	0.0988619	0.0500392	1.97577e-09	0.01	1.296
5.04904e-06	-68.3213	0.05	0.0988889	0.0500456	1.96587e-09	0.01	1.297
3.78048e-06	-77.4327	0.05	0.0988515	0.0500439	2.00783e-09	0.01	1.298
2.01441e-06	-70.6781	0.05	0.0989159	0.0500424	1.96116e-09	0.01	1.299
1.27728e-06	-36.6719	0.05	0.0988666	0.0500418	2.04508e-09	0.01	1.3
1.51201e-06	-87.9143	0.05	0.0988762	0.0500417	2.04934e-09	0.01	1.301
6.27319e-07	0.622676	0.05	0.0988754	0.050043	1.94663e-09	0.01	1.302
3.66503e-07	-67.4661	0.05	0.0989254	0.0500438	2.01908e-09	0.01	1.303
1.03688e-06	-74.7193	0.05	0.0989135	0.0500432	1.9475e-09	0.01	1.304
3.68439e-07	18.7912	0.05	0.0989103	0.0500382	2.05326e-09	0.01	1.305
1.42972e-06	95.8912	0.05	0.0989429	0.0500432	2.05115e-09	0.01	1.306
2.68142e-06	99.4068	0.05	0.0988841	0.0500443	2.05017e-09	0.01	1.307
1.79233e-06	95.9559	0.05	0.0989191	0.0500389	1.94776e-09	0.01	1.308
1.51786e-06	105.607	0.05	0.0989087	0.0500429	1.9682e-09	0.01	1.309
1.91787e-06	71.089	0.05	0.0988634	0.0500436	2.02348e-09	0.01	1.31
1.53481e-06	-42.9532	0.05	0.098904	0.0500478	1.96652e-09	0.01	1.311
1.93532e-06	-49.4419	0.05	0.0989326	0.0500418	2.01319e-09	0.01	1.312
2.46142e-07	-84.7652	0.05	0.0988778	0.0500401	2.04283e-09	0.01	1.313
1.28185e-06	-50.6482	0.05	0.0988841	0.050039	1.97866e-09	0.01	1.314
2.26999e-06	-41.9889	0.05	0.0988722	0.0500364	1.98222e-09	0.01	1.315
6.75342e-07	-50.4592	0.05	0.0989517	0.0500407	2.04519e-09	0.01	1.316
6.17746e-07	-30.0956	0.05	0.0988952	0.0500391	2.04788e-09	0.01	1.317
1.55381e-06	-76.7163	0.05	0.0989755	0.0500433	2.03689e-09	0.01	1.318
1.52789e-06	-80.189	0.05	0.0989763	0.050042	2.06515e-09	0.01	1.319
1.62037e-06	-75.2262	0.05	0.0989	0.0500429	1.98354e-09	0.01	1.32
1.79724e-06	-95.2868	0.05	0.0989294	0.050045	1.96288e-09	0.01	1.321
2.17679e-06	-74.2835	0.05	0.0989254	0.0500378	1.93527e-09	0.01	1.322
2.51136e-06	-71.4252	0.05	0.0988881	0.0500417	1.96643e-09	0.01	1.323
2.75117e-06	-59.3976	0.05	0.0988778	0.0500338	2.06137e-09	0.01	1.324
5.76066e-07	-40.7749	0.05	0.0989429	0.0500431	2.0648e-09	0.01	1.325
2.62307e-07	122.076	0.05	0.0989302	0.0500416	1.96442e-09	0.01	1.326
3.50181e-07	177.294	0.05	0.0989596	0.0500384	2.02024e-09	0.01	1.327
5.66318e-07	-106.422	0.05	0.0989445	0.0500377	1.97875e-09	0.01	1.328
2.42424e-08	-10.6643	0.05	0.0989668	0.050039	1.9873e-09	0.01	1.329
1.24466e-06	126.707	0.05	0.0989819	0.0500369	1.9587e-09	0.01	1.33
1.18164e-06	146.475	0.05	0.0990319	0.050041	1.9675e-09	0.01	1.331
1.50399e-06	-41.6947	0.05	0.0989556	0.0500478	2.04081e-09	0.01	1.332
1.60364e-06	-80.9979	0.05	0.0988698	0.0500459	2.04869e-09	0.01	1.333
1.08867e-06	-65.8668	0.05	0.0989652	0.0500474	2.02721e-09	0.01	1.334
9.54142e-07	-88.0366	0.05	0.0989445	0.0500468	1.97575e-09	0.01	1.335
6.70923e-07	-59.6875	0.05	0.0989199	0.0500398	1.97694e-09	0.01	1.336
1.10478e-06	-102.399	0.05	0.0989008	0.0500448	1.95231e-09	0.01	1.337
1.68348e-07	-97.9068	0.05	0.0988889	0.0500415	1.99e-09	0.01	1.338
1.48872e-06	107.866	0.05	0.0989445	0.0500401	2.02042e-09	0.01	1.339
1.50696e-06	101.136	0.05	0.0989874	0.0500396	2.05712e-09	0.01	1.34
1.82231e-06	102.147	0.05	0.0989588	0.0500413	2.02933e-09	0.01	1.341
1.68092e-06	90.5758	0.05	0.0989668	0.0500467	2.02914e-09	0.01	1.342
2.88125e-06	122.637	0.05	0.0989954	0.050043	1.99602e-09	0.01	1.343
3.99004e-06	115.146	0.05	0.0989302	0.050041	2.03959e-09	0.01	1.344
4.33829e-06	112.432	0.05	0.0989087	0.050039	1.94809e-09	0.01	1.345
3.49844e-06	117.246	0.05	0.0989954	0.0500457	2.01593e-09	0.01	1.346
3.51564e-06	115.345	0.05	0.0989302	0.0500329	2.01633e-09	0.01	1.347
4.39911e-06	106.711	0.05	0.0989175	0.0500387	1.99607e-09	0.01	1.348
4.54447e-06	107.238	0.05	0.0988976	0.0500466	2.01997e-09	0.01	1.349
4.83771e-06	108.268	0.05	0.0989024	0.0500375	1.99409e-09	0.01	1.35
5.93152e-06	107.464	0.05	0.0989723	0.0500431	2.04271e-09	0.01	1.351
5.75489e-06	109.073	0.05	0.0989795	0.0500437	2.0229e-09	0.01	1.352
5.17487e-06	116.759	0.05	0.0989191	0.0500254	1.93404e-09	0.01	1.353
6.16301e-06	110.652	0.05	0.0989747	0.0500404	1.96474e-09	0.01	1.354
6.26409e-06	108.565	0.05	0.098904	0.0500377	1.93686e-09	0.01	1.355
6.37473e-06	109.484	0.05	0.098873	0.0500337	2.04019e-09	0.01	1.356
7.21e-06	108.422	0.05	0.0989755	0.0500341	1.96812e-09	0.01	1.357
5.39085e-06	106.237	0.05	0.0989858	0.0500398	2.03235e-09	0.01	1.358
4.73697e-06	112.883	0.05	0.0989763	0.0500393	2.0414e-09	0.01	1.359
5.55646e-06	112.463	0.05	0.0989072	0.0500325	1.94914e-09	0.01	1.36
5.02522e-06	107.306	0.05	0.0988928	0.050035	2.03375e-09	0.01	1.361
5.80715e-06	106.209	0.05	0.0988682	0.0500428	1.94442e-09	0.01	1.362
7.02846e-06	107.373	0.05	0.0989032	0.0500422	1.92187e-09	0.01	1.363
6.31785e-06	110.796	0.05	0.0988928	0.0500457	1.95287e-09	0.01	1.364
5.70602e-06	108.73	0.05	0.0989501	0.0500378	2.03256e-09	0.01	1.365
6.49629e-06	109.094	0.05	0.0989485	0.0500375	1.9891e-09	0.01	1.366
5.32507e-06	101.027	0.05	0.0989143	0.0500352	2.0074e-09	0.01	1.367
6.88369e-06	106.491	0.05	0.0989318	0.0500444	1.93837e-09	0.01	1.368
3.14731e-06	126.295	0.05	0.0989763	0.0500451	2.03523e-09	0.01	1.369
2.23457e-06	130.093	0.05	0.0989453	0.0500415	2.02794e-09	0.01	1.37
9.12647e-07	128.568	0.05	0.0989509	0.0500354	1.96057e-09	0.01	1.371
9.9117e-07	142.103	0.05	0.0989819	0.0500385	1.935e-09	0.01	1.372
1.21688e-06	-47.9787	0.05	0.0990136	0.0500448	1.99872e-09	0.01	1.373
2.58605e-06	-71.9104	0.05	0.098931	0.0500416	1.92799e-09	0.01	1.374
1.18284e-06	-29.8543	0.05	0.098962	0.0500342	1.98518e-09	0.01	1.375
7.76045e-07	139.59	0.05	0.0988817	0.0500422	1.99088e-09	0.01	1.376
4.60521e-07	-104.081	0.05	0.0989501	0.0500463	1.92012e-09	0.01	1.377
1.05085e-06	-67.9133	0.05	0.0989596	0.0500405	1.94238e-09	0.01	1.378
2.15222e-06	-79.9452	0.05	0.0989588	0.0500449	1.95235e-09	0.01	1.379
2.74118e-06	-53.8652	0.05	0.0989183	0.0500375	2.00798e-09	0.01	1.38
5.13528e-06	-63.4878	0.05	0.0989556	0.0500433	1.99903e-09	0.01	1.381
8.06334e-06	-69.6589	0.05	0.0989167	0.0500404	1.98402e-09	0.01	1.382
8.41167e-06	-69.4996	0.05	0.0989342	0.0500439	2.00983e-09	0.01	1.383
9.49307e-06	-72.9608	0.05	0.0988968	0.0500387	2.0175e-09	0.01	1.384
1.08764e-05	-71.9818	0.05	0.0989445	0.0500391	2.00044e-09	0.01	1.385
1.00903e-05	-69.6714	0.05	0.0988738	0.0500427	1.99676e-09	0.01	1.386
9.65153e-06	-73.1381	0.05	0.0989064	0.0500408	2.0009e-09	0.01	1.387
1.08285e-05	-75.5412	0.05	0.0989699	0.0500356	1.93812e-09	0.01	1.388
1.15497e-05	-72.3806	0.05	0.0988897	0.0500338	1.96442e-09	0.01	1.389
1.13046e-05	-71.8171	0.05	0.0989715	0.0500449	2.00717e-09	0.01	1.39
1.15638e-05	-71.0044	0.05	0.0989564	0.0500398	1.98226e-09	0.01	1.391
1.16114e-05	-71.8145	0.05	0.0989819	0.0500348	1.95003e-09	0.01	1.392
1.12307e-05	-72.3016	0.05	0.0989946	0.0500432	1.93829e-09	0.01	1.393
1.12449e-05	-74.6828	0.05	0.0990089	0.0500422	2.01712e-09	0.01	1.394
1.07696e-05	-72.2957	0.05	0.0989501	0.0500386	2.05589e-09	0.01	1.395
1.283e-05	-72.2066	0.05	0.0989493	0.0500346	2.07674e-09	0.01	1.396
1.16642e-05	-72.9985	0.05	0.0989556	0.0500377	2.03208e-09	0.01	1.397
1.04718e-05	-71.3371	0.05	0.0989262	0.0500425	1.99429e-09	0.01	1.398
1.09412e-05	-72.8542	0.05	0.0989763	0.050037	2.04968e-09	0.01	1.399
1.03351e-05	-69.8385	0.05	0.0990311	0.0500349	2.03164e-09	0.01	1.4
9.12065e-06	-73.1349	0.05	0.0990248	0.0500467	2.04244e-09	0.01	1.401
9.40719e-06	-67.9238	0.05	0.098958	0.0500358	1.98394e-09	0.01	1.402
8.48652e-06	-69.7249	0.05	0.0989056	0.0500359	1.98179e-09	0.01	1.403
4.34018e-06	-69.4528	0.05	0.0989548	0.0500358	2.06002e-09	0.01	1.404
1.45959e-06	-66.4283	0.05	0.0989493	0.0500439	2.02269e-09	0.01	1.405
1.38365e-06	-100.786	0.05	0.0989628	0.0500438	2.02934e-09	0.01	1.406
2.05098e-07	-106.424	0.05	0.0989413	0.0500332	2.02705e-09	0.01	1.407
1.47141e-07	168.209	0.05	0.0988746	0.0500449	2.04424e-09	0.01	1.408
4.47863e-07	125.606	0.05	0.0989477	0.0500444	1.97103e-09	0.01	1.409
7.96333e-08	-154.551	0.05	0.0988126	0.050046	2.05912e-09	0.01	1.41
1.65808e-06	122.313	0.05	0.0989215	0.0500436	1.96123e-09	0.01	1.411
1.43271e-06	139.071	0.05	0.0989509	0.0500512	2.02485e-09	0.01	1.412
3.08819e-06	123.62	0.05	0.0988746	0.0500385	2.09715e-09	0.01	1.413
3.45215e-06	112.268	0.05	0.0988976	0.0500416	2.0192e-09	0.01	1.414
3.64259e-06	99.6782	0.05	0.0989087	0.05004	1.99081e-09	0.01	1.415
4.34107e-06	106.03	0.05	0.0988968	0.0500377	2.01662e-09	0.01	1.416
5.86384e-06	108.117	0.05	0.0989612	0.0500474	2.09912e-09	0.01	1.417
7.85568e-06	111.925	0.05	0.0989882	0.0500385	2.01952e-09	0.01	1.418
7.1802e-06	106.399	0.05	0.0989207	0.0500461	2.04503e-09	0.01	1.419
7.59416e-06	113.057	0.05	0.0989524	0.0500401	2.00318e-09	0.01	1.42
8.63477e-06	110.16	0.05	0.098935	0.0500342	1.94199e-09	0.01	1.421
9.4435e-06	111.761	0.05	0.0989072	0.050034	1.97136e-09	0.01	1.422
1.0252e-05	106.658	0.05	0.0989819	0.0500333	1.95277e-09	0.01	1.423
1.12273e-05	109.388	0.05	0.0989318	0.0500382	2.03267e-09	0.01	1.424
1.25107e-05	107.262	0.05	0.0989064	0.0500415	1.98965e-09	0.01	1.425
1.44567e-05	108.977	0.05	0.0988666	0.0500322	2.04038e-09	0.01	1.426
1.56292e-05	107.449	0.05	0.098954	0.0500371	2.02574e-09	0.01	1.427
1.46846e-05	107.168	0.05	0.0989636	0.0500431	2.01802e-09	0.01	1.428
1.56158e-05	105.481	0.05	0.0988992	0.0500349	1.97011e-09	0.01	1.429
1.72412e-05	107.758	0.05	0.0988921	0.0500343	2.00072e-09	0.01	1.43
1.85057e-05	107.717	0.05	0.0989588	0.050041	2.0127e-09	0.01	1.431
1.88715e-05	105.787	0.05	0.0989683	0.0500363	1.94823e-09	0.01	1.432
1.7726e-05	108.465	0.05	0.0989469	0.0500337	1.93058e-09	0.01	1.433
1.86054e-05	107.163	0.05	0.0989342	0.0500355	1.91511e-09	0.01	1.434
1.76775e-05	107.75	0.05	0.0989119	0.0500442	1.91574e-09	0.01	1.435
1.73521e-05	106.179	0.05	0.098923	0.0500424	1.98766e-09	0.01	1.436
1.76932e-05	110.002	0.05	0.098842	0.0500458	1.90315e-09	0.01	1.437
1.60926e-05	105.717	0.05	0.0989469	0.0500399	1.92502e-09	0.01	1.438
1.18445e-05	108.56	0.05	0.0989676	0.0500453	1.88758e-09	0.01	1.439
1.03316e-05	107.081	0.05	0.0988976	0.0500456	1.91566e-09	0.01	1.44
1.00756e-05	107.852	0.05	0.098931	0.0500386	1.87927e-09	0.01	1.441
1.0864e-05	107.974	0.05	0.0989421	0.0500362	1.92644e-09	0.01	1.442
9.8672e-06	106.518	0.05	0.0989898	0.0500388	1.9478e-09	0.01	1.443
8.30573e-06	110.607	0.05	0.0989914	0.0500426	1.95214e-09	0.01	1.444
6.97386e-06	101.007	0.05	0.0989532	0.0500496	1.95081e-09	0.01	1.445
6.14427e-06	105.647	0.05	0.0989477	0.0500464	1.99084e-09	0.01	1.446
5.39863e-06	101.295	0.05	0.0988952	0.0500498	1.952e-09	0.01	1.447
2.76656e-06	112.8	0.05	0.0989962	0.050043	1.92377e-09	0.01	1.448
1.65978e-06	123.511	0.05	0.0990216	0.0500403	1.98215e-09	0.01	1.449
1.98462e-07	-69.4248	0.05	0.0989834	0.0500406	1.9768e-09	0.01	1.45
1.61213e-06	-78.2389	0.05	0.0988762	0.0500455	1.98044e-09	0.01	1.451
4.03221e-06	-85.5957	0.05	0.0989437	0.0500467	1.92697e-09	0.01	1.452
7.15829e-06	-71.5731	0.05	0.0989501	0.0500443	1.90513e-09	0.01	1.453
1.03966e-05	-70.4938	0.05	0.0990033	0.0500427	2.01195e-09	0.01	1.454
1.27483e-05	-75.7385	0.05	0.0989572	0.0500413	1.9442e-09	0.01	1.455
1.24117e-05	-74.3907	0.05	0.0989342	0.0500423	2.01691e-09	0.01	1.456
1.28684e-05	-76.7854	0.05	0.0989501	0.0500427	2.01261e-09	0.01	1.457
1.27903e-05	-77.5235	0.05	0.0989024	0.0500427	1.99902e-09	0.01	1.458
1.46321e-05	-73.4572	0.05	0.0990057	0.0500366	1.97904e-09	0.01	1.459
1.48235e-05	-72.9977	0.05	0.0990399	0.0500338	2.01693e-09	0.01	1.46
1.65711e-05	-73.5322	0.05	0.0989524	0.0500425	1.9099e-09	0.01	1.461
1.79813e-05	-73.5777	0.05	0.0989827	0.050048	2.00341e-09	0.01	1.462
1.67972e-05	-74.1335	0.05	0.0989596	0.050041	1.91003e-09	0.01	1.463
1.7382e-05	-75.0537	0.05	0.0989135	0.050046	1.99024e-09	0.01	1.464
1.73926e-05	-73.661	0.05	0.0989993	0.0500321	1.96404e-09	0.01	1.465
1.88562e-05	-73.7762	0.05	0.09902	0.050042	2.01581e-09	0.01	1.466
1.70989e-05	-73.3508	0.05	0.0989858	0.0500447	1.96797e-09	0.01	1.467
1.71111e-05	-73.2873	0.05	0.0988881	0.0500372	2.00734e-09	0.01	1.468
1.67162e-05	-73.0097	0.05	0.0988913	0.0500396	1.96392e-09	0.01	1.469
1.69223e-05	-71.4489	0.05	0.098877	0.0500456	1.95018e-09	0.01	1.47
1.61058e-05	-73.0059	0.05	0.0989827	0.0500433	2.01786e-09	0.01	1.471
1.63997e-05	-72.7439	0.05	0.0989763	0.0500411	2.05475e-09	0.01	1.472
1.36773e-05	-72.3578	0.05	0.0989739	0.050041	2.00803e-09	0.01	1.473
1.30824e-05	-71.3566	0.05	0.0989985	0.0500402	2.10447e-09	0.01	1.474
1.09457e-05	-72.8794	0.05	0.098935	0.0500446	2.00525e-09	0.01	1.475
1.10076e-05	-72.2209	0.05	0.0990144	0.0500392	2.08424e-09	0.01	1.476
1.34314e-05	-74.2609	0.05	0.0988992	0.0500395	2.00144e-09	0.01	1.477
1.24043e-05	-73.473	0.05	0.0990041	0.0500558	2.09659e-09	0.01	1.478
1.0761e-05	-75.4445	0.05	0.0989993	0.0500439	2.0663e-09	0.01	1.479
9.4116e-06	-75.6873	0.05	0.0989572	0.0500469	2.05188e-09	0.01	1.48
8.52557e-06	-76.1695	0.05	0.0989191	0.0500427	2.02132e-09	0.01	1.481
8.40553e-06	-76.6614	0.05	0.0989127	0.050036	2.07332e-09	0.01	1.482
6.72388e-06	-70.3362	0.05	0.0989723	0.0500499	2.09846e-09	0.01	1.483
4.26829e-06	-71.9584	0.05	0.0989254	0.0500453	2.02194e-09	0.01	1.484
2.11612e-06	-79.0477	0.05	0.0989596	0.0500443	2.07286e-09	0.01	1.485
3.76332e-06	99.6542	0.05	0.098989	0.050051	2.08186e-09	0.01	1.486
6.41499e-06	109.999	0.05	0.0989676	0.0500507	2.10655e-09	0.01	1.487
7.04797e-06	109.423	0.05	0.0989882	0.0500381	2.10951e-09	0.01	1.488
6.07385e-06	109.381	0.05	0.0988984	0.0500469	1.98774e-09	0.01	1.489
5.59372e-06	113.822	0.05	0.0988968	0.050043	2.04657e-09	0.01	1.49
6.1515e-06	114.928	0.05	0.0989532	0.0500467	2.06213e-09	0.01	1.491
7.44951e-06	108.725	0.05	0.0989302	0.0500425	2.09765e-09	0.01	1.492
1.02092e-05	108.949	0.05	0.0989103	0.0500475	2.14181e-09	0.01	1.493
1.12953e-05	114.284	0.05	0.0989437	0.0500411	2.1355e-09	0.01	1.494
1.21614e-05	109.025	0.05	0.0989588	0.0500394	2.08388e-09	0.01	1.495
1.34265e-05	108.618	0.05	0.0989564	0.0500405	2.03731e-09	0.01	1.496
1.52312e-05	107.367	0.05	0.098966	0.0500441	2.0233e-09	0.01	1.497
1.58574e-05	108.431	0.05	0.0989143	0.0500456	2.00216e-09	0.01	1.498
1.67261e-05	109.719	0.05	0.0989628	0.0500441	2.06684e-09	0.01	1.499
1.85889e-05	110.572	0.05	0.0988865	0.0500512	1.98778e-09	0.01	1.5
1.86212e-05	109.367	0.05	0.0988865	0.050045	2.0727e-09	0.01	1.501
1.97192e-05	105.898	0.05	0.0989874	0.0500469	2.01468e-09	0.01	1.502
2.08803e-05	106.283	0.05	0.0989501	0.0500523	1.98139e-09	0.01	1.503
2.18362e-05	106.869	0.05	0.0990287	0.050047	1.9243e-09	0.01	1.504
2.18626e-05	107.423	0.05	0.0989588	0.0500492	1.9305e-09	0.01	1.505
2.25083e-05	108.12	0.05	0.0989302	0.0500474	2.00955e-09	0.01	1.506
2.32059e-05	107.86	0.05	0.0988881	0.0500551	1.93466e-09	0.01	1.507
2.32759e-05	108.294	0.05	0.0988674	0.0500525	1.92248e-09	0.01	1.508
2.33926e-05	108.289	0.05	0.0989381	0.0500489	1.98544e-09	0.01	1.509
2.31614e-05	107.113	0.05	0.0989016	0.0500527	1.92201e-09	0.01	1.51
2.31351e-05	107.397	0.05	0.0989175	0.050045	1.94509e-09	0.01	1.511
2.2421e-05	105.73	0.05	0.0989564	0.0500526	1.94967e-09	0.01	1.512
2.13123e-05	105.154	0.05	0.0990097	0.0500466	1.94123e-09	0.01	1.513
1.9435e-05	107.882	0.05	0.0989556	0.0500446	1.96103e-09	0.01	1.514
1.83521e-05	103.9	0.05	0.0989731	0.0500403	1.96284e-09	0.01	1.515
1.59209e-05	106.798	0.05	0.0990518	0.0500484	1.94056e-09	0.01	1.516
1.41671e-05	106.152	0.05	0.099024	0.0500467	1.94579e-09	0.01	1.517
1.31013e-05	104.169	0.05	0.0990367	0.0500412	1.95854e-09	0.01	1.518
9.19155e-06	108.229	0.05	0.098997	0.0500443	1.85825e-09	0.01	1.519
7.01884e-06	106.353	0.05	0.0990041	0.0500506	1.84627e-09	0.01	1.52
4.40108e-06	114.716	0.05	0.0989405	0.0500535	1.90788e-09	0.01	1.521
1.45495e-06	110.046	0.05	0.0988841	0.0500435	1.94692e-09	0.01	1.522
1.37706e-06	-90.8527	0.05	0.0988873	0.0500429	1.92006e-09	0.01	1.523
5.49214e-06	-70.7882	0.05	0.0989215	0.0500392	1.8274e-09	0.01	1.524
8.12656e-06	-78.0248	0.05	0.0989596	0.0500422	1.91273e-09	0.01	1.525
1.09808e-05	-74.2881	0.05	0.0989397	0.0500517	1.93681e-09	0.01	1.526
1.22101e-05	-74.1629	0.05	0.0989652	0.0500432	1.93359e-09	0.01	1.527
1.50738e-05	-71.3469	0.05	0.098896	0.0500464	1.95947e-09	0.01	1.528
1.47128e-05	-72.9534	0.05	0.0989199	0.050043	1.86382e-09	0.01	1.529
1.70086e-05	-74.1146	0.05	0.0988865	0.0500533	1.86103e-09	0.01	1.53
1.78026e-05	-73.8985	0.05	0.0988992	0.0500514	1.91768e-09	0.01	1.531
1.82041e-05	-73.159	0.05	0.098834	0.0500418	1.91286e-09	0.01	1.532
1.86429e-05	-73.9627	0.05	0.0989024	0.0500467	1.93768e-09	0.01	1.533
1.80406e-05	-72.9417	0.05	0.0989072	0.0500426	1.88876e-09	0.01	1.534
1.8609e-05	-74.0734	0.05	0.0989167	0.0500388	1.97915e-09	0.01	1.535
2.041e-05	-73.2787	0.05	0.0989278	0.0500522	1.89749e-09	0.01	1.536
2.14521e-05	-72.8863	0.05	0.0989087	0.0500489	1.93632e-09	0.01	1.537
2.2008e-05	-75.0703	0.05	0.0989302	0.0500465	1.99523e-09	0.01	1.538
2.15787e-05	-71.4565	0.05	0.0989413	0.0500458	1.97128e-09	0.01	1.539
2.06863e-05	-73.7888	0.05	0.0989262	0.0500425	1.9866e-09	0.01	1.54
1.97576e-05	-71.8506	0.05	0.0988698	0.0500591	1.986e-09	0.01	1.541
1.89663e-05	-72.8845	0.05	0.0989683	0.0500532	1.96053e-09	0.01	1.542
1.88667e-05	-73.7571	0.05	0.0989819	0.0500442	2.01019e-09	0.01	1.543
1.88383e-05	-73.941	0.05	0.0989199	0.0500526	1.97349e-09	0.01	1.544
1.80683e-05	-70.4886	0.05	0.0989151	0.050049	1.92444e-09	0.01	1.545
1.76824e-05	-72.0565	0.05	0.0988547	0.0500512	1.99875e-09	0.01	1.546
1.73688e-05	-71.2526	0.05	0.0989453	0.050053	1.99137e-09	0.01	1.547
1.63433e-05	-71.8562	0.05	0.0988936	0.0500462	1.99891e-09	0.01	1.548
1.49532e-05	-72.6324	0.05	0.0988722	0.0500411	2.02027e-09	0.01	1.549
1.42773e-05	-73.5252	0.05	0.0989008	0.0500502	1.97773e-09	0.01	1.55
1.29604e-05	-71.868	0.05	0.0989461	0.0500484	2.00328e-09	0.01	1.551
1.11017e-05	-71.2589	0.05	0.0989278	0.050045	2.00218e-09	0.01	1.552
9.1921e-06	-69.8014	0.05	0.0989572	0.0500474	1.97803e-09	0.01	1.553
9.53059e-06	-71.0315	0.05	0.0989493	0.0500506	2.07427e-09	0.01	1.554
7.80776e-06	-66.9353	0.05	0.0989572	0.0500446	2.09041e-09	0.01	1.555
6.94525e-06	-69.5936	0.05	0.0989477	0.0500522	2.05997e-09	0.01	1.556
6.11523e-06	-67.7642	0.05	0.0990065	0.050053	2.01399e-09	0.01	1.557
5.74516e-06	-68.2891	0.05	0.0989485	0.0500472	2.06704e-09	0.01	1.558
4.76301e-06	-77.8645	0.05	0.0989103	0.0500444	2.01459e-09	0.01	1.559
3.215e-06	-58.7912	0.05	0.0989588	0.0500351	2.01223e-09	0.01	1.56
1.08729e-06	-79.2684	0.05	0.0989119	0.0500477	2.04732e-09	0.01	1.561
3.7811e-07	-72.5066	0.05	0.0989461	0.0500509	2.06687e-09	0.01	1.562
1.25159e-06	100.675	0.05	0.0989374	0.0500493	2.10704e-09	0.01	1.563
2.90155e-06	105.944	0.05	0.0988666	0.0500491	1.97534e-09	0.01	1.564
4.59587e-06	102.896	0.05	0.0988555	0.0500411	2.1058e-09	0.01	1.565
6.40667e-06	103.798	0.05	0.098958	0.0500434	2.10161e-09	0.01	1.566
8.52884e-06	111.92	0.05	0.0989827	0.0500476	2.10934e-09	0.01	1.567
9.39036e-06	112.088	0.05	0.0988928	0.0500562	1.99936e-09	0.01	1.568
1.11668e-05	106.13	0.05	0.0988881	0.0500459	2.01695e-09	0.01	1.569
1.11956e-05	107.307	0.05	0.0989874	0.0500419	1.98863e-09	0.01	1.57
1.35561e-05	108.696	0.05	0.0990359	0.0500413	2.00564e-09	0.01	1.571
1.53805e-05	108.558	0.05	0.0990057	0.0500428	2.07487e-09	0.01	1.572
1.8511e-05	107.08	0.05	0.0989977	0.0500447	1.95367e-09	0.01	1.573
2.08651e-05	107.799	0.05	0.0989334	0.0500421	1.96766e-09	0.01	1.574
2.24316e-05	109.953	0.05	0.0989135	0.0500508	2.05028e-09	0.01	1.575
2.14981e-05	105.813	0.05	0.0989453	0.0500483	2.07402e-09	0.01	1.576
2.14907e-05	107.974	0.05	0.0989215	0.0500469	2.02214e-09	0.01	1.577
2.10754e-05	109.013	0.05	0.0989374	0.0500447	1.95979e-09	0.01	1.578
2.08448e-05	107.077	0.05	0.0989524	0.0500495	2.035e-09	0.01	1.579
2.07977e-05	107.939	0.05	0.0988976	0.0500499	2.03991e-09	0.01	1.58
2.10435e-05	105.881	0.05	0.0988976	0.0500415	1.98052e-09	0.01	1.581
2.06039e-05	107.793	0.05	0.0989374	0.0500438	2.0442e-09	0.01	1.582
1.98864e-05	107.61	0.05	0.0989072	0.0500432	1.98479e-09	0.01	1.583
1.82583e-05	105.222	0.05	0.0989501	0.0500437	1.93947e-09	0.01	1.584
1.7878e-05	105.218	0.05	0.0989366	0.0500447	1.90716e-09	0.01	1.585
1.70273e-05	108.104	0.05	0.0989493	0.050047	1.96699e-09	0.01	1.586
1.30298e-05	107.334	0.05	0.0989334	0.0500431	1.92525e-09	0.01	1.587
1.28825e-05	108.972	0.05	0.0989413	0.0500439	1.9375e-09	0.01	1.588
1.09061e-05	104.745	0.05	0.0989421	0.0500431	1.96e-09	0.01	1.589
8.38969e-06	104.725	0.05	0.0988491	0.0500453	1.97653e-09	0.01	1.59
7.41006e-06	112.76	0.05	0.0989087	0.0500416	1.8703e-09	0.01	1.591
4.39497e-06	98.9856	0.05	0.0988642	0.0500461	1.97177e-09	0.01	1.592
1.47037e-06	117.734	0.05	0.0989413	0.0500399	1.97453e-09	0.01	1.593
6.61135e-07	-68.634	0.05	0.0989056	0.0500482	1.9182e-09	0.01	1.594
5.67434e-06	-74.4492	0.05	0.0988547	0.050038	1.92929e-09	0.01	1.595
7.83981e-06	-75.1263	0.05	0.0989016	0.050044	1.85719e-09	0.01	1.596
9.35219e-06	-73.2273	0.05	0.0988833	0.0500444	1.91139e-09	0.01	1.597
9.293e-06	-78.8158	0.05	0.0989215	0.0500426	1.95911e-09	0.01	1.598
7.04836e-06	-74.8135	0.05	0.098927	0.050046	1.89751e-09	0.01	1.599
9.51659e-06	-76.2032	0.05	0.0989238	0.0500382	1.95248e-09	0.01	1.6
9.14989e-06	-73.7441	0.05	0.0989207	0.0500397	1.93263e-09	0.01	1.601
1.06142e-05	-72.9962	0.05	0.0988984	0.0500367	1.94619e-09	0.01	1.602
1.12248e-05	-73.2415	0.05	0.0988674	0.0500356	1.89971e-09	0.01	1.603
1.24958e-05	-67.9047	0.05	0.0989095	0.0500435	1.8983e-09	0.01	1.604
1.32472e-05	-73.7586	0.05	0.0988571	0.0500435	1.98811e-09	0.01	1.605
1.42623e-05	-73.672	0.05	0.0988436	0.0500475	2.01157e-09	0.01	1.606
1.38017e-05	-73.3162	0.05	0.0988022	0.0500413	1.97738e-09	0.01	1.607
1.28726e-05	-74.5921	0.05	0.0989016	0.0500408	1.96274e-09	0.01	1.608
1.48813e-05	-74.3919	0.05	0.0988857	0.0500459	1.9269e-09	0.01	1.609
1.45705e-05	-70.949	0.05	0.0988817	0.0500404	1.93204e-09	0.01	1.61
1.36327e-05	-73.7403	0.05	0.0989103	0.0500406	1.91909e-09	0.01	1.611
1.39641e-05	-71.4596	0.05	0.0989755	0.0500338	1.99552e-09	0.01	1.612
1.45123e-05	-72.1433	0.05	0.0989779	0.0500447	2.02596e-09	0.01	1.613
1.3006e-05	-71.9171	0.05	0.0990359	0.0500396	1.92267e-09	0.01	1.614
1.20238e-05	-71.8471	0.05	0.0989922	0.0500309	2.06122e-09	0.01	1.615
1.09574e-05	-73.1122	0.05	0.0989993	0.0500379	1.94126e-09	0.01	1.616
1.10638e-05	-73.5662	0.05	0.0989819	0.0500413	2.00972e-09	0.01	1.617
1.10996e-05	-67.8296	0.05	0.0990709	0.0500366	2.04604e-09	0.01	1.618
9.2451e-06	-74.786	0.05	0.098966	0.0500379	1.96382e-09	0.01	1.619
8.8544e-06	-76.3814	0.05	0.0989413	0.0500425	2.02975e-09	0.01	1.62
8.885e-06	-71.0239	0.05	0.0988626	0.0500474	2.03871e-09	0.01	1.621
8.53548e-06	-69.5009	0.05	0.0989127	0.0500381	2.0396e-09	0.01	1.622
6.11801e-06	-75.5123	0.05	0.0988865	0.0500382	2.04993e-09	0.01	1.623
5.80196e-06	-72.1477	0.05	0.0988436	0.0500398	2.04784e-09	0.01	1.624
4.29116e-06	-82.8097	0.05	0.0988754	0.0500464	1.98349e-09	0.01	1.625
4.04699e-06	-52.5558	0.05	0.0989405	0.0500421	2.05763e-09	0.01	1.626
4.03207e-06	-72.6832	0.05	0.0989461	0.0500389	2.03877e-09	0.01	1.627
2.69812e-06	-80.5805	0.05	0.0989397	0.0500424	1.9732e-09	0.01	1.628
2.05507e-06	-87.475	0.05	0.0989127	0.0500416	2.07255e-09	0.01	1.629
1.73226e-06	-69.4309	0.05	0.0989381	0.0500412	2.05815e-09	0.01	1.63
7.08212e-07	-86.143	0.05	0.0989898	0.05003	2.06101e-09	0.01	1.631
8.45319e-07	134.033	0.05	0.0989254	0.0500345	2.08762e-09	0.01	1.632
7.415e-07	92.7166	0.05	0.0989572	0.050042	2.12696e-09	0.01	1.633
1.76467e-06	95.2785	0.05	0.0989564	0.0500434	2.04715e-09	0.01	1.634
2.32974e-06	113.964	0.05	0.0989461	0.0500437	2.02997e-09	0.01	1.635
2.23132e-06	104.797	0.05	0.0989103	0.0500488	1.98169e-09	0.01	1.636
3.60612e-06	106.108	0.05	0.0989254	0.0500451	2.0426e-09	0.01	1.637
3.82275e-06	104.498	0.05	0.0988356	0.0500437	2.00607e-09	0.01	1.638
5.49538e-06	103.211	0.05	0.0989048	0.0500457	1.96871e-09	0.01	1.639
6.12669e-06	108.862	0.05	0.0989374	0.0500371	2.03539e-09	0.01	1.64
6.42573e-06	110.543	0.05	0.0989286	0.0500393	1.99343e-09	0.01	1.641
7.93867e-06	107.02	0.05	0.0989159	0.0500385	2.02187e-09	0.01	1.642
7.62356e-06	102.782	0.05	0.0988992	0.0500486	1.97459e-09	0.01	1.643
7.23818e-06	102.99	0.05	0.0989524	0.0500447	1.98304e-09	0.01	1.644
7.19122e-06	107.571	0.05	0.0990144	0.0500491	2.04302e-09	0.01	1.645
8.46411e-06	107.59	0.05	0.0989819	0.0500429	2.02878e-09	0.01	1.646
8.26785e-06	110.807	0.05	0.0988992	0.0500446	2.04071e-09	0.01	1.647
8.73258e-06	105.775	0.05	0.0989437	0.0500471	2.02319e-09	0.01	1.648
1.13344e-05	109.452	0.05	0.0989906	0.0500513	2.03308e-09	0.01	1.649
1.30043e-05	105.895	0.05	0.0989882	0.05005	2.02007e-09	0.01	1.65
1.2372e-05	104.855	0.05	0.0989644	0.0500408	2.02988e-09	0.01	1.651
1.18235e-05	105.193	0.05	0.0990129	0.0500485	2.04719e-09	0.01	1.652
1.2442e-05	106.251	0.05	0.0990248	0.0500457	2.00667e-09	0.01	1.653
9.44453e-06	107.026	0.05	0.0989461	0.0500438	2.08565e-09	0.01	1.654
8.6313e-06	107.224	0.05	0.0989501	0.0500404	2.06116e-09	0.01	1.655
7.18602e-06	105.284	0.05	0.0989501	0.0500411	1.97686e-09	0.01	1.656
6.18209e-06	107.645	0.05	0.0989556	0.0500421	1.99003e-09	0.01	1.657
6.12316e-06	109.515	0.05	0.0989048	0.0500333	1.93573e-09	0.01	1.658
6.98352e-06	100.349	0.05	0.0989556	0.0500392	1.96328e-09	0.01	1.659
5.73446e-06	110.62	0.05	0.0988817	0.0500455	1.94563e-09	0.01	1.66
5.74947e-06	118.422	0.05	0.0989366	0.0500355	1.9497e-09	0.01	1.661
2.5284e-06	123.619	0.05	0.098873	0.0500422	2.03434e-09	0.01	1.662
2.2226e-06	95.6082	0.05	0.0989254	0.0500442	2.00238e-09	0.01	1.663
2.04687e-06	111.182	0.05	0.0989524	0.0500437	1.92167e-09	0.01	1.664
1.18785e-06	-84.0756	0.05	0.098997	0.0500416	1.98789e-09	0.01	1.665
7.6173e-07	-5.63951	0.05	0.0989405	0.0500351	1.95248e-09	0.01	1.666
9.3553e-07	-0.685324	0.05	0.0989262	0.0500364	2.01964e-09	0.01	1.667
1.0181e-06	-50.7298	0.05	0.0988889	0.0500489	1.92242e-09	0.01	1.668
1.51587e-06	-80.1803	0.05	0.0989612	0.0500361	1.94363e-09	0.01	1.669
1.31351e-06	-77.6001	0.05	0.0989787	0.0500404	1.93868e-09	0.01	1.67
1.88111e-06	-61.163	0.05	0.0989183	0.0500376	2.01288e-09	0.01	1.671
1.87479e-06	-66.8471	0.05	0.0989485	0.0500445	1.93531e-09	0.01	1.672
2.6853e-06	-87.1724	0.05	0.0988571	0.0500405	2.0444e-09	0.01	1.673
2.44962e-06	-71.0446	0.05	0.0989048	0.0500384	2.01986e-09	0.01	1.674
2.38641e-06	-65.8298	0.05	0.0988849	0.0500408	2.02647e-09	0.01	1.675
3.28816e-06	-66.2991	0.05	0.098904	0.0500404	2.01234e-09	0.01	1.676
2.43541e-06	-75.8587	0.05	0.0989747	0.050039	1.92996e-09	0.01	1.677
3.43869e-06	-91.1379	0.05	0.098985	0.0500371	1.917e-09	0.01	1.678
3.62718e-06	-72.184	0.05	0.0989064	0.0500396	1.9962e-09	0.01	1.679
3.51085e-06	-77.9629	0.05	0.0989151	0.050039	1.94209e-09	0.01	1.68
3.69485e-06	-65.2484	0.05	0.098954	0.0500456	1.93737e-09	0.01	1.681
3.86092e-06	-86.2771	0.05	0.0989366	0.0500426	1.96549e-09	0.01	1.682
4.9702e-06	-76.174	0.05	0.0989286	0.0500407	1.96504e-09	0.01	1.683
4.49164e-06	-68.6505	0.05	0.0989032	0.0500426	1.96267e-09	0.01	1.684
3.70716e-06	-80.6147	0.05	0.0989366	0.0500424	1.98188e-09	0.01	1.685
3.45928e-06	-78.0857	0.05	0.0989318	0.0500434	1.96232e-09	0.01	1.686
6.00613e-06	-78.2465	0.05	0.0989064	0.0500439	2.01369e-09	0.01	1.687
6.80593e-06	-76.6909	0.05	0.0989819	0.0500459	1.97154e-09	0.01	1.688
6.14632e-06	-79.025	0.05	0.098954	0.0500446	1.95991e-09	0.01	1.689
3.92085e-06	-74.9327	0.05	0.0989175	0.0500398	2.03539e-09	0.01	1.69
3.82605e-06	-70.862	0.05	0.0989453	0.0500465	2.04916e-09	0.01	1.691
2.79867e-06	-64.8751	0.05	0.098923	0.0500387	1.96291e-09	0.01	1.692
1.80275e-06	-58.9593	0.05	0.098985	0.0500435	1.92493e-09	0.01	1.693
7.62345e-07	-43.1169	0.05	0.0989954	0.0500463	2.03849e-09	0.01	1.694
1.55728e-06	-60.7333	0.05	0.0990009	0.0500392	1.92537e-09	0.01	1.695
1.02614e-06	-92.2824	0.05	0.0989938	0.0500392	1.95872e-09	0.01	1.696
3.15197e-07	94.6882	0.05	0.0989389	0.0500476	2.0311e-09	0.01	1.697
6.04977e-08	-75.8399	0.05	0.0989803	0.0500495	1.98396e-09	0.01	1.698
8.11452e-07	-63.4358	0.05	0.0989127	0.0500472	1.94748e-09	0.01	1.699
7.75405e-07	106.484	0.05	0.0988674	0.0500405	1.96236e-09	0.01	1.7
5.0113e-07	73.8067	0.05	0.0989278	0.0500358	1.94109e-09	0.01	1.701
1.52852e-06	129.754	0.05	0.0989278	0.0500373	1.95405e-09	0.01	1.702
1.03901e-06	75.2564	0.05	0.0989922	0.0500405	1.98611e-09	0.01	1.703
4.37488e-07	-49.1934	0.05	0.0989437	0.0500398	2.0062e-09	0.01	1.704
2.98364e-07	62.4926	0.05	0.0989652	0.0500343	1.97475e-09	0.01	1.705
3.42053e-07	9.31262	0.05	0.0988793	0.0500439	2.02077e-09	0.01	1.706
3.35115e-07	41.2314	0.05	0.0989334	0.0500454	2.06196e-09	0.01	1.707
1.35998e-06	-88.8259	0.05	0.0989064	0.0500447	2.07594e-09	0.01	1.708
7.68469e-07	-65.426	0.05	0.0989389	0.0500393	2.06974e-09	0.01	1.709
7.88256e-07	8.02941	0.05	0.0988547	0.0500404	2.07188e-09	0.01	1.71
1.20827e-06	-89.1951	0.05	0.0988984	0.0500394	2.07338e-09	0.01	1.711
5.42136e-07	-72.0251	0.05	0.0989207	0.0500438	2.00861e-09	0.01	1.712
5.16496e-07	65.7613	0.05	0.0988976	0.0500416	2.02394e-09	0.01	1.713
1.46878e-06	-19.4129	0.05	0.0989453	0.0500279	2.01254e-09	0.01	1.714
2.05605e-06	-97.8031	0.05	0.0988134	0.0500453	2.0798e-09	0.01	1.715
1.53311e-06	-69.8694	0.05	0.0989167	0.0500538	2.04695e-09	0.01	1.716
2.93121e-07	-13.2072	0.05	0.0988809	0.0500437	1.95757e-09	0.01	1.717
1.01245e-06	-78.5109	0.05	0.0988173	0.0500388	1.96413e-09	0.01	1.718
2.19675e-06	-69.8799	0.05	0.0988793	0.0500367	1.97551e-09	0.01	1.719
1.85895e-06	-68.0195	0.05	0.0988468	0.0500417	2.01825e-09	0.01	1.72
1.51641e-06	-36.7578	0.05	0.0989358	0.050041	1.98582e-09	0.01	1.721
9.73899e-07	-37.5331	0.05	0.0989254	0.0500373	2.01364e-09	0.01	1.722
8.43597e-07	-89.364	0.05	0.0989143	0.0500502	1.97322e-09	0.01	1.723
6.0419e-07	177.165	0.05	0.0988881	0.0500451	1.98843e-09	0.01	1.724
5.98755e-07	159.54	0.05	0.0989032	0.0500468	2.07556e-09	0.01	1.725
1.00328e-06	-42.1306	0.05	0.0988905	0.0500497	1.98101e-09	0.01	1.726
1.30569e-06	-54.8945	0.05	0.098904	0.0500459	1.97535e-09	0.01	1.727
2.08361e-06	-76.3784	0.05	0.0988801	0.0500457	2.06823e-09	0.01	1.728
1.68027e-06	-85.6723	0.05	0.0989358	0.0500495	2.09844e-09	0.01	1.729
2.19576e-06	-81.1415	0.05	0.0989127	0.0500467	2.08076e-09	0.01	1.73
2.91283e-06	-82.8744	0.05	0.0988515	0.0500485	2.03874e-09	0.01	1.731
1.76308e-06	-58.7451	0.05	0.0989278	0.0500479	1.99904e-09	0.01	1.732
2.00024e-06	-51.8628	0.05	0.0989111	0.0500361	1.9578e-09	0.01	1.733
1.69036e-06	-55.362	0.05	0.0989048	0.0500453	2.05911e-09	0.01	1.734
1.10078e-06	96.6723	0.05	0.0988658	0.0500438	2.03634e-09	0.01	1.735
3.70988e-06	109.865	0.05	0.0989397	0.0500438	2.08259e-09	0.01	1.736
1.96731e-06	108.891	0.05	0.098927	0.050039	2.02406e-09	0.01	1.737
1.29319e-06	104.574	0.05	0.0988523	0.0500436	2.02909e-09	0.01	1.738
1.53888e-06	122.757	0.05	0.0989389	0.0500392	2.02351e-09	0.01	1.739
1.89994e-06	111.47	0.05	0.098873	0.0500424	2.08598e-09	0.01	1.74
1.90925e-06	127.143	0.05	0.0987951	0.0500358	1.96506e-09	0.01	1.741
2.09365e-06	105.867	0.05	0.0989381	0.0500382	2.06066e-09	0.01	1.742
3.19833e-06	111.284	0.05	0.0988928	0.0500363	2.01283e-09	0.01	1.743
4.44925e-06	103.342	0.05	0.0989699	0.0500481	1.97975e-09	0.01	1.744
2.95146e-06	98.0246	0.05	0.0988762	0.050044	1.97035e-09	0.01	1.745
3.5978e-06	92.8347	0.05	0.0988825	0.0500487	1.97558e-09	0.01	1.746
4.82876e-06	105.636	0.05	0.0989572	0.0500439	2.03811e-09	0.01	1.747
5.26039e-06	114.139	0.05	0.0988642	0.050049	2.01786e-09	0.01	1.748
6.23524e-06	108.921	0.05	0.0989429	0.0500463	2.03401e-09	0.01	1.749
6.37877e-06	111.966	0.05	0.0989111	0.0500412	1.9647e-09	0.01	1.75
5.97522e-06	103.096	0.05	0.0988841	0.0500471	1.92875e-09	0.01	1.751
6.49611e-06	110.025	0.05	0.0989437	0.0500509	2.03131e-09	0.01	1.752
8.18686e-06	106.389	0.05	0.0989294	0.0500493	2.00365e-09	0.01	1.753
7.83071e-06	105.23	0.05	0.0989207	0.0500472	1.94452e-09	0.01	1.754
8.56472e-06	107.342	0.05	0.0989842	0.0500417	2.01271e-09	0.01	1.755
7.97557e-06	110.708	0.05	0.0989183	0.0500458	1.96802e-09	0.01	1.756
7.30206e-06	108.705	0.05	0.098966	0.0500481	2.04822e-09	0.01	1.757
7.32004e-06	106.432	0.05	0.0988976	0.0500408	1.96591e-09	0.01	1.758
7.87405e-06	109.774	0.05	0.0988595	0.0500384	2.02404e-09	0.01	1.759
7.48589e-06	111.556	0.05	0.0988817	0.0500457	1.94705e-09	0.01	1.76
7.53507e-06	106.817	0.05	0.0989779	0.0500339	1.99281e-09	0.01	1.761
7.17585e-06	108.404	0.05	0.0989437	0.0500341	1.94843e-09	0.01	1.762
5.94525e-06	115.622	0.05	0.0989302	0.0500474	1.93005e-09	0.01	1.763
5.58838e-06	111.327	0.05	0.0989087	0.0500404	2.00669e-09	0.01	1.764
3.40652e-06	106.991	0.05	0.0988555	0.0500479	1.92554e-09	0.01	1.765
3.27786e-06	105.108	0.05	0.0989334	0.0500484	1.94269e-09	0.01	1.766
4.14807e-06	108.21	0.05	0.0989628	0.0500393	1.95296e-09	0.01	1.767
2.81815e-06	105.721	0.05	0.0989246	0.0500329	2.00663e-09	0.01	1.768
2.84679e-06	119.981	0.05	0.0988706	0.0500453	1.93998e-09	0.01	1.769
2.43268e-06	100.947	0.05	0.098966	0.0500443	1.96421e-09	0.01	1.77
9.18914e-07	109.257	0.05	0.0989548	0.0500383	1.95748e-09	0.01	1.771
5.53527e-07	113.028	0.05	0.0989739	0.0500411	2.0223e-09	0.01	1.772
8.73958e-07	108.323	0.05	0.0989517	0.0500408	1.8941e-09	0.01	1.773
1.54296e-07	130.21	0.05	0.0988992	0.050036	1.90599e-09	0.01	1.774
4.5391e-07	-94.5325	0.05	0.0988698	0.050049	2.0326e-09	0.01	1.775
1.20667e-06	-75.3993	0.05	0.098896	0.0500442	1.98123e-09	0.01	1.776
3.22866e-06	-75.8875	0.05	0.0989389	0.0500367	2.05094e-09	0.01	1.777
4.36539e-06	-78.969	0.05	0.0988905	0.0500475	1.94494e-09	0.01	1.778
4.56903e-06	-69.1792	0.05	0.098869	0.0500416	1.93845e-09	0.01	1.779
6.60667e-06	-74.9211	0.05	0.0989111	0.0500337	1.92353e-09	0.01	1.78
7.5872e-06	-74.1904	0.05	0.0989501	0.0500501	2.00683e-09	0.01	1.781
7.69095e-06	-69.3944	0.05	0.0989739	0.0500398	2.02421e-09	0.01	1.782
7.96899e-06	-67.6485	0.05	0.0989358	0.0500394	2.04305e-09	0.01	1.783
7.77074e-06	-70.2741	0.05	0.0988642	0.0500465	2.04293e-09	0.01	1.784
7.95734e-06	-70.4325	0.05	0.0989683	0.0500384	1.99744e-09	0.01	1.785
8.64571e-06	-69.8717	0.05	0.098997	0.0500456	1.93718e-09	0.01	1.786
8.0871e-06	-69.7934	0.05	0.0989008	0.0500423	2.06351e-09	0.01	1.787
9.52902e-06	-72.0686	0.05	0.0988905	0.0500426	2.00587e-09	0.01	1.788
9.34757e-06	-73.1709	0.05	0.0989191	0.0500442	2.01493e-09	0.01	1.789
9.87359e-06	-71.6253	0.05	0.0989167	0.0500445	2.02578e-09	0.01	1.79
1.07617e-05	-73.2154	0.05	0.0989683	0.0500483	1.95678e-09	0.01	1.791
1.03194e-05	-72.6036	0.05	0.0989485	0.0500442	2.0463e-09	0.01	1.792
1.04788e-05	-71.6235	0.05	0.0990017	0.0500458	1.9868e-09	0.01	1.793
9.82652e-06	-70.1007	0.05	0.0989135	0.0500488	1.95988e-09	0.01	1.794
1.14357e-05	-69.9485	0.05	0.0989358	0.0500415	1.97558e-09	0.01	1.795
1.1567e-05	-71.8025	0.05	0.0989405	0.0500456	1.98375e-09	0.01	1.796
1.10861e-05	-76.6855	0.05	0.0989056	0.0500433	2.02082e-09	0.01	1.797
1.01307e-05	-70.4423	0.05	0.0988603	0.0500393	2.01903e-09	0.01	1.798
9.26218e-06	-73.6199	0.05	0.0989024	0.050043	2.04185e-09	0.01	1.799
9.02325e-06	-79.4321	0.05	0.0989374	0.0500447	2.06012e-09	0.01	1.8
8.79286e-06	-72.544	0.05	0.0989882	0.0500411	1.99158e-09	0.01	1.801
6.598e-06	-72.7367	0.05	0.0989191	0.050041	2.08079e-09	0.01	1.802
5.99897e-06	-74.6774	0.05	0.0989008	0.0500401	2.06988e-09	0.01	1.803
4.40745e-06	-67.1399	0.05	0.0989493	0.0500375	2.03341e-09	0.01	1.804
3.95495e-06	-80.3998	0.05	0.0989429	0.0500398	2.01922e-09	0.01	1.805
2.93077e-06	-76.1762	0.05	0.0989381	0.0500413	2.02728e-09	0.01	1.806
1.47273e-06	-55.9561	0.05	0.0989612	0.050036	2.06455e-09	0.01	1.807
1.67775e-06	-97.0434	0.05	0.0988881	0.0500418	2.0269e-09	0.01	1.808
1.45748e-06	-81.2375	0.05	0.0988984	0.0500487	2.07372e-09	0.01	1.809
4.13293e-07	-107.686	0.05	0.0988913	0.0500397	2.03703e-09	0.01	1.81
8.06518e-07	86.7982	0.05	0.0989691	0.0500433	2.04579e-09	0.01	1.811
2.11845e-06	132.901	0.05	0.0989517	0.0500431	2.04284e-09	0.01	1.812
3.18076e-06	130.363	0.05	0.0989596	0.0500413	2.03e-09	0.01	1.813
3.38241e-06	107.228	0.05	0.0989159	0.0500385	2.09801e-09	0.01	1.814
5.36348e-06	105.3	0.05	0.0988881	0.0500442	2.12533e-09	0.01	1.815
5.35395e-06	103.697	0.05	0.0988762	0.0500464	2.10156e-09	0.01	1.816
6.7362e-06	115.216	0.05	0.0989135	0.05004	2.01423e-09	0.01	1.817
9.04749e-06	105.964	0.05	0.0989556	0.0500346	2.11716e-09	0.01	1.818
9.01063e-06	110.024	0.05	0.0989977	0.0500316	2.0492e-09	0.01	1.819
9.73686e-06	114.231	0.05	0.0989723	0.0500382	2.02502e-09	0.01	1.82
1.20568e-05	109.07	0.05	0.098958	0.0500436	2.10334e-09	0.01	1.821
1.27765e-05	107.284	0.05	0.0989294	0.0500352	2.00215e-09	0.01	1.822
1.32808e-05	108.353	0.05	0.0989318	0.0500364	1.99517e-09	0.01	1.823
1.50266e-05	108.574	0.05	0.098958	0.050044	2.09531e-09	0.01	1.824
1.4777e-05	108.278	0.05	0.0989	0.0500389	2.02815e-09	0.01	1.825
1.62551e-05	107.094	0.05	0.0989509	0.0500308	2.05603e-09	0.01	1.826
1.67182e-05	106.119	0.05	0.0989175	0.050035	2.05107e-09	0.01	1.827
1.65328e-05	106.597	0.05	0.0989636	0.0500376	2.05345e-09	0.01	1.828
1.74597e-05	108.148	0.05	0.098873	0.0500422	2.0386e-09	0.01	1.829
1.78359e-05	109.683	0.05	0.0989143	0.0500385	1.93154e-09	0.01	1.83
1.73161e-05	109.199	0.05	0.0989397	0.0500424	1.97559e-09	0.01	1.831
1.82231e-05	107.374	0.05	0.0989079	0.0500445	1.96089e-09	0.01	1.832
1.78984e-05	110.353	0.05	0.0989683	0.05004	1.96057e-09	0.01	1.833
1.74308e-05	105.933	0.05	0.0989691	0.0500328	1.91572e-09	0.01	1.834
1.72797e-05	108.353	0.05	0.0988928	0.0500388	1.92076e-09	0.01	1.835
1.65098e-05	106.762	0.05	0.0989056	0.0500345	1.9588e-09	0.01	1.836
1.5568e-05	109.38	0.05	0.0988706	0.0500351	1.97907e-09	0.01	1.837
1.36403e-05	107.024	0.05	0.0988897	0.0500394	1.95113e-09	0.01	1.838
1.28394e-05	104.964	0.05	0.0988356	0.0500374	1.92071e-09	0.01	1.839
1.0969e-05	106.285	0.05	0.0988579	0.0500396	1.92169e-09	0.01	1.84
8.39924e-06	107.893	0.05	0.0988841	0.0500481	1.87341e-09	0.01	1.841
6.92777e-06	109.505	0.05	0.0988515	0.0500407	1.95536e-09	0.01	1.842
4.67375e-06	111.261	0.05	0.0989087	0.0500356	1.87867e-09	0.01	1.843
3.12167e-06	101.973	0.05	0.0988754	0.0500367	1.87886e-09	0.01	1.844
9.89431e-07	104.49	0.05	0.0988722	0.0500377	1.93267e-09	0.01	1.845
1.94591e-06	-95.6565	0.05	0.0988491	0.0500373	1.97812e-09	0.01	1.846
3.17322e-06	-74.959	0.05	0.0988412	0.0500272	1.97758e-09	0.01	1.847
4.17622e-06	-74.8279	0.05	0.0989199	0.0500334	1.91435e-09	0.01	1.848
6.18497e-06	-72.0269	0.05	0.0989795	0.0500363	1.95245e-09	0.01	1.849
9.55906e-06	-76.303	0.05	0.0989421	0.050031	1.93609e-09	0.01	1.85
1.29335e-05	-76.5749	0.05	0.098927	0.0500382	1.87159e-09	0.01	1.851
1.37733e-05	-75.6656	0.05	0.0989294	0.0500413	1.91861e-09	0.01	1.852
1.39217e-05	-76.0864	0.05	0.0989413	0.0500403	1.95823e-09	0.01	1.853
1.39925e-05	-75.1727	0.05	0.0989	0.0500387	1.94898e-09	0.01	1.854
1.31887e-05	-73.2552	0.05	0.0988452	0.0500468	2.01455e-09	0.01	1.855
1.44207e-05	-74.1158	0.05	0.0988714	0.050038	1.92295e-09	0.01	1.856
1.51715e-05	-73.5779	0.05	0.0988436	0.0500311	1.99127e-09	0.01	1.857
1.61679e-05	-74.5521	0.05	0.0988253	0.0500429	1.96371e-09	0.01	1.858
1.65569e-05	-72.8153	0.05	0.0988348	0.0500379	2.00982e-09	0.01	1.859
1.72074e-05	-72.7272	0.05	0.0989024	0.0500345	2.02847e-09	0.01	1.86
1.91298e-05	-72.8815	0.05	0.0988364	0.0500376	2.02455e-09	0.01	1.861
1.89937e-05	-74.1521	0.05	0.0989636	0.0500394	2.07485e-09	0.01	1.862
1.89875e-05	-74.7106	0.05	0.0989103	0.0500388	2.05382e-09	0.01	1.863
1.89363e-05	-70.7048	0.05	0.0990081	0.0500268	1.92776e-09	0.01	1.864
1.86718e-05	-74.2714	0.05	0.0989683	0.0500466	1.99058e-09	0.01	1.865
1.77943e-05	-70.5564	0.05	0.0989151	0.0500356	1.98013e-09	0.01	1.866
1.76107e-05	-73.3992	0.05	0.098958	0.0500352	1.95555e-09	0.01	1.867
1.70031e-05	-74.0391	0.05	0.0989652	0.0500367	1.95138e-09	0.01	1.868
1.60706e-05	-71.852	0.05	0.0989676	0.0500394	2.01283e-09	0.01	1.869
1.6193e-05	-72.4593	0.05	0.0989072	0.0500359	2.06373e-09	0.01	1.87
1.5166e-05	-73.4268	0.05	0.098923	0.0500374	2.01235e-09	0.01	1.871
1.43869e-05	-71.0144	0.05	0.0989596	0.050041	2.07442e-09	0.01	1.872
1.37151e-05	-71.7053	0.05	0.0989246	0.0500334	2.01622e-09	0.01	1.873
1.22751e-05	-75.5091	0.05	0.0989056	0.0500405	2.06353e-09	0.01	1.874
9.36484e-06	-70.267	0.05	0.0989151	0.0500386	2.02675e-09	0.01	1.875
8.60756e-06	-72.1556	0.05	0.0989707	0.0500351	2.06959e-09	0.01	1.876
7.04983e-06	-66.6455	0.05	0.0989477	0.0500384	2.0299e-09	0.01	1.877
5.7484e-06	-72.2238	0.05	0.0988905	0.0500391	2.03993e-09	0.01	1.878
6.03335e-06	-75.1653	0.05	0.0989167	0.0500349	2.0045e-09	0.01	1.879
7.52666e-06	-68.6403	0.05	0.0989119	0.0500392	1.96106e-09	0.01	1.88
6.25945e-06	-70.0928	0.05	0.0988491	0.0500304	2.00804e-09	0.01	1.881
5.311e-06	-73.8007	0.05	0.0988905	0.0500464	1.99027e-09	0.01	1.882
3.62569e-06	-75.3425	0.05	0.0989	0.0500431	2.09429e-09	0.01	1.883
2.16333e-06	-67.7443	0.05	0.0988261	0.0500452	2.10965e-09	0.01	1.884
6.33901e-08	27.672	0.05	0.0988642	0.0500351	2.01114e-09	0.01	1.885
3.39955e-06	113.011	0.05	0.0988992	0.0500322	2.03089e-09	0.01	1.886
6.54138e-06	115.455	0.05	0.0988197	0.050035	2.08341e-09	0.01	1.887
9.31797e-06	110.167	0.05	0.0989381	0.0500455	2.05632e-09	0.01	1.888
1.06515e-05	107.115	0.05	0.0988944	0.0500329	2.01231e-09	0.01	1.889
1.133e-05	106.791	0.05	0.0989715	0.0500444	2.06893e-09	0.01	1.89
1.22032e-05	109.146	0.05	0.0989461	0.0500433	1.98619e-09	0.01	1.891
1.25176e-05	108.165	0.05	0.0989397	0.0500377	2.04525e-09	0.01	1.892
1.37324e-05	110.238	0.05	0.0989429	0.0500393	2.01152e-09	0.01	1.893
1.42398e-05	108.632	0.05	0.0988897	0.0500395	2.03688e-09	0.01	1.894
1.4222e-05	107.587	0.05	0.0989215	0.0500369	2.08389e-09	0.01	1.895
1.68799e-05	106.516	0.05	0.0988611	0.0500366	1.97959e-09	0.01	1.896
1.76127e-05	105.386	0.05	0.0988992	0.0500392	2.10583e-09	0.01	1.897
1.92769e-05	106.728	0.05	0.0989095	0.0500411	2.08141e-09	0.01	1.898
2.0825e-05	108.045	0.05	0.0988785	0.0500449	2.0442e-09	0.01	1.899
2.1735e-05	108.333	0.05	0.0990121	0.0500376	2.04853e-09	0.01	1.9
2.22579e-05	107.017	0.05	0.0988722	0.0500393	2.02674e-09	0.01	1.901
2.30739e-05	104.943	0.05	0.0988928	0.0500311	2.01068e-09	0.01	1.902
2.19506e-05	106.126	0.05	0.0989707	0.0500393	1.95796e-09	0.01	1.903
2.19805e-05	105.402	0.05	0.0990359	0.0500423	2.00364e-09	0.01	1.904
2.13489e-05	105.415	0.05	0.0989389	0.0500462	1.9631e-09	0.01	1.905
2.12254e-05	105.554	0.05	0.098869	0.0500392	1.95673e-09	0.01	1.906
2.12628e-05	106.813	0.05	0.0989318	0.0500433	1.90076e-09	0.01	1.907
2.06489e-05	106.098	0.05	0.0990287	0.0500413	1.95929e-09	0.01	1.908
1.81298e-05	106.833	0.05	0.0990033	0.050034	1.94631e-09	0.01	1.909
1.80928e-05	106.519	0.05	0.0989413	0.0500336	1.91136e-09	0.01	1.91
1.60111e-05	106.302	0.05	0.0989159	0.0500445	1.89016e-09	0.01	1.911
1.05561e-05	106.073	0.05	0.0989374	0.0500364	1.85025e-09	0.01	1.912
8.78304e-06	105.433	0.05	0.098958	0.050045	1.88435e-09	0.01	1.913
9.07219e-06	102.005	0.05	0.0989175	0.0500408	1.89782e-09	0.01	1.914
6.75418e-06	108.409	0.05	0.0989676	0.05004	1.93891e-09	0.01	1.915
3.34132e-06	111.447	0.05	0.0988547	0.0500391	1.88489e-09	0.01	1.916
2.29404e-06	109.838	0.05	0.0989532	0.0500427	1.94437e-09	0.01	1.917
7.68785e-07	80.7575	0.05	0.0989262	0.0500438	1.85467e-09	0.01	1.918
1.49676e-06	-88.0926	0.05	0.098877	0.0500368	1.85972e-09	0.01	1.919
3.20093e-06	-64.5665	0.05	0.098923	0.0500396	1.9537e-09	0.01	1.92
5.91098e-06	-71.8408	0.05	0.0988658	0.0500457	1.86209e-09	0.01	1.921
8.88407e-06	-71.8085	0.05	0.0989048	0.0500396	1.95615e-09	0.01	1.922
1.12273e-05	-71.9428	0.05	0.0988682	0.0500413	1.96285e-09	0.01	1.923
1.33063e-05	-76.5772	0.05	0.0988348	0.050039	1.96339e-09	0.01	1.924
1.39032e-05	-75.0303	0.05	0.0988221	0.0500312	1.97203e-09	0.01	1.925
1.78172e-05	-69.4609	0.05	0.0988499	0.0500351	1.89631e-09	0.01	1.926
1.99162e-05	-71.6728	0.05	0.0988348	0.0500315	1.92999e-09	0.01	1.927
1.92964e-05	-73.5498	0.05	0.098931	0.0500333	1.95838e-09	0.01	1.928
1.96437e-05	-72.1245	0.05	0.0989087	0.0500354	1.88455e-09	0.01	1.929
1.85031e-05	-71.5954	0.05	0.0989374	0.0500282	1.99934e-09	0.01	1.93
1.88876e-05	-72.9952	0.05	0.0989374	0.0500384	1.89554e-09	0.01	1.931
1.80451e-05	-73.0066	0.05	0.0988785	0.050041	1.88861e-09	0.01	1.932
1.75796e-05	-73.3016	0.05	0.0989286	0.0500338	1.97131e-09	0.01	1.933
1.7442e-05	-73.2987	0.05	0.0989993	0.050033	1.94444e-09	0.01	1.934
1.86694e-05	-74.204	0.05	0.098927	0.0500372	2.06883e-09	0.01	1.935
1.94448e-05	-73.1696	0.05	0.0989715	0.0500457	1.98539e-09	0.01	1.936
1.88627e-05	-74.1908	0.05	0.0989652	0.0500408	1.96907e-09	0.01	1.937
1.84333e-05	-73.3197	0.05	0.0989985	0.0500377	2.05899e-09	0.01	1.938
1.72858e-05	-72.2532	0.05	0.0989079	0.0500462	2.02084e-09	0.01	1.939
1.73938e-05	-73.1471	0.05	0.0989548	0.0500385	2.01841e-09	0.01	1.94
1.65906e-05	-73.1311	0.05	0.098954	0.0500413	2.07225e-09	0.01	1.941
1.49146e-05	-71.1116	0.05	0.0989771	0.0500327	2.07768e-09	0.01	1.942
1.31611e-05	-71.0315	0.05	0.0989278	0.0500332	2.03063e-09	0.01	1.943
1.298e-05	-69.1712	0.05	0.0989469	0.0500327	2.116e-09	0.01	1.944
1.18851e-05	-71.0838	0.05	0.0989524	0.0500402	2.10504e-09	0.01	1.945
1.10035e-05	-72.726	0.05	0.0988984	0.0500392	2.07417e-09	0.01	1.946
9.94462e-06	-70.1387	0.05	0.0989064	0.0500354	2.10406e-09	0.01	1.947
8.12452e-06	-76.5016	0.05	0.0989946	0.0500418	2.04553e-09	0.01	1.948
8.5693e-06	-72.739	0.05	0.0989524	0.0500471	2.02469e-09	0.01	1.949
6.80504e-06	-69.4877	0.05	0.098966	0.0500487	2.1041e-09	0.01	1.95
5.9588e-06	-72.9981	0.05	0.0989652	0.0500342	2.14977e-09	0.01	1.951
3.45442e-06	-66.1982	0.05	0.0989381	0.0500349	2.0385e-09	0.01	1.952
1.27639e-06	-88.4075	0.05	0.0989079	0.0500335	2.0445e-09	0.01	1.953
2.10963e-06	99.4557	0.05	0.0989397	0.0500372	2.08086e-09	0.01	1.954
4.43917e-06	107.171	0.05	0.0988984	0.0500376	2.06645e-09	0.01	1.955
6.3791e-06	105.727	0.05	0.0989429	0.0500436	2.1407e-09	0.01	1.956
4.51138e-06	108.778	0.05	0.0989334	0.0500354	2.03629e-09	0.01	1.957
5.34017e-06	106.57	0.05	0.0989644	0.0500387	2.06521e-09	0.01	1.958
6.918e-06	108.899	0.05	0.0989286	0.0500415	2.08896e-09	0.01	1.959
8.11663e-06	111.448	0.05	0.0989485	0.0500329	2.05708e-09	0.01	1.96
9.19809e-06	109.666	0.05	0.0989143	0.0500442	2.09299e-09	0.01	1.961
1.09488e-05	108.66	0.05	0.0988666	0.0500456	2.09709e-09	0.01	1.962
1.20612e-05	108.914	0.05	0.0989302	0.0500413	2.04435e-09	0.01	1.963
1.41722e-05	107.643	0.05	0.0989199	0.0500382	2.05335e-09	0.01	1.964
1.49743e-05	107.776	0.05	0.0989668	0.0500426	2.09809e-09	0.01	1.965
1.59605e-05	108.544	0.05	0.0989358	0.0500432	2.09479e-09	0.01	1.966
1.71492e-05	107.996	0.05	0.0990351	0.0500399	2.05974e-09	0.01	1.967
1.7351e-05	109.033	0.05	0.0989421	0.0500388	2.08375e-09	0.01	1.968
1.8407e-05	107.217	0.05	0.0989143	0.05004	2.02977e-09	0.01	1.969
1.89213e-05	107.161	0.05	0.0989628	0.0500369	1.98419e-09	0.01	1.97
1.83582e-05	109.108	0.05	0.098896	0.0500409	2.04986e-09	0.01	1.971
1.9312e-05	107.968	0.05	0.0989151	0.0500467	1.99074e-09	0.01	1.972
1.91586e-05	107.12	0.05	0.0988372	0.0500431	2.0242e-09	0.01	1.973
1.94074e-05	107.68	0.05	0.0989095	0.0500327	1.94751e-09	0.01	1.974
1.87633e-05	105.73	0.05	0.0989413	0.0500331	1.97625e-09	0.01	1.975
1.72407e-05	107.234	0.05	0.0989167	0.0500334	1.97415e-09	0.01	1.976
1.70088e-05	106.592	0.05	0.098904	0.0500356	1.95848e-09	0.01	1.977
1.63777e-05	106.752	0.05	0.0989135	0.0500442	1.961e-09	0.01	1.978
1.51745e-05	108.031	0.05	0.0989374	0.0500445	1.9063e-09	0.01	1.979
1.55244e-05	106.114	0.05	0.0989286	0.0500479	2.02602e-09	0.01	1.98
1.36901e-05	107.487	0.05	0.0989524	0.050044	2.00036e-09	0.01	1.981
1.19678e-05	103.757	0.05	0.0989262	0.0500496	1.98411e-09	0.01	1.982
1.00017e-05	103.432	0.05	0.0989215	0.0500393	1.89287e-09	0.01	1.983
7.71363e-06	111.187	0.05	0.0989127	0.0500465	1.94593e-09	0.01	1.984
6.55956e-06	109.279	0.05	0.098935	0.0500465	1.92699e-09	0.01	1.985
3.87043e-06	118.217	0.05	0.0988928	0.0500384	1.99458e-09	0.01	1.986
1.72265e-06	132.4	0.05	0.0988825	0.0500487	1.87679e-09	0.01	1.987
8.37466e-07	104.52	0.05	0.0989715	0.0500437	1.96725e-09	0.01	1.988
2.00013e-06	-85.3408	0.05	0.0989103	0.0500413	1.90852e-09	0.01	1.989
4.69216e-06	-72.6318	0.05	0.0988928	0.0500453	1.91866e-09	0.01	1.99
5.33046e-06	-76.6848	0.05	0.0989334	0.0500464	1.88214e-09	0.01	1.991
6.91849e-06	-73.7512	0.05	0.0989111	0.0500442	1.85882e-09	0.01	1.992
8.39324e-06	-81.8698	0.05	0.0989397	0.0500403	1.91383e-09	0.01	1.993
[truncated: 3,007 more rows]
