# Supplementary material for: Integrated photodetectors for compact Fourier-transform waveguide spectrometers
Source: Nat Photonics. 2022 Oct 24;17(1):59–64. doi: 10.1038/s41566-022-01088-7 (PMC9822831; doi:10.1038/s41566-022-01088-7)
Supplement: Source Data Extended Data Fig. 7 — Calibration of piezo-stage by a waveguide spectrometer at different wavelengths. [file 41566_2022_1088_MOESM4_ESM.xlsx]

## Sheet: ED-fig7.tx
loadresistance: 100 kOhm
piezostage: 1mV equals 10nm
Frequency [Hz]	Sample: R [V]	Sample: Th. [°]	piezostage set [V]	Vsd set [V]	piezostage [V]	Vsd Sample [V]	Isd [A]	Laser WL [nm]	Laser I [mA]
27	3.78333e-05	162.173	0	0.05	-0.000314713	0.0500073	1.13851e-09	1550	83.1
27	3.84597e-05	162.184	0.001	0.05	0.000646909	0.0500102	1.10385e-09	1550	83.1
27	3.83377e-05	161.162	0.002	0.05	0.00164588	0.0500176	1.18845e-09	1550	83.1
27	4.0612e-05	161.401	0.003	0.05	0.00256538	0.0500172	1.18192e-09	1550	83.1
27	4.03314e-05	162.324	0.004	0.05	0.00350873	0.0500109	1.19967e-09	1550	83.1
27	4.02157e-05	162.812	0.005	0.05	0.00441869	0.0500095	1.07035e-09	1550	83.1
27	3.9881e-05	161.911	0.006	0.05	0.00530402	0.05001	1.0969e-09	1550	83.1
27	4.59637e-05	161.855	0.007	0.05	0.00657717	0.0500038	1.08406e-09	1550	83.1
27	4.52722e-05	161.757	0.008	0.05	0.00757535	0.0500093	1.08957e-09	1550	83.1
27	4.43229e-05	161.702	0.009	0.05	0.0085942	0.0500028	1.08186e-09	1550	83.1
27	4.12507e-05	161.442	0.01	0.05	0.009528	0.0500077	1.07917e-09	1550	83.1
27	4.15349e-05	163.144	0.011	0.05	0.0104992	0.0500073	1.17373e-09	1550	83.1
27	4.24351e-05	161.047	0.012	0.05	0.0114314	0.0500015	1.11181e-09	1550	83.1
27	4.31879e-05	160.951	0.013	0.05	0.012416	0.0500074	1.14406e-09	1550	83.1
27	4.17867e-05	162.794	0.014	0.05	0.0136677	0.0500076	1.16788e-09	1550	83.1
27	4.12019e-05	161.508	0.015	0.05	0.0146286	0.0500112	1.10301e-09	1550	83.1
28	4.00577e-05	161.953	0.016	0.05	0.0155234	0.0500086	1.15751e-09	1550	83.1
27	4.18886e-05	161.417	0.017	0.05	0.016497	0.05001	1.05021e-09	1550	83.1
27	4.42765e-05	162.24	0.018	0.05	0.0175087	0.0500082	1.175e-09	1550	83.1
27	4.32898e-05	161.219	0.019	0.05	0.0184917	0.0500107	1.06884e-09	1550	83.1
27	4.2239e-05	163.44	0.02	0.05	0.019393	0.0500143	1.20678e-09	1550	83.1
27	4.15709e-05	162.584	0.021	0.05	0.0206486	0.0500114	1.20345e-09	1550	83.1
27	4.36356e-05	162.561	0.022	0.05	0.0215538	0.050007	1.19866e-09	1550	83.1
27	4.18845e-05	161.925	0.023	0.05	0.0226061	0.0500163	1.05595e-09	1550	83.1
27	4.24575e-05	162.056	0.024	0.05	0.0235399	0.0500153	1.17059e-09	1550	83.1
27	4.23155e-05	161.56	0.025	0.05	0.0245055	0.0500133	1.14697e-09	1550	83.1
27	4.15179e-05	161.863	0.026	0.05	0.0254401	0.050016	1.09261e-09	1550	83.1
27	4.31953e-05	161.351	0.027	0.05	0.0263993	0.0500158	1.15618e-09	1550	83.1
27	4.29242e-05	162.551	0.028	0.05	0.0277042	0.0500116	1.06512e-09	1550	83.1
27	4.32834e-05	162.304	0.029	0.05	0.0286627	0.05001	1.10753e-09	1550	83.1
27	4.22458e-05	161.997	0.03	0.05	0.0295798	0.0500111	1.08214e-09	1550	83.1
27	4.39102e-05	162.571	0.031	0.05	0.0305359	0.0500109	1.11432e-09	1550	83.1
27	4.28506e-05	161.692	0.032	0.05	0.0314943	0.0500069	1.04998e-09	1550	83.1
27	4.2936e-05	162.62	0.033	0.05	0.0324257	0.050006	1.08882e-09	1550	83.1
27	4.32211e-05	162.687	0.034	0.05	0.0334318	0.050012	1.17009e-09	1550	83.1
27	4.19118e-05	162.048	0.035	0.05	0.0346239	0.0500182	1.20736e-09	1550	83.1
27	4.29673e-05	162.029	0.036	0.05	0.0356317	0.0500095	1.16866e-09	1550	83.1
27	4.30128e-05	161.946	0.037	0.05	0.0365051	0.05001	1.06973e-09	1550	83.1
27	4.32322e-05	162.335	0.038	0.05	0.0375136	0.0500055	1.06573e-09	1550	83.1
28	4.23837e-05	161.697	0.039	0.05	0.0384609	0.0500159	1.04789e-09	1550	83.1
27	4.27001e-05	161.955	0.04	0.05	0.0394766	0.0500123	1.04236e-09	1550	83.1
27	4.2088e-05	161.056	0.041	0.05	0.040369	0.0500154	1.11876e-09	1550	83.1
27	4.1694e-05	162.026	0.042	0.05	0.0416986	0.0500077	1.19819e-09	1550	83.1
27	4.21313e-05	161.533	0.043	0.05	0.0425673	0.0500065	1.14722e-09	1550	83.1
27	4.18648e-05	162.102	0.044	0.05	0.0435964	0.0500091	1.07679e-09	1550	83.1
27	4.30335e-05	162.303	0.045	0.05	0.0445525	0.0500094	1.18332e-09	1550	83.1
27	4.02628e-05	161.682	0.046	0.05	0.0455356	0.0500112	1.15967e-09	1550	83.1
27	4.06428e-05	160.777	0.047	0.05	0.0464829	0.050022	1.07847e-09	1550	83.1
27	4.03774e-05	161.049	0.048	0.05	0.0473094	0.050006	1.04327e-09	1550	83.1
27	4.23583e-05	161.957	0.049	0.05	0.0486485	0.0500063	1.09534e-09	1550	83.1
27	4.32848e-05	161.463	0.05	0.05	0.0496459	0.0500186	1.06659e-09	1550	83.1
27	4.2931e-05	162.276	0.051	0.05	0.0505614	0.0500182	1.1233e-09	1550	83.1
27	3.93768e-05	161.657	0.052	0.05	0.051566	0.0500108	1.08745e-09	1550	83.1
27	4.12979e-05	162.345	0.053	0.05	0.0524767	0.0500163	1.17668e-09	1550	83.1
27	3.95438e-05	161.835	0.054	0.05	0.0534177	0.0500183	1.16724e-09	1550	83.1
27	3.9412e-05	162.63	0.055	0.05	0.0544405	0.0500138	1.04115e-09	1550	83.1
27	4.09558e-05	161.844	0.056	0.05	0.0556326	0.0500073	1.09816e-09	1550	83.1
27	3.90937e-05	161.91	0.057	0.05	0.0566228	0.050011	1.12734e-09	1550	83.1
27	3.97778e-05	161.108	0.058	0.05	0.0574692	0.0500128	1.02548e-09	1550	83.1
27	3.86208e-05	161.499	0.059	0.05	0.0585651	0.0500118	1.16066e-09	1550	83.1
27	3.76975e-05	162.358	0.06	0.05	0.059522	0.0500121	1.10492e-09	1550	83.1
27	3.76178e-05	161.715	0.061	0.05	0.060432	0.0500124	1.15529e-09	1550	83.1
27	3.83399e-05	161.778	0.062	0.05	0.0613411	0.0500105	1.02537e-09	1550	83.1
27	3.76529e-05	161.75	0.063	0.05	0.0626763	0.0500091	1.13202e-09	1550	83.1
28	3.83572e-05	161.234	0.064	0.05	0.0636196	0.050008	1.03556e-09	1550	83.1
27	3.705e-05	162.642	0.065	0.05	0.0645908	0.050009	1.07495e-09	1550	83.1
27	3.69407e-05	161.233	0.066	0.05	0.0654864	0.0500132	1.11872e-09	1550	83.1
27	3.61835e-05	160.284	0.067	0.05	0.0665092	0.0500106	1.02741e-09	1550	83.1
27	3.64348e-05	162.159	0.068	0.05	0.0674836	0.0500103	1.00744e-09	1550	83.1
27	3.68574e-05	162.271	0.069	0.05	0.0684635	0.0500059	1.13323e-09	1550	83.1
27	3.6129e-05	162.272	0.07	0.05	0.0696556	0.0500145	1.0541e-09	1550	83.1
27	3.50709e-05	161.493	0.071	0.05	0.0705663	0.05002	9.88158e-10	1550	83.1
27	3.56707e-05	161.945	0.072	0.05	0.0715653	0.0500143	1.0799e-09	1550	83.1
27	3.54417e-05	161.147	0.073	0.05	0.0725516	0.0500202	1.13376e-09	1550	83.1
27	3.56239e-05	161.043	0.074	0.05	0.07351	0.0500147	9.98759e-10	1550	83.1
27	3.50509e-05	162.349	0.075	0.05	0.0744343	0.050015	1.10601e-09	1550	83.1
27	3.47636e-05	162.196	0.076	0.05	0.0757281	0.0500042	9.98418e-10	1550	83.1
27	3.39916e-05	162.325	0.077	0.05	0.076642	0.0500117	1.1553e-09	1550	83.1
27	3.45402e-05	161.397	0.078	0.05	0.0776434	0.0500139	1.05415e-09	1550	83.1
27	3.59225e-05	161.142	0.079	0.05	0.0785669	0.0500124	1.03598e-09	1550	83.1
27	3.58299e-05	161.086	0.08	0.05	0.0794975	0.0500096	1.1077e-09	1550	83.1
27	3.52135e-05	161.511	0.081	0.05	0.0805243	0.0500032	1.00073e-09	1550	83.1
27	3.56618e-05	161.188	0.082	0.05	0.0815479	0.0500138	1.10994e-09	1550	83.1
27	3.54584e-05	163.12	0.083	0.05	0.08274	0.0500127	1.10136e-09	1550	83.1
27	3.63373e-05	161.228	0.084	0.05	0.0837477	0.0500097	1.11091e-09	1550	83.1
27	3.66503e-05	159.868	0.085	0.05	0.0846648	0.0500107	1.16888e-09	1550	83.1
27	3.6451e-05	161.201	0.086	0.05	0.0856098	0.0500036	1.04491e-09	1550	83.1
27	3.6621e-05	162.417	0.087	0.05	0.0865293	0.0500072	1.16682e-09	1550	83.1
27	3.79458e-05	163.488	0.088	0.05	0.0874964	0.0500084	1.17567e-09	1550	83.1
27	3.80478e-05	162.655	0.089	0.05	0.0883826	0.0500126	1.01997e-09	1550	83.1
27	3.67176e-05	162.087	0.09	0.05	0.0897257	0.0500091	1.13185e-09	1550	83.1
27	3.8168e-05	161.161	0.091	0.05	0.0906579	0.0500075	1.11186e-09	1550	83.1
27	3.84264e-05	161.156	0.092	0.05	0.0916147	0.0500146	1.16103e-09	1550	83.1
27	3.96874e-05	162.127	0.093	0.05	0.0925541	0.0500158	1.13697e-09	1550	83.1
27	3.94572e-05	161.998	0.094	0.05	0.0935189	0.0500095	1.13223e-09	1550	83.1
27	4.04489e-05	162.337	0.095	0.05	0.0944614	0.0500049	1.03567e-09	1550	83.1
27	4.01751e-05	161.838	0.096	0.05	0.0954445	0.0500083	1.12941e-09	1550	83.1
27	4.07639e-05	162.007	0.097	0.05	0.096705	0.0500087	1.12473e-09	1550	83.1
27	4.15002e-05	161.457	0.098	0.05	0.0976022	0.0500144	1.11861e-09	1550	83.1
27	4.07176e-05	161.823	0.099	0.05	0.0986028	0.0500069	1.14406e-09	1550	83.1
27	4.0251e-05	160.588	0.1	0.05	0.0996081	0.0500118	1.11592e-09	1550	83.1
27	4.13452e-05	162.958	0.101	0.05	0.100484	0.050012	1.10674e-09	1550	83.1
27	4.18847e-05	163.694	0.102	0.05	0.101493	0.0500059	1.18434e-09	1550	83.1
27	4.28687e-05	162.048	0.103	0.05	0.102525	0.0500098	1.02342e-09	1550	83.1
27	4.2124e-05	162.523	0.104	0.05	0.103682	0.0500012	1.18105e-09	1550	83.1
27	4.14108e-05	162.334	0.105	0.05	0.104663	0.05001	1.14265e-09	1550	83.1
27	4.13374e-05	162.271	0.106	0.05	0.105659	0.0500085	1.10527e-09	1550	83.1
27	4.31863e-05	162.499	0.107	0.05	0.106599	0.0500139	1.02016e-09	1550	83.1
27	4.16463e-05	163.33	0.108	0.05	0.107543	0.0500062	1.13058e-09	1550	83.1
27	4.18097e-05	162.565	0.109	0.05	0.108461	0.0500049	1.03778e-09	1550	83.1
27	4.24806e-05	161.956	0.11	0.05	0.10943	0.0500005	1.08561e-09	1550	83.1
27	4.23551e-05	161.913	0.111	0.05	0.110709	0.0500043	1.02881e-09	1550	83.1
27	4.28362e-05	162.032	0.112	0.05	0.111578	0.0500075	1.03559e-09	1550	83.1
27	4.22804e-05	162.029	0.113	0.05	0.112544	0.0500072	1.0229e-09	1550	83.1
27	4.31459e-05	161.988	0.114	0.05	0.113517	0.0499999	1.15989e-09	1550	83.1
27	4.35425e-05	162.474	0.115	0.05	0.114547	0.0500092	1.0912e-09	1550	83.1
27	4.29566e-05	162.207	0.116	0.05	0.115459	0.0500078	1.10523e-09	1550	83.1
27	4.3357e-05	162.201	0.117	0.05	0.116351	0.0500085	1.14092e-09	1550	83.1
27	4.34345e-05	163.114	0.118	0.05	0.11769	0.050017	1.12996e-09	1550	83.1
27	4.29874e-05	162.273	0.119	0.05	0.118692	0.0500129	1.08846e-09	1550	83.1
27	4.33469e-05	162.027	0.12	0.05	0.119663	0.0500097	1.19911e-09	1550	83.1
27	4.23511e-05	161.5	0.121	0.05	0.120695	0.050009	1.13736e-09	1550	83.1
27	4.13666e-05	162.251	0.122	0.05	0.121493	0.0500105	1.07098e-09	1550	83.1
27	4.2064e-05	163.005	0.123	0.05	0.122454	0.0500123	1.11654e-09	1550	83.1
27	4.12041e-05	162.582	0.124	0.05	0.123452	0.050012	1.11892e-09	1550	83.1
27	4.20039e-05	161.372	0.125	0.05	0.124738	0.0500105	1.20116e-09	1550	83.1
27	4.20866e-05	161.879	0.126	0.05	0.125685	0.0500101	1.0669e-09	1550	83.1
27	4.08596e-05	162.407	0.127	0.05	0.126629	0.0500096	1.15961e-09	1550	83.1
27	4.06816e-05	162.8	0.128	0.05	0.127511	0.0500058	1.09051e-09	1550	83.1
27	4.0793e-05	162.214	0.129	0.05	0.128584	0.0500059	1.06605e-09	1550	83.1
27	3.96565e-05	163.186	0.13	0.05	0.12946	0.0500045	1.03531e-09	1550	83.1
27	3.80705e-05	162.332	0.131	0.05	0.13037	0.0500114	1.11627e-09	1550	83.1
27	3.97098e-05	162.046	0.132	0.05	0.131637	0.0500056	1.01939e-09	1550	83.1
27	3.78679e-05	161.59	0.133	0.05	0.132613	0.0500072	1.11053e-09	1550	83.1
27	3.83673e-05	162.229	0.134	0.05	0.133628	0.0500101	1.12512e-09	1550	83.1
27	3.75582e-05	163.513	0.135	0.05	0.134625	0.0500108	1.16865e-09	1550	83.1
27	3.81198e-05	161.521	0.136	0.05	0.135563	0.0500081	1.05887e-09	1550	83.1
27	3.80061e-05	160.938	0.137	0.05	0.13648	0.0500102	1.0217e-09	1550	83.1
27	3.72149e-05	162.413	0.138	0.05	0.137349	0.0500064	1.09843e-09	1550	83.1
27	3.77089e-05	161.917	0.139	0.05	0.138595	0.0500173	1.17338e-09	1550	83.1
28	3.64674e-05	161.648	0.14	0.05	0.139576	0.0500116	1.13023e-09	1550	83.1
27	3.53395e-05	161.518	0.141	0.05	0.140619	0.0500056	1.13175e-09	1550	83.1
27	3.62768e-05	161.128	0.142	0.05	0.14155	0.0500138	1.08995e-09	1550	83.1
27	3.55301e-05	162.27	0.143	0.05	0.142575	0.0500115	1.13154e-09	1550	83.1
27	3.52805e-05	161.262	0.144	0.05	0.143452	0.0500187	1.06497e-09	1550	83.1
27	3.50104e-05	162.319	0.145	0.05	0.14483	0.0500137	1.05811e-09	1550	83.1
27	3.50484e-05	161.736	0.146	0.05	0.145798	0.0500116	1.00326e-09	1550	83.1
27	3.54981e-05	161.728	0.147	0.05	0.14668	0.0500079	1.02336e-09	1550	83.1
27	3.53821e-05	162.496	0.148	0.05	0.147613	0.0500133	1.07754e-09	1550	83.1
27	3.50038e-05	161.594	0.149	0.05	0.148513	0.0500025	1.01612e-09	1550	83.1
27	3.37e-05	161.659	0.15	0.05	0.149524	0.0500121	1.07968e-09	1550	83.1
27	3.45337e-05	161.486	0.151	0.05	0.150509	0.0500049	9.92648e-10	1550	83.1
27	3.50402e-05	162.14	0.152	0.05	0.151798	0.0500084	1.10685e-09	1550	83.1
27	3.43741e-05	161.278	0.153	0.05	0.152672	0.0500034	1.00625e-09	1550	83.1
27	3.48407e-05	161.386	0.154	0.05	0.153651	0.0500078	1.07433e-09	1550	83.1
27	3.55465e-05	161.956	0.155	0.05	0.154595	0.0500059	1.09423e-09	1550	83.1
27	3.35771e-05	161.898	0.156	0.05	0.15556	0.0500097	1.16481e-09	1550	83.1
27	3.48942e-05	161.967	0.157	0.05	0.156485	0.050007	1.16245e-09	1550	83.1
27	3.44877e-05	162.296	0.158	0.05	0.15745	0.0500066	1.02068e-09	1550	83.1
27	3.61099e-05	161.465	0.159	0.05	0.158789	0.0499954	1.02934e-09	1550	83.1
27	3.69906e-05	161.417	0.16	0.05	0.159709	0.0500091	1.03381e-09	1550	83.1
27	3.72123e-05	161.708	0.161	0.05	0.160628	0.0500077	1.13091e-09	1550	83.1
27	3.67096e-05	161.243	0.162	0.05	0.161607	0.0500118	1.13745e-09	1550	83.1
27	3.76276e-05	160.731	0.163	0.05	0.162555	0.0500113	1.06654e-09	1550	83.1
27	3.71125e-05	161.239	0.164	0.05	0.163571	0.0500058	1.12919e-09	1550	83.1
27	3.81352e-05	162.18	0.165	0.05	0.164485	0.0500105	1.02491e-09	1550	83.1
27	3.81406e-05	162.119	0.166	0.05	0.16571	0.0500063	1.01933e-09	1550	83.1
27	3.80259e-05	162.338	0.167	0.05	0.166602	0.0500111	1.09596e-09	1550	83.1
27	3.80986e-05	162.182	0.168	0.05	0.167565	0.0500031	1.04368e-09	1550	83.1
27	3.87085e-05	161.686	0.169	0.05	0.168554	0.050008	1.071e-09	1550	83.1
27	4.0335e-05	161.845	0.17	0.05	0.169569	0.0500115	1.06298e-09	1550	83.1
27	4.03386e-05	162.503	0.171	0.05	0.170486	0.0500152	1.13914e-09	1550	83.1
27	3.93381e-05	161.974	0.172	0.05	0.171378	0.0500084	1.04181e-09	1550	83.1
27	4.02372e-05	163.108	0.173	0.05	0.172722	0.0500158	1.05245e-09	1550	83.1
27	3.94302e-05	161.762	0.174	0.05	0.173728	0.0500093	1.06544e-09	1550	83.1
27	4.10992e-05	161.504	0.175	0.05	0.174605	0.0500036	1.10402e-09	1550	83.1
27	4.2011e-05	162.11	0.176	0.05	0.175586	0.0500067	1.07987e-09	1550	83.1
27	4.19657e-05	161.442	0.177	0.05	0.176489	0.050007	1.08221e-09	1550	83.1
27	4.02254e-05	162.219	0.178	0.05	0.177421	0.0500086	1.1963e-09	1550	83.1
27	4.13736e-05	162.703	0.179	0.05	0.178436	0.0500125	1.04485e-09	1550	83.1
28	4.05796e-05	162.554	0.18	0.05	0.179638	0.0500124	1.15794e-09	1550	83.1
27	4.1863e-05	162.106	0.181	0.05	0.180597	0.0500084	1.14473e-09	1550	83.1
27	4.19101e-05	162.818	0.182	0.05	0.181569	0.0500037	1.18938e-09	1550	83.1
27	4.30383e-05	161.811	0.183	0.05	0.182545	0.0500055	1.16067e-09	1550	83.1
27	4.13691e-05	162.271	0.184	0.05	0.183512	0.050017	1.13436e-09	1550	83.1
27	4.235e-05	161.945	0.185	0.05	0.184476	0.0500121	1.18072e-09	1550	83.1
27	4.20591e-05	161.771	0.186	0.05	0.185482	0.0500137	1.17898e-09	1550	83.1
27	4.25988e-05	162.766	0.187	0.05	0.186795	0.0500074	1.05333e-09	1550	83.1
27	4.11396e-05	162.144	0.188	0.05	0.187697	0.0500076	1.07087e-09	1550	83.1
27	4.13357e-05	161.62	0.189	0.05	0.18856	0.0500058	1.02856e-09	1550	83.1
27	4.23574e-05	162.91	0.19	0.05	0.189595	0.0500149	1.02479e-09	1550	83.1
27	4.20161e-05	162.395	0.191	0.05	0.190528	0.0500145	1.18852e-09	1550	83.1
27	4.30026e-05	161.585	0.192	0.05	0.191476	0.0500234	1.06188e-09	1550	83.1
27	4.27254e-05	161.721	0.193	0.05	0.192413	0.0500224	1.06017e-09	1550	83.1
27	4.27294e-05	163.68	0.194	0.05	0.19371	0.0500133	1.05516e-09	1550	83.1
27	4.14741e-05	162.463	0.195	0.05	0.194639	0.0500088	1.04917e-09	1550	83.1
27	4.17197e-05	161.625	0.196	0.05	0.19564	0.0500136	1.03832e-09	1550	83.1
27	4.03941e-05	162.476	0.197	0.05	0.196572	0.0500161	1.10921e-09	1550	83.1
27	4.02316e-05	162.357	0.198	0.05	0.197561	0.0500066	1.19764e-09	1550	83.1
27	4.14152e-05	162.326	0.199	0.05	0.198466	0.0500122	1.04699e-09	1550	83.1
27	4.04132e-05	162.887	0.2	0.05	0.199419	0.0500078	1.18674e-09	1550	83.1
27	3.94175e-05	162.306	0.201	0.05	0.200639	0.0500058	1.14878e-09	1550	83.1
27	3.77607e-05	162.464	0.202	0.05	0.20169	0.0500192	1.16572e-09	1550	83.1
27	3.97843e-05	161.802	0.203	0.05	0.202638	0.0500088	1.05719e-09	1550	83.1
27	4.08008e-05	162.376	0.204	0.05	0.203513	0.0500159	1.16924e-09	1550	83.1
27	3.87909e-05	161.195	0.205	0.05	0.204451	0.0500273	1.12382e-09	1550	83.1
27	3.93693e-05	161.862	0.206	0.05	0.205493	0.0500087	1.19747e-09	1550	83.1
27	3.99725e-05	163.369	0.207	0.05	0.206393	0.0500122	1.16149e-09	1550	83.1
27	3.89357e-05	162.034	0.208	0.05	0.207694	0.0500067	1.10704e-09	1550	83.1
27	3.87567e-05	163.039	0.209	0.05	0.208729	0.0500154	1.12378e-09	1550	83.1
27	3.87203e-05	162.444	0.21	0.05	0.209579	0.0500102	1.14273e-09	1550	83.1
27	3.85114e-05	161.843	0.211	0.05	0.21056	0.0500175	1.1354e-09	1550	83.1
27	3.95093e-05	160.765	0.212	0.05	0.211583	0.0500082	1.1556e-09	1550	83.1
27	3.76569e-05	162.134	0.213	0.05	0.212502	0.0500064	1.16266e-09	1550	83.1
27	3.68531e-05	161.939	0.214	0.05	0.213738	0.0500026	1.04273e-09	1550	83.1
27	3.69071e-05	162.487	0.215	0.05	0.214721	0.0500099	1.09345e-09	1550	83.1
27	3.63843e-05	163.597	0.216	0.05	0.215657	0.0500124	1.18002e-09	1550	83.1
27	3.66845e-05	162.095	0.217	0.05	0.216663	0.0500086	1.10074e-09	1550	83.1
27	3.55966e-05	161.189	0.218	0.05	0.217606	0.0500115	1.16992e-09	1550	83.1
27	3.60756e-05	161.958	0.219	0.05	0.218476	0.0500205	1.05957e-09	1550	83.1
27	3.61808e-05	162.105	0.22	0.05	0.219508	0.0500154	1.02403e-09	1550	83.1
27	3.56419e-05	161.418	0.221	0.05	0.220812	0.0500197	1.08331e-09	1550	83.1
27	3.61885e-05	161.632	0.222	0.05	0.221699	0.0500097	1.0994e-09	1550	83.1
27	3.57268e-05	161.278	0.223	0.05	0.222643	0.0500104	1.04918e-09	1550	83.1
27	3.58251e-05	161.737	0.224	0.05	0.223561	0.0500097	1.0652e-09	1550	83.1
27	3.53966e-05	160.781	0.225	0.05	0.224531	0.0500082	1.02651e-09	1550	83.1
27	3.42079e-05	161.726	0.226	0.05	0.225465	0.0500166	1.14425e-09	1550	83.1
27	3.6296e-05	162.52	0.227	0.05	0.226448	0.0500153	1.13418e-09	1550	83.1
27	3.6014e-05	160.709	0.228	0.05	0.227737	0.0500102	1.12342e-09	1550	83.1
27	3.57142e-05	160.623	0.229	0.05	0.228703	0.0500151	1.02623e-09	1550	83.1
27	3.5525e-05	161.111	0.23	0.05	0.229628	0.0500098	1.0156e-09	1550	83.1
27	3.36839e-05	160.833	0.231	0.05	0.230544	0.050008	1.10948e-09	1550	83.1
27	3.56251e-05	161.334	0.232	0.05	0.231612	0.0500086	1.18088e-09	1550	83.1
27	3.50795e-05	162.119	0.233	0.05	0.232472	0.0500079	1.09776e-09	1550	83.1
27	3.50927e-05	161.355	0.234	0.05	0.233405	0.0500074	1.16058e-09	1550	83.1
27	3.62362e-05	161.696	0.235	0.05	0.234723	0.0500187	1.13347e-09	1550	83.1
27	3.70708e-05	161.375	0.236	0.05	0.235642	0.0500131	1.05738e-09	1550	83.1
27	3.61156e-05	161.247	0.237	0.05	0.236641	0.0500158	1.10656e-09	1550	83.1
27	3.72802e-05	161.586	0.238	0.05	0.237624	0.0500152	1.16541e-09	1550	83.1
27	3.64687e-05	160.888	0.239	0.05	0.238477	0.0500035	1.1466e-09	1550	83.1
27	3.74801e-05	161.36	0.24	0.05	0.239515	0.050002	1.04288e-09	1550	83.1
27	3.67023e-05	161.6	0.241	0.05	0.240432	0.0500039	1.165e-09	1550	83.1
27	3.76332e-05	161.65	0.242	0.05	0.241709	0.050007	1.0749e-09	1550	83.1
27	3.73693e-05	161.841	0.243	0.05	0.242685	0.0500107	1.19613e-09	1550	83.1
27	3.81309e-05	161.797	0.244	0.05	0.243647	0.0500086	1.04036e-09	1550	83.1
27	3.91254e-05	161.929	0.245	0.05	0.24459	0.0500122	1.1696e-09	1550	83.1
27	3.89507e-05	161.831	0.246	0.05	0.245531	0.0500031	1.16125e-09	1550	83.1
27	3.90965e-05	161.325	0.247	0.05	0.246507	0.0500083	1.06759e-09	1550	83.1
27	3.93258e-05	161.327	0.248	0.05	0.247484	0.0500119	1.12271e-09	1550	83.1
27	4.07354e-05	162.736	0.249	0.05	0.248799	0.0500082	1.061e-09	1550	83.1
27	3.93525e-05	162.4	0.25	0.05	0.249691	0.0500046	1.11107e-09	1550	83.1
27	4.09195e-05	161.025	0.251	0.05	0.250631	0.0500042	1.11187e-09	1550	83.1
27	4.0936e-05	162.227	0.252	0.05	0.251587	0.0500078	1.14859e-09	1550	83.1
27	4.23971e-05	162.601	0.253	0.05	0.252516	0.0500108	1.12352e-09	1550	83.1
27	4.16413e-05	161.761	0.254	0.05	0.25353	0.0500066	1.09048e-09	1550	83.1
27	4.21921e-05	161.97	0.255	0.05	0.254525	0.0500091	1.06908e-09	1550	83.1
27	4.20544e-05	163.403	0.256	0.05	0.255749	0.0500096	1.19574e-09	1550	83.1
27	4.16102e-05	162.986	0.257	0.05	0.25666	0.0500146	1.19664e-09	1550	83.1
27	4.14044e-05	163.004	0.258	0.05	0.25769	0.0500024	1.05379e-09	1550	83.1
27	4.32059e-05	161.643	0.259	0.05	0.258644	0.05002	1.14979e-09	1550	83.1
27	4.21953e-05	162.66	0.26	0.05	0.259557	0.0500112	1.07623e-09	1550	83.1
27	4.17331e-05	162.494	0.261	0.05	0.260495	0.0500043	1.05915e-09	1550	83.1
27	4.26702e-05	161.629	0.262	0.05	0.261456	0.0500144	1.06132e-09	1550	83.1
27	4.21417e-05	162.281	0.263	0.05	0.262726	0.0500179	1.20134e-09	1550	83.1
27	4.16671e-05	162.853	0.264	0.05	0.263708	0.0500171	1.18945e-09	1550	83.1
27	4.1808e-05	162.009	0.265	0.05	0.264616	0.0500146	1.1421e-09	1550	83.1
27	4.12573e-05	162.152	0.266	0.05	0.265588	0.0500219	1.2098e-09	1550	83.1
27	4.26762e-05	162.113	0.267	0.05	0.266519	0.0500091	1.04742e-09	1550	83.1
27	4.14968e-05	161.877	0.268	0.05	0.267511	0.0500102	1.07367e-09	1550	83.1
27	4.15437e-05	162.265	0.269	0.05	0.268474	0.050013	1.12242e-09	1550	83.1
27	4.12091e-05	162	0.27	0.05	0.269788	0.0500104	1.20372e-09	1550	83.1
27	4.15531e-05	161.704	0.271	0.05	0.270659	0.0500126	1.11854e-09	1550	83.1
28	4.20773e-05	162.531	0.272	0.05	0.271667	0.050016	1.13447e-09	1550	83.1
27	4.10328e-05	162.715	0.273	0.05	0.272597	0.0500093	1.18491e-09	1550	83.1
27	4.06671e-05	162.337	0.274	0.05	0.273581	0.0500106	1.06006e-09	1550	83.1
27	3.99158e-05	161.785	0.275	0.05	0.274502	0.0500116	1.14849e-09	1550	83.1
27	4.06734e-05	162.353	0.276	0.05	0.275386	0.0500165	1.1624e-09	1550	83.1
27	3.92312e-05	162.69	0.277	0.05	0.276701	0.0500117	1.18999e-09	1550	83.1
27	3.9892e-05	162.193	0.278	0.05	0.277635	0.0500105	1.0878e-09	1550	83.1
27	3.96723e-05	160.893	0.279	0.05	0.278575	0.0500095	1.06729e-09	1550	83.1
27	3.97771e-05	162.498	0.28	0.05	0.279543	0.0500071	1.18728e-09	1550	83.1
27	3.86785e-05	162.763	0.281	0.05	0.280506	0.0500064	1.14534e-09	1550	83.1
27	3.92734e-05	162.762	0.282	0.05	0.281462	0.050011	1.18684e-09	1550	83.1
27	3.84195e-05	160.787	0.283	0.05	0.282741	0.0500054	1.13063e-09	1550	83.1
27	3.80734e-05	162.167	0.284	0.05	0.28374	0.0500085	1.10166e-09	1550	83.1
27	3.78164e-05	162.874	0.285	0.05	0.284596	0.0500188	1.15741e-09	1550	83.1
27	3.75399e-05	161.155	0.286	0.05	0.285595	0.0500118	1.06397e-09	1550	83.1
27	3.77288e-05	161.027	0.287	0.05	0.28657	0.0500113	1.0952e-09	1550	83.1
27	3.64532e-05	161.379	0.288	0.05	0.287538	0.0500011	1.19541e-09	1550	83.1
27	3.77301e-05	161.277	0.289	0.05	0.288595	0.0500119	1.07503e-09	1550	83.1
27	3.72498e-05	161.559	0.29	0.05	0.289792	0.0500146	1.17166e-09	1550	83.1
27	3.64007e-05	161.842	0.291	0.05	0.290759	0.0500129	1.21227e-09	1550	83.1
27	3.69272e-05	162.359	0.292	0.05	0.291668	0.0500061	1.13503e-09	1550	83.1
27	3.62811e-05	162.407	0.293	0.05	0.292624	0.0500065	1.18583e-09	1550	83.1
27	3.58237e-05	160.478	0.294	0.05	0.293579	0.0500047	1.20409e-09	1550	83.1
27	3.69777e-05	162.009	0.295	0.05	0.29455	0.0500088	1.22084e-09	1550	83.1
27	3.56717e-05	161.085	0.296	0.05	0.295499	0.050009	1.16382e-09	1550	83.1
27	3.50636e-05	161.367	0.297	0.05	0.296722	0.0500076	1.08665e-09	1550	83.1
27	3.48991e-05	161.486	0.298	0.05	0.29779	0.0500074	1.13251e-09	1550	83.1
27	3.5069e-05	163.354	0.299	0.05	0.298642	0.0500045	1.21448e-09	1550	83.1
27	3.50342e-05	161.262	0.3	0.05	0.299619	0.0500135	1.13174e-09	1550	83.1
27	3.62904e-05	161.859	0.301	0.05	0.300604	0.050005	1.0813e-09	1550	83.1
27	3.68153e-05	162.103	0.302	0.05	0.301581	0.0500099	1.13355e-09	1550	83.1
27	3.60257e-05	162.178	0.303	0.05	0.302473	0.0500023	1.12989e-09	1550	83.1
27	3.51976e-05	160.957	0.304	0.05	0.303734	0.0500165	1.19798e-09	1550	83.1
27	3.64298e-05	162.003	0.305	0.05	0.304703	0.050007	1.16483e-09	1550	83.1
27	3.58108e-05	161.647	0.306	0.05	0.305649	0.0500084	1.07035e-09	1550	83.1
27	3.55352e-05	162.016	0.307	0.05	0.306617	0.0500132	1.08194e-09	1550	83.1
27	3.5574e-05	161.668	0.308	0.05	0.307626	0.0500188	1.12085e-09	1550	83.1
27	3.44971e-05	161.668	0.309	0.05	0.308501	0.0500183	1.11256e-09	1550	83.1
27	3.49339e-05	161.283	0.31	0.05	0.309455	0.0500142	1.19866e-09	1550	83.1
27	3.49872e-05	162.621	0.311	0.05	0.310675	0.0500102	1.04491e-09	1550	83.1
27	3.54366e-05	161.54	0.312	0.05	0.311639	0.0500115	1.14245e-09	1550	83.1
27	3.58993e-05	161.851	0.313	0.05	0.312564	0.0500076	1.1622e-09	1550	83.1
27	3.5433e-05	161.166	0.314	0.05	0.31351	0.0500103	1.17398e-09	1550	83.1
27	3.68985e-05	161.515	0.315	0.05	0.31448	0.0500061	1.06932e-09	1550	83.1
27	3.77893e-05	161.447	0.316	0.05	0.315462	0.0500139	1.0492e-09	1550	83.1
27	3.70504e-05	160.864	0.317	0.05	0.316494	0.0500091	1.20537e-09	1550	83.1
27	3.77666e-05	160.871	0.318	0.05	0.317659	0.0500145	1.15279e-09	1550	83.1
27	3.69956e-05	160.608	0.319	0.05	0.318707	0.0500061	1.16246e-09	1550	83.1
27	3.78588e-05	161.934	0.32	0.05	0.319621	0.0500123	1.05006e-09	1550	83.1
27	3.65276e-05	162.379	0.321	0.05	0.320598	0.0500054	1.17908e-09	1550	83.1
27	3.68822e-05	161.136	0.322	0.05	0.321469	0.0500142	1.12813e-09	1550	83.1
27	3.87875e-05	162.262	0.323	0.05	0.32238	0.0500068	1.19964e-09	1550	83.1
27	4.01394e-05	161.903	0.324	0.05	0.323439	0.0500204	1.08571e-09	1550	83.1
27	4.0874e-05	162.141	0.325	0.05	0.324688	0.050006	1.09804e-09	1550	83.1
27	3.96911e-05	161.723	0.326	0.05	0.325674	0.0500128	1.19341e-09	1550	83.1
28	4.11087e-05	162.292	0.327	0.05	0.326645	0.0500146	1.06323e-09	1550	83.1
27	4.12784e-05	162.237	0.328	0.05	0.327506	0.0500089	1.22296e-09	1550	83.1
27	4.06318e-05	162.236	0.329	0.05	0.328441	0.0500102	1.19099e-09	1550	83.1
27	4.14258e-05	161.602	0.33	0.05	0.329479	0.0500116	1.10817e-09	1550	83.1
27	4.10929e-05	161.999	0.331	0.05	0.330408	0.0500126	1.09755e-09	1550	83.1
27	4.08745e-05	162.319	0.332	0.05	0.331547	0.0500071	1.22938e-09	1550	83.1
27	4.25444e-05	161.338	0.333	0.05	0.332611	0.0500004	1.07333e-09	1550	83.1
27	4.19008e-05	161.499	0.334	0.05	0.333548	0.0500114	1.19065e-09	1550	83.1
27	4.30564e-05	162.138	0.335	0.05	0.334552	0.0500082	1.08467e-09	1550	83.1
27	4.29027e-05	161.963	0.336	0.05	0.335471	0.0500051	1.18126e-09	1550	83.1
27	4.34478e-05	162.298	0.337	0.05	0.336427	0.0500033	1.10753e-09	1550	83.1
27	4.20821e-05	161.534	0.338	0.05	0.337374	0.0500095	1.23596e-09	1550	83.1
27	4.36415e-05	161.818	0.339	0.05	0.338624	0.0500063	1.083e-09	1550	83.1
27	4.36029e-05	162.885	0.34	0.05	0.339604	0.0500128	1.22062e-09	1550	83.1
27	4.45755e-05	163.144	0.341	0.05	0.34059	0.0500153	1.12555e-09	1550	83.1
27	4.25858e-05	162.081	0.342	0.05	0.341536	0.050008	1.18706e-09	1550	83.1
27	4.25033e-05	161.879	0.343	0.05	0.34248	0.0500052	1.09607e-09	1550	83.1
27	4.34451e-05	162.516	0.344	0.05	0.343476	0.0500162	1.10844e-09	1550	83.1
27	4.3165e-05	162.409	0.345	0.05	0.344388	0.050018	1.16769e-09	1550	83.1
27	4.40307e-05	162.207	0.346	0.05	0.345645	0.0500152	1.17063e-09	1550	83.1
27	4.24477e-05	161.614	0.347	0.05	0.346642	0.0500154	1.19628e-09	1550	83.1
27	4.3315e-05	162.268	0.348	0.05	0.347546	0.0500138	1.2127e-09	1550	83.1
27	4.1263e-05	161.636	0.349	0.05	0.348518	0.0500091	1.15589e-09	1550	83.1
28	4.19295e-05	161.431	0.35	0.05	0.349509	0.0500039	1.07581e-09	1550	83.1
27	4.29928e-05	162.128	0.351	0.05	0.35038	0.0500097	1.08476e-09	1550	83.1
27	4.21957e-05	162.344	0.352	0.05	0.351705	0.0500101	1.17679e-09	1550	83.1
27	4.03586e-05	161.355	0.353	0.05	0.35267	0.0500061	1.2296e-09	1550	83.1
27	4.18638e-05	161.925	0.354	0.05	0.353541	0.0500128	1.0711e-09	1550	83.1
27	4.0614e-05	161.992	0.355	0.05	0.354525	0.0500061	1.09179e-09	1550	83.1
27	4.03392e-05	162.453	0.356	0.05	0.355581	0.0499996	1.08104e-09	1550	83.1
27	4.0218e-05	161.557	0.357	0.05	0.356456	0.0500056	1.21001e-09	1550	83.1
27	3.92999e-05	162.097	0.358	0.05	0.357418	0.0500157	1.22238e-09	1550	83.1
27	3.98381e-05	162.548	0.359	0.05	0.358651	0.0500079	1.07769e-09	1550	83.1
27	3.89066e-05	163.069	0.36	0.05	0.35967	0.0500101	1.18951e-09	1550	83.1
27	3.91049e-05	163.293	0.361	0.05	0.360571	0.050014	1.0709e-09	1550	83.1
27	3.89235e-05	161.619	0.362	0.05	0.361636	0.0500099	1.21213e-09	1550	83.1
27	3.8524e-05	162.408	0.363	0.05	0.362561	0.0500049	1.18928e-09	1550	83.1
27	3.86949e-05	162.362	0.364	0.05	0.363537	0.050009	1.11328e-09	1550	83.1
27	3.8983e-05	161.524	0.365	0.05	0.364477	0.0500134	1.2251e-09	1550	83.1
27	3.6825e-05	162.942	0.366	0.05	0.365694	0.0500057	1.17033e-09	1550	83.1
27	3.7988e-05	162.265	0.367	0.05	0.366665	0.0499959	1.19528e-09	1550	83.1
27	3.73897e-05	160.973	0.368	0.05	0.367659	0.0500145	1.22394e-09	1550	83.1
27	3.77269e-05	160.861	0.369	0.05	0.368589	0.050004	1.18188e-09	1550	83.1
27	3.64386e-05	161.305	0.37	0.05	0.369612	0.0500116	1.06035e-09	1550	83.1
27	3.70015e-05	161.101	0.371	0.05	0.370514	0.0500068	1.21476e-09	1550	83.1
27	3.69453e-05	160.995	0.372	0.05	0.37148	0.0500109	1.17042e-09	1550	83.1
27	3.58178e-05	162.403	0.373	0.05	0.372702	0.0500095	1.16745e-09	1550	83.1
27	3.66135e-05	160.643	0.374	0.05	0.37373	0.0500121	1.06701e-09	1550	83.1
27	3.65301e-05	162.588	0.375	0.05	0.374711	0.0500099	1.19369e-09	1550	83.1
27	3.62844e-05	161.907	0.376	0.05	0.37557	0.0500106	1.07688e-09	1550	83.1
27	3.62417e-05	161.172	0.377	0.05	0.376532	0.0500195	1.21013e-09	1550	83.1
27	3.61541e-05	161.415	0.378	0.05	0.377536	0.0500078	1.0667e-09	1550	83.1
27	3.58414e-05	162.926	0.379	0.05	0.378389	0.0500084	1.21148e-09	1550	83.1
27	3.54588e-05	161.761	0.38	0.05	0.379734	0.0500126	1.13721e-09	1550	83.1
27	3.59839e-05	161.055	0.381	0.05	0.380592	0.0500106	1.22017e-09	1550	83.1
27	3.64822e-05	161.609	0.382	0.05	0.381627	0.0500135	1.22005e-09	1550	83.1
27	3.57001e-05	162.654	0.383	0.05	0.382663	0.0500094	1.09822e-09	1550	83.1
27	3.62112e-05	160.893	0.384	0.05	0.383569	0.0500114	1.22178e-09	1550	83.1
27	3.75232e-05	161.093	0.385	0.05	0.384469	0.050008	1.18128e-09	1550	83.1
27	3.63639e-05	162.484	0.386	0.05	0.385477	0.0500115	1.19109e-09	1550	83.1
27	3.62143e-05	161.714	0.387	0.05	0.386692	0.050009	1.22828e-09	1550	83.1
27	3.85917e-05	160.444	0.388	0.05	0.387634	0.0500117	1.23454e-09	1550	83.1
27	3.71132e-05	162.02	0.389	0.05	0.38855	0.0500029	1.23289e-09	1550	83.1
28	3.60312e-05	161.123	0.39	0.05	0.389515	0.0500115	1.08514e-09	1550	83.1
27	3.6836e-05	160.528	0.391	0.05	0.390424	0.0500072	1.12251e-09	1550	83.1
27	3.81447e-05	161.483	0.392	0.05	0.391475	0.0500114	1.06751e-09	1550	83.1
27	3.6667e-05	161.463	0.393	0.05	0.392419	0.0500116	1.22798e-09	1550	83.1
27	3.68677e-05	161.14	0.394	0.05	0.393682	0.0500115	1.20978e-09	1550	83.1
27	3.71201e-05	160.978	0.395	0.05	0.39462	0.0500117	1.11684e-09	1550	83.1
27	3.99555e-05	159.975	0.396	0.05	0.395566	0.050011	1.0672e-09	1550	83.1
27	3.77089e-05	161.275	0.397	0.05	0.396469	0.050005	1.09218e-09	1550	83.1
28	3.64976e-05	161.2	0.398	0.05	0.397468	0.0500138	1.22588e-09	1550	83.1
27	3.78985e-05	162.003	0.399	0.05	0.398485	0.0500114	1.15613e-09	1550	83.1
27	3.96502e-05	161.58	0.4	0.05	0.399423	0.0500117	1.07752e-09	1550	83.1
27	3.89951e-05	161.401	0.401	0.05	0.400616	0.050015	1.07903e-09	1550	83.1
27	4.00355e-05	162.347	0.402	0.05	0.401632	0.0500108	1.07778e-09	1550	83.1
27	4.06958e-05	161.608	0.403	0.05	0.402627	0.0500111	1.2284e-09	1550	83.1
27	4.11106e-05	161.514	0.404	0.05	0.403585	0.0500195	1.10854e-09	1550	83.1
27	4.06838e-05	162.99	0.405	0.05	0.404484	0.0500195	1.1205e-09	1550	83.1
27	4.09257e-05	163.168	0.406	0.05	0.405468	0.0500204	1.07957e-09	1550	83.1
27	4.2033e-05	161.734	0.407	0.05	0.406389	0.0500187	1.11558e-09	1550	83.1
27	4.18357e-05	162.244	0.408	0.05	0.407686	0.0500196	1.24911e-09	1550	83.1
27	4.21461e-05	161.794	0.409	0.05	0.408616	0.0500195	1.1089e-09	1550	83.1
27	4.20865e-05	162.891	0.41	0.05	0.409612	0.0500136	1.21806e-09	1550	83.1
27	4.22828e-05	161.752	0.411	0.05	0.410588	0.0500187	1.2534e-09	1550	83.1
27	4.22949e-05	162.269	0.412	0.05	0.411545	0.0500046	1.23303e-09	1550	83.1
27	4.35104e-05	162.412	0.413	0.05	0.412547	0.0500096	1.2318e-09	1550	83.1
27	4.28033e-05	162.684	0.414	0.05	0.413455	0.0500077	1.14005e-09	1550	83.1
27	4.43366e-05	162.448	0.415	0.05	0.414697	0.0499985	1.20201e-09	1550	83.1
27	4.36777e-05	162.116	0.416	0.05	0.415699	0.050015	1.13604e-09	1550	83.1
27	4.24234e-05	162.28	0.417	0.05	0.416555	0.0500188	1.23043e-09	1550	83.1
27	4.1827e-05	162.398	0.418	0.05	0.417519	0.0500155	1.1277e-09	1550	83.1
27	4.32349e-05	162.295	0.419	0.05	0.418448	0.0500124	1.09649e-09	1550	83.1
27	4.32602e-05	161.861	0.42	0.05	0.419485	0.0500055	1.10672e-09	1550	83.1
27	4.32546e-05	162.698	0.421	0.05	0.42076	0.0500136	1.10263e-09	1550	83.1
27	4.40076e-05	162.127	0.422	0.05	0.42167	0.0500093	1.1226e-09	1550	83.1
27	4.32913e-05	162.725	0.423	0.05	0.422648	0.0500123	1.2261e-09	1550	83.1
27	4.31997e-05	162.183	0.424	0.05	0.423578	0.0500075	1.21711e-09	1550	83.1
27	4.38916e-05	162.775	0.425	0.05	0.424516	0.0500015	1.15549e-09	1550	83.1
27	4.3307e-05	163.281	0.426	0.05	0.425556	0.0500156	1.25999e-09	1550	83.1
27	4.22761e-05	162.438	0.427	0.05	0.426466	0.0500095	1.20104e-09	1550	83.1
27	4.21916e-05	162.669	0.428	0.05	0.427626	0.0500108	1.19367e-09	1550	83.1
27	4.20648e-05	161.892	0.429	0.05	0.428586	0.0500079	1.20044e-09	1550	83.1
27	4.20134e-05	161.836	0.43	0.05	0.429647	0.0500118	1.17621e-09	1550	83.1
27	4.27424e-05	162.706	0.431	0.05	0.430613	0.0500034	1.07901e-09	1550	83.1
27	4.12383e-05	162.171	0.432	0.05	0.431521	0.0500143	1.19975e-09	1550	83.1
27	4.17443e-05	162.432	0.433	0.05	0.432521	0.0500105	1.22886e-09	1550	83.1
27	4.03709e-05	161.775	0.434	0.05	0.433388	0.0500121	1.14789e-09	1550	83.1
27	4.08605e-05	161.643	0.435	0.05	0.434795	0.0500057	1.09029e-09	1550	83.1
27	4.0507e-05	161.95	0.436	0.05	0.435758	0.0500148	1.24016e-09	1550	83.1
27	4.03758e-05	161.906	0.437	0.05	0.436678	0.0500157	1.25154e-09	1550	83.1
27	3.99017e-05	162.809	0.438	0.05	0.43764	0.0500051	1.19941e-09	1550	83.1
27	3.91853e-05	162.657	0.439	0.05	0.438542	0.0500031	1.18358e-09	1550	83.1
27	3.92201e-05	160.692	0.44	0.05	0.439437	0.0500104	1.13378e-09	1550	83.1
27	3.76883e-05	162.315	0.441	0.05	0.440442	0.0500046	1.18132e-09	1550	83.1
27	3.77908e-05	162.036	0.442	0.05	0.441726	0.0500058	1.23879e-09	1550	83.1
27	3.77037e-05	162.646	0.443	0.05	0.442766	0.0500108	1.14232e-09	1550	83.1
27	3.82112e-05	162.832	0.444	0.05	0.44362	0.0500109	1.14278e-09	1550	83.1
27	3.77034e-05	163.588	0.445	0.05	0.444546	0.0500107	1.24746e-09	1550	83.1
27	3.80988e-05	162.188	0.446	0.05	0.445503	0.0500146	1.22178e-09	1550	83.1
27	3.7007e-05	162.376	0.447	0.05	0.446419	0.0500161	1.13034e-09	1550	83.1
27	3.69213e-05	162.64	0.448	0.05	0.447357	0.0500166	1.24574e-09	1550	83.1
27	3.68552e-05	161.863	0.449	0.05	0.448631	0.0500153	1.2109e-09	1550	83.1
27	3.69823e-05	162.053	0.45	0.05	0.449575	0.0500094	1.14864e-09	1550	83.1
27	3.67655e-05	161.814	0.451	0.05	0.450564	0.0500147	1.24348e-09	1550	83.1
27	3.64843e-05	162.272	0.452	0.05	0.45155	0.0500172	1.21012e-09	1550	83.1
27	3.61676e-05	161.72	0.453	0.05	0.452562	0.0500196	1.13095e-09	1550	83.1
27	3.60537e-05	161.255	0.454	0.05	0.453493	0.05001	1.24316e-09	1550	83.1
27	3.66935e-05	161.778	0.455	0.05	0.454463	0.0500111	1.22344e-09	1550	83.1
27	3.54923e-05	161	0.456	0.05	0.455763	0.0500106	1.11315e-09	1550	83.1
27	3.75227e-05	161.515	0.457	0.05	0.456664	0.050017	1.16043e-09	1550	83.1
27	3.58027e-05	161.939	0.458	0.05	0.457652	0.05001	1.08416e-09	1550	83.1
27	3.57155e-05	161.915	0.459	0.05	0.458555	0.0500151	1.20453e-09	1550	83.1
27	3.68768e-05	162.13	0.46	0.05	0.459574	0.0500044	1.23369e-09	1550	83.1
27	3.74217e-05	161.537	0.461	0.05	0.460478	0.0499986	1.2335e-09	1550	83.1
27	3.71363e-05	160.073	0.462	0.05	0.461424	0.0500078	1.16535e-09	1550	83.1
27	3.7694e-05	160.411	0.463	0.05	0.462675	0.0500133	1.17557e-09	1550	83.1
27	3.63868e-05	162.418	0.464	0.05	0.463625	0.050018	1.16019e-09	1550	83.1
27	3.59301e-05	161.934	0.465	0.05	0.464636	0.0500152	1.20478e-09	1550	83.1
27	3.59289e-05	161.928	0.466	0.05	0.46569	0.0500057	1.20582e-09	1550	83.1
27	3.78041e-05	162.043	0.467	0.05	0.466487	0.050005	1.1513e-09	1550	83.1
28	3.74193e-05	161.915	0.468	0.05	0.467458	0.050019	1.25241e-09	1550	83.1
27	3.78341e-05	162.002	0.469	0.05	0.468429	0.0500205	1.10976e-09	1550	83.1
27	3.80293e-05	161.583	0.47	0.05	0.469623	0.0500183	1.25769e-09	1550	83.1
27	3.82833e-05	161.713	0.471	0.05	0.470603	0.0500182	1.10734e-09	1550	83.1
27	3.8437e-05	161.344	0.472	0.05	0.471597	0.0500187	1.121e-09	1550	83.1
27	3.82912e-05	161.688	0.473	0.05	0.472548	0.0500106	1.11157e-09	1550	83.1
27	3.88555e-05	161.449	0.474	0.05	0.473496	0.0500085	1.19627e-09	1550	83.1
27	4.05529e-05	161.803	0.475	0.05	0.474474	0.0500198	1.26043e-09	1550	83.1
27	3.77036e-05	161.753	0.476	0.05	0.47538	0.0500122	1.26788e-09	1550	83.1
28	3.92866e-05	161.638	0.477	0.05	0.476673	0.050016	1.2515e-09	1550	83.1
27	4.06583e-05	162.114	0.478	0.05	0.477612	0.0500186	1.26882e-09	1550	83.1
27	4.02994e-05	162.438	0.479	0.05	0.478578	0.0500139	1.28696e-09	1550	83.1
27	4.01779e-05	162.115	0.48	0.05	0.479535	0.0500101	1.29989e-09	1550	83.1
27	3.906e-05	162.3	0.481	0.05	0.480478	0.0500209	1.27681e-09	1550	83.1
27	3.96541e-05	161.854	0.482	0.05	0.48145	0.0500111	1.20535e-09	1550	83.1
27	4.17366e-05	161.68	0.483	0.05	0.482421	0.0500144	1.15454e-09	1550	83.1
27	4.19794e-05	162.285	0.484	0.05	0.483735	0.0500208	1.28901e-09	1550	83.1
27	4.11795e-05	161.176	0.485	0.05	0.484707	0.0500108	1.13757e-09	1550	83.1
27	4.25583e-05	161.899	0.486	0.05	0.485655	0.0500191	1.17797e-09	1550	83.1
27	4.26187e-05	162.153	0.487	0.05	0.486587	0.0500066	1.28095e-09	1550	83.1
27	4.35685e-05	162.397	0.488	0.05	0.487481	0.0500118	1.24189e-09	1550	83.1
27	4.25813e-05	163.303	0.489	0.05	0.488498	0.0500172	1.29344e-09	1550	83.1
27	4.32877e-05	161.32	0.49	0.05	0.489461	0.0500149	1.25648e-09	1550	83.1
27	4.24702e-05	162.285	0.491	0.05	0.490672	0.050012	1.20428e-09	1550	83.1
27	4.42804e-05	162.722	0.492	0.05	0.491632	0.050014	1.23676e-09	1550	83.1
27	4.42086e-05	162.981	0.493	0.05	0.492609	0.0500103	1.14913e-09	1550	83.1
28	4.42398e-05	162.968	0.494	0.05	0.493635	0.0500118	1.16462e-09	1550	83.1
27	4.38809e-05	162.824	0.495	0.05	0.494536	0.0500028	1.16975e-09	1550	83.1
27	4.40211e-05	162.375	0.496	0.05	0.495516	0.0500068	1.14462e-09	1550	83.1
27	4.4189e-05	161.897	0.497	0.05	0.496759	0.0500085	1.28984e-09	1550	83.1
27	4.31923e-05	162.15	0.498	0.05	0.497684	0.0500066	1.19284e-09	1550	83.1
27	4.35452e-05	162.351	0.499	0.05	0.49867	0.0500133	1.28148e-09	1550	83.1
27	4.32514e-05	162.711	0.5	0.05	0.499658	0.0500132	1.15033e-09	1550	83.1
27	4.39569e-05	161.786	0.501	0.05	0.500572	0.0500057	1.29487e-09	1550	83.1
27	4.36964e-05	161.311	0.502	0.05	0.501538	0.0500058	1.26506e-09	1550	83.1
27	4.23747e-05	163.008	0.503	0.05	0.502478	0.0500112	1.21071e-09	1550	83.1
27	4.31357e-05	161.602	0.504	0.05	0.503775	0.0500253	1.14181e-09	1550	83.1
27	4.30305e-05	162.896	0.505	0.05	0.504737	0.0500064	1.15269e-09	1550	83.1
27	4.1401e-05	162.442	0.506	0.05	0.505656	0.0500156	1.19036e-09	1550	83.1
27	4.30848e-05	162.869	0.507	0.05	0.506589	0.0500191	1.18329e-09	1550	83.1
27	4.37407e-05	162.9	0.508	0.05	0.507596	0.0500063	1.18319e-09	1550	83.1
27	4.31981e-05	163.294	0.509	0.05	0.508518	0.0500108	1.14379e-09	1550	83.1
27	4.19197e-05	162.564	0.51	0.05	0.509477	0.0500148	1.14652e-09	1550	83.1
27	4.19657e-05	162.072	0.511	0.05	0.510696	0.0500156	1.12946e-09	1550	83.1
27	4.21419e-05	160.991	0.512	0.05	0.511703	0.0500146	1.23237e-09	1550	83.1
27	4.32195e-05	163.096	0.513	0.05	0.512625	0.0500101	1.15822e-09	1550	83.1
27	4.05326e-05	162.236	0.514	0.05	0.513575	0.0500139	1.15476e-09	1550	83.1
27	4.25424e-05	162.245	0.515	0.05	0.514575	0.0500163	1.19149e-09	1550	83.1
27	4.11673e-05	161.985	0.516	0.05	0.515523	0.0500201	1.22732e-09	1550	83.1
27	4.04757e-05	162.784	0.517	0.05	0.516451	0.0500164	1.21878e-09	1550	83.1
27	4.10234e-05	162.338	0.518	0.05	0.517762	0.0500056	1.2034e-09	1550	83.1
27	4.01817e-05	163.21	0.519	0.05	0.518656	0.0500149	1.30493e-09	1550	83.1
27	4.03825e-05	162.754	0.52	0.05	0.519661	0.0500159	1.29838e-09	1550	83.1
27	4.02897e-05	162.854	0.521	0.05	0.52062	0.0500084	1.28895e-09	1550	83.1
27	3.9372e-05	162.303	0.522	0.05	0.521513	0.050012	1.27143e-09	1550	83.1
27	3.85984e-05	162.551	0.523	0.05	0.522524	0.0500122	1.28514e-09	1550	83.1
27	3.79175e-05	161.452	0.524	0.05	0.523467	0.0500082	1.23022e-09	1550	83.1
27	3.83703e-05	162.921	0.525	0.05	0.524762	0.0500159	1.26016e-09	1550	83.1
27	3.88212e-05	162.37	0.526	0.05	0.525726	0.0500078	1.14876e-09	1550	83.1
27	3.90179e-05	162.006	0.527	0.05	0.526683	0.0500133	1.14664e-09	1550	83.1
27	3.80717e-05	161.89	0.528	0.05	0.527595	0.050012	1.21353e-09	1550	83.1
27	3.85409e-05	162.047	0.529	0.05	0.528652	0.0500176	1.18775e-09	1550	83.1
27	3.8162e-05	161.454	0.53	0.05	0.529571	0.050012	1.15339e-09	1550	83.1
27	3.80573e-05	162.423	0.531	0.05	0.530483	0.0500179	1.20466e-09	1550	83.1
27	3.80314e-05	162.19	0.532	0.05	0.531776	0.0500053	1.16424e-09	1550	83.1
27	3.91908e-05	161.699	0.533	0.05	0.532702	0.0500034	1.30235e-09	1550	83.1
27	3.82099e-05	162.596	0.534	0.05	0.533711	0.0500086	1.15868e-09	1550	83.1
27	3.66653e-05	161.903	0.535	0.05	0.534511	0.0500063	1.29796e-09	1550	83.1
27	3.76535e-05	161.536	0.536	0.05	0.535541	0.0500123	1.15861e-09	1550	83.1
27	3.73426e-05	161.891	0.537	0.05	0.536516	0.0500103	1.12879e-09	1550	83.1
27	3.78208e-05	162.032	0.538	0.05	0.537472	0.0499992	1.29805e-09	1550	83.1
27	3.68566e-05	161.152	0.539	0.05	0.538778	0.0500118	1.23696e-09	1550	83.1
27	3.71229e-05	161.581	0.54	0.05	0.539692	0.0500129	1.18647e-09	1550	83.1
27	3.84709e-05	160.668	0.541	0.05	0.540644	0.0500028	1.17869e-09	1550	83.1
27	3.86477e-05	162.099	0.542	0.05	0.541631	0.0500098	1.17199e-09	1550	83.1
27	3.8225e-05	161.431	0.543	0.05	0.542529	0.0499948	1.28742e-09	1550	83.1
27	3.82066e-05	161.675	0.544	0.05	0.543461	0.0500076	1.30336e-09	1550	83.1
27	3.78356e-05	161.802	0.545	0.05	0.544505	0.0500114	1.27149e-09	1550	83.1
27	3.87017e-05	161.272	0.546	0.05	0.545805	0.050015	1.23294e-09	1550	83.1
27	3.9252e-05	162.731	0.547	0.05	0.546718	0.0500125	1.32345e-09	1550	83.1
27	4.0103e-05	162.324	0.548	0.05	0.547725	0.0500147	1.31384e-09	1550	83.1
27	3.91743e-05	161.438	0.549	0.05	0.548596	0.0500118	1.18704e-09	1550	83.1
27	4.07221e-05	162.015	0.55	0.05	0.549595	0.0500116	1.16248e-09	1550	83.1
27	4.00352e-05	161.402	0.551	0.05	0.550516	0.0500149	1.17653e-09	1550	83.1
27	4.19075e-05	162.39	0.552	0.05	0.551478	0.0500158	1.32106e-09	1550	83.1
27	4.28957e-05	162.688	0.553	0.05	0.552746	0.0500108	1.27064e-09	1550	83.1
27	4.11462e-05	162.52	0.554	0.05	0.553708	0.0500064	1.24068e-09	1550	83.1
27	4.23593e-05	162.289	0.555	0.05	0.55467	0.0500077	1.20821e-09	1550	83.1
27	4.33836e-05	161.641	0.556	0.05	0.555644	0.0500137	1.22114e-09	1550	83.1
27	4.28707e-05	161.858	0.557	0.05	0.556633	0.0500132	1.33588e-09	1550	83.1
28	4.35274e-05	162.073	0.558	0.05	0.557592	0.0500117	1.34045e-09	1550	83.1
27	4.47113e-05	161.728	0.559	0.05	0.558479	0.0500145	1.2838e-09	1550	83.1
27	4.38375e-05	162.003	0.56	0.05	0.559754	0.0500072	1.28164e-09	1550	83.1
27	4.50431e-05	162.875	0.561	0.05	0.560657	0.0500131	1.21528e-09	1550	83.1
27	4.44679e-05	161.152	0.562	0.05	0.561664	0.0500154	1.19393e-09	1550	83.1
27	4.4969e-05	161.584	0.563	0.05	0.562617	0.0500103	1.3425e-09	1550	83.1
27	4.24898e-05	161.658	0.564	0.05	0.563561	0.0500125	1.18077e-09	1550	83.1
27	4.35721e-05	161.327	0.565	0.05	0.564547	0.0500113	1.18505e-09	1550	83.1
27	4.55763e-05	162.112	0.566	0.05	0.565847	0.0500139	1.34313e-09	1550	83.1
27	4.5779e-05	161.243	0.567	0.05	0.566732	0.0500077	1.29083e-09	1550	83.1
27	4.49809e-05	162.589	0.568	0.05	0.567679	0.0500073	1.29414e-09	1550	83.1
27	4.31013e-05	162.129	0.569	0.05	0.568613	0.0500121	1.23773e-09	1550	83.1
27	4.57701e-05	162.58	0.57	0.05	0.569568	0.050015	1.30226e-09	1550	83.1
27	4.56781e-05	162.205	0.571	0.05	0.570545	0.050012	1.21176e-09	1550	83.1
27	4.7263e-05	162.967	0.572	0.05	0.571525	0.0500179	1.2708e-09	1550	83.1
27	4.50793e-05	163.285	0.573	0.05	0.572766	0.0500136	1.28259e-09	1550	83.1
27	4.59188e-05	162.747	0.574	0.05	0.573765	0.0500095	1.29938e-09	1550	83.1
27	4.59654e-05	161.755	0.575	0.05	0.574667	0.0500133	1.26775e-09	1550	83.1
27	4.64643e-05	162.627	0.576	0.05	0.575631	0.0500087	1.2178e-09	1550	83.1
27	4.64716e-05	162.537	0.577	0.05	0.576549	0.0500146	1.32888e-09	1550	83.1
27	4.59739e-05	162.957	0.578	0.05	0.577562	0.0500072	1.34046e-09	1550	83.1
27	4.58829e-05	161.564	0.579	0.05	0.578419	0.0500137	1.30904e-09	1550	83.1
27	4.51881e-05	162.762	0.58	0.05	0.579782	0.0500088	1.38335e-09	1550	83.1
27	4.60724e-05	162.831	0.581	0.05	0.580819	0.0500124	1.38098e-09	1550	83.1
27	4.55693e-05	162.513	0.582	0.05	0.581645	0.0500113	1.25463e-09	1550	83.1
27	4.48206e-05	162.931	0.583	0.05	0.582716	0.0500195	1.371e-09	1550	83.1
27	4.5821e-05	162.793	0.584	0.05	0.583658	0.0500195	1.22313e-09	1550	83.1
28	4.67149e-05	163.107	0.585	0.05	0.584587	0.0500077	1.23924e-09	1550	83.1
27	4.56967e-05	163.11	0.586	0.05	0.585519	0.050022	1.20716e-09	1550	83.1
27	4.52397e-05	163.51	0.587	0.05	0.586747	0.0500111	1.35881e-09	1550	83.1
27	4.38204e-05	162.412	0.588	0.05	0.587804	0.0500107	1.33117e-09	1550	83.1
27	4.35161e-05	162.388	0.589	0.05	0.588764	0.0500063	1.2455e-09	1550	83.1
27	4.32658e-05	161.712	0.59	0.05	0.589661	0.0500066	1.37581e-09	1550	83.1
27	4.37449e-05	162.172	0.591	0.05	0.590683	0.0500145	1.30082e-09	1550	83.1
27	4.27967e-05	163.132	0.592	0.05	0.591625	0.0500159	1.32061e-09	1550	83.1
27	4.33657e-05	163.661	0.593	0.05	0.592563	0.0500168	1.35158e-09	1550	83.1
27	4.2696e-05	162.739	0.594	0.05	0.593743	0.0500099	1.32448e-09	1550	83.1
27	4.20989e-05	162.372	0.595	0.05	0.594789	0.0500111	1.36062e-09	1550	83.1
27	4.13477e-05	163.084	0.596	0.05	0.595696	0.0500107	1.36734e-09	1550	83.1
27	4.2063e-05	162.848	0.597	0.05	0.596652	0.0500063	1.29647e-09	1550	83.1
27	4.27889e-05	163.039	0.598	0.05	0.597558	0.0500038	1.36995e-09	1550	83.1
27	4.287e-05	162.42	0.599	0.05	0.598542	0.0500029	1.27694e-09	1550	83.1
27	4.12716e-05	162.337	0.6	0.05	0.599539	0.0500024	1.35911e-09	1550	83.1
27	4.04618e-05	163.057	0.601	0.05	0.600746	0.0500081	1.23788e-09	1550	83.1
27	3.96013e-05	162.601	0.602	0.05	0.601724	0.0500066	1.30679e-09	1550	83.1
27	3.9654e-05	161.283	0.603	0.05	0.602714	0.0500149	1.34747e-09	1550	83.1
27	3.92179e-05	162.367	0.604	0.05	0.603696	0.0500111	1.20246e-09	1550	83.1
27	3.95824e-05	161.617	0.605	0.05	0.604675	0.050016	1.34139e-09	1550	83.1
27	3.99878e-05	162.272	0.606	0.05	0.605591	0.0500043	1.32625e-09	1550	83.1
27	3.88358e-05	162.824	0.607	0.05	0.606515	0.0500067	1.24528e-09	1550	83.1
27	3.93581e-05	161.983	0.608	0.05	0.607838	0.0500035	1.24426e-09	1550	83.1
27	3.97884e-05	162.27	0.609	0.05	0.608761	0.0500111	1.3725e-09	1550	83.1
27	3.92883e-05	161.409	0.61	0.05	0.609624	0.0500096	1.31816e-09	1550	83.1
27	3.94237e-05	161.355	0.611	0.05	0.610567	0.0500113	1.26838e-09	1550	83.1
27	3.86418e-05	161.363	0.612	0.05	0.611596	0.0500133	1.30867e-09	1550	83.1
27	3.904e-05	162.775	0.613	0.05	0.61255	0.0500053	1.20979e-09	1550	83.1
27	3.93114e-05	161.488	0.614	0.05	0.613542	0.0500024	1.36478e-09	1550	83.1
27	3.81885e-05	162.105	0.615	0.05	0.614774	0.0500139	1.31085e-09	1550	83.1
27	3.91513e-05	161.29	0.616	0.05	0.615691	0.0500098	1.34798e-09	1550	83.1
27	4.01666e-05	162.537	0.617	0.05	0.616703	0.0500134	1.25905e-09	1550	83.1
27	3.99119e-05	161.761	0.618	0.05	0.61758	0.0500151	1.34122e-09	1550	83.1
27	3.917e-05	162.219	0.619	0.05	0.618544	0.0500107	1.25812e-09	1550	83.1
27	4.06093e-05	162.018	0.62	0.05	0.619435	0.0500111	1.33436e-09	1550	83.1
27	4.04696e-05	161.534	0.621	0.05	0.620609	0.0500135	1.34e-09	1550	83.1
27	4.09071e-05	162.142	0.622	0.05	0.621789	0.0500109	1.28736e-09	1550	83.1
27	4.03776e-05	161.784	0.623	0.05	0.622715	0.0500072	1.24859e-09	1550	83.1
27	4.05253e-05	161.298	0.624	0.05	0.623579	0.0500135	1.36476e-09	1550	83.1
27	4.1441e-05	162.251	0.625	0.05	0.624618	0.0500111	1.36956e-09	1550	83.1
27	4.11481e-05	163.109	0.626	0.05	0.625643	0.0500044	1.39969e-09	1550	83.1
27	4.22068e-05	162.48	0.627	0.05	0.626548	0.0500023	1.22985e-09	1550	83.1
27	4.23568e-05	160.953	0.628	0.05	0.627467	0.0500073	1.27861e-09	1550	83.1
27	4.34634e-05	162.347	0.629	0.05	0.628827	0.05001	1.30922e-09	1550	83.1
27	4.33132e-05	162.768	0.63	0.05	0.629764	0.0500017	1.25197e-09	1550	83.1
27	4.39088e-05	162.342	0.631	0.05	0.630699	0.0500044	1.26491e-09	1550	83.1
27	4.44899e-05	161.467	0.632	0.05	0.631611	0.0500091	1.28504e-09	1550	83.1
27	4.40137e-05	162.81	0.633	0.05	0.632447	0.0500075	1.39567e-09	1550	83.1
27	4.36605e-05	162.756	0.634	0.05	0.633484	0.0500132	1.29167e-09	1550	83.1
27	4.55124e-05	162.134	0.635	0.05	0.634727	0.0500108	1.32171e-09	1550	83.1
27	4.4252e-05	162.43	0.636	0.05	0.635806	0.0500177	1.40721e-09	1550	83.1
27	4.36441e-05	162.917	0.637	0.05	0.636687	0.0500082	1.32078e-09	1550	83.1
27	4.59406e-05	162.86	0.638	0.05	0.637664	0.050012	1.34179e-09	1550	83.1
28	4.74308e-05	162.839	0.639	0.05	0.63861	0.0500048	1.26783e-09	1550	83.1
27	4.64071e-05	162.023	0.64	0.05	0.639521	0.0500102	1.43208e-09	1550	83.1
27	4.74787e-05	163.1	0.641	0.05	0.640515	0.0500098	1.33977e-09	1550	83.1
27	4.60903e-05	162.93	0.642	0.05	0.641774	0.0500112	1.41676e-09	1550	83.1
27	4.70414e-05	163.092	0.643	0.05	0.642742	0.050015	1.44263e-09	1550	83.1
27	4.7119e-05	163.606	0.644	0.05	0.643647	0.0500088	1.36158e-09	1550	83.1
27	4.72571e-05	162.91	0.645	0.05	0.644644	0.0500143	1.34769e-09	1550	83.1
27	4.69173e-05	163.807	0.646	0.05	0.645521	0.0500125	1.44943e-09	1550	83.1
27	4.71513e-05	163.404	0.647	0.05	0.64652	0.0500142	1.30312e-09	1550	83.1
27	4.71367e-05	162.217	0.648	0.05	0.647449	0.0500157	1.37057e-09	1550	83.1
27	4.85154e-05	162.542	0.649	0.05	0.648805	0.050013	1.29181e-09	1550	83.1
27	4.90964e-05	162.635	0.65	0.05	0.649711	0.0500037	1.29448e-09	1550	83.1
27	4.90747e-05	162.619	0.651	0.05	0.650631	0.0500163	1.41009e-09	1550	83.1
27	4.76248e-05	164.002	0.652	0.05	0.65152	0.0500116	1.32098e-09	1550	83.1
27	4.70022e-05	162.247	0.653	0.05	0.652526	0.0500088	1.3599e-09	1550	83.1
27	4.795e-05	162.167	0.654	0.05	0.653466	0.0500088	1.46072e-09	1550	83.1
27	4.70247e-05	162.566	0.655	0.05	0.65448	0.0500108	1.44335e-09	1550	83.1
27	4.74555e-05	162.402	0.656	0.05	0.655715	0.0500133	1.32252e-09	1550	83.1
27	4.87357e-05	163.131	0.657	0.05	0.656639	0.0500119	1.42485e-09	1550	83.1
27	4.73846e-05	162.116	0.658	0.05	0.657603	0.0500115	1.31691e-09	1550	83.1
27	4.67835e-05	162.972	0.659	0.05	0.658565	0.0500158	1.30297e-09	1550	83.1
27	4.60021e-05	163.428	0.66	0.05	0.659509	0.050015	1.32424e-09	1550	83.1
27	4.65887e-05	162.784	0.661	0.05	0.660519	0.0500022	1.4296e-09	1550	83.1
27	4.75165e-05	163.161	0.662	0.05	0.661423	0.0500105	1.31606e-09	1550	83.1
27	4.68864e-05	162.373	0.663	0.05	0.662677	0.0500036	1.34339e-09	1550	83.1
27	4.61077e-05	163.526	0.664	0.05	0.663657	0.0500024	1.42838e-09	1550	83.1
27	4.73588e-05	162.545	0.665	0.05	0.664575	0.0499994	1.35391e-09	1550	83.1
27	4.75734e-05	163.538	0.666	0.05	0.66558	0.0500182	1.33989e-09	1550	83.1
27	4.7534e-05	163.29	0.667	0.05	0.666517	0.0500118	1.43597e-09	1550	83.1
27	4.58048e-05	162.336	0.668	0.05	0.667449	0.0500075	1.29985e-09	1550	83.1
27	4.44269e-05	163.09	0.669	0.05	0.668461	0.0500069	1.31938e-09	1550	83.1
27	4.40122e-05	162.339	0.67	0.05	0.669758	0.0500119	1.43799e-09	1550	83.1
27	4.46839e-05	163.454	0.671	0.05	0.670609	0.0500077	1.36036e-09	1550	83.1
27	4.38576e-05	162.537	0.672	0.05	0.671625	0.0500122	1.42308e-09	1550	83.1
27	4.37349e-05	162.794	0.673	0.05	0.672568	0.0500112	1.45686e-09	1550	83.1
27	4.39671e-05	162.956	0.674	0.05	0.673553	0.0500107	1.29828e-09	1550	83.1
27	4.47382e-05	162.63	0.675	0.05	0.674455	0.0500148	1.32279e-09	1550	83.1
27	4.40364e-05	162.512	0.676	0.05	0.675415	0.0500129	1.41787e-09	1550	83.1
27	4.45297e-05	163.278	0.677	0.05	0.676736	0.0500068	1.44742e-09	1550	83.1
27	4.21091e-05	161.863	0.678	0.05	0.677774	0.0500114	1.32271e-09	1550	83.1
27	4.21237e-05	162.085	0.679	0.05	0.678671	0.0500165	1.29516e-09	1550	83.1
27	4.14042e-05	161.912	0.68	0.05	0.679658	0.0500118	1.33149e-09	1550	83.1
27	4.30355e-05	162.472	0.681	0.05	0.680493	0.0500081	1.30721e-09	1550	83.1
27	4.20289e-05	163.031	0.682	0.05	0.681461	0.0500108	1.34497e-09	1550	83.1
27	4.27852e-05	161.761	0.683	0.05	0.682377	0.0500129	1.34064e-09	1550	83.1
27	4.14759e-05	162.331	0.684	0.05	0.683603	0.0500127	1.43742e-09	1550	83.1
27	4.09319e-05	162.876	0.685	0.05	0.684636	0.0500042	1.30161e-09	1550	83.1
27	4.10184e-05	163.16	0.686	0.05	0.685571	0.0500096	1.44142e-09	1550	83.1
27	4.11025e-05	162.84	0.687	0.05	0.686534	0.0500099	1.38921e-09	1550	83.1
27	4.11778e-05	163.069	0.688	0.05	0.687512	0.0500035	1.39589e-09	1550	83.1
27	4.00389e-05	162.371	0.689	0.05	0.688488	0.0500047	1.30646e-09	1550	83.1
27	4.0385e-05	162.564	0.69	0.05	0.689468	0.0500039	1.44561e-09	1550	83.1
27	4.02946e-05	161.87	0.691	0.05	0.690716	0.050002	1.29391e-09	1550	83.1
27	4.01491e-05	160.797	0.692	0.05	0.691768	0.0500072	1.4049e-09	1550	83.1
27	4.01928e-05	162.218	0.693	0.05	0.692619	0.0500088	1.36081e-09	1550	83.1
27	4.09975e-05	161.563	0.694	0.05	0.693667	0.0500076	1.44558e-09	1550	83.1
27	3.94776e-05	161.455	0.695	0.05	0.694503	0.0500085	1.3953e-09	1550	83.1
27	4.15618e-05	162.413	0.696	0.05	0.695481	0.0500098	1.3166e-09	1550	83.1
27	4.02695e-05	162.134	0.697	0.05	0.696444	0.0500069	1.43427e-09	1550	83.1
27	4.04749e-05	162.827	0.698	0.05	0.697611	0.0500061	1.42804e-09	1550	83.1
27	4.27941e-05	162.143	0.699	0.05	0.698651	0.0500131	1.38165e-09	1550	83.1
27	4.05141e-05	162.525	0.7	0.05	0.699609	0.0500146	1.43711e-09	1550	83.1
27	4.24246e-05	161.997	0.701	0.05	0.700521	0.0500152	1.35909e-09	1550	83.1
27	4.29444e-05	162.873	0.702	0.05	0.701505	0.0500044	1.34194e-09	1550	83.1
27	4.32257e-05	162.498	0.703	0.05	0.702502	0.0500137	1.36946e-09	1550	83.1
27	4.35486e-05	162.162	0.704	0.05	0.703807	0.050005	1.35393e-09	1550	83.1
27	4.24812e-05	163.423	0.705	0.05	0.704723	0.0500169	1.33801e-09	1550	83.1
27	4.40091e-05	163.299	0.706	0.05	0.705686	0.0500072	1.44078e-09	1550	83.1
27	4.47202e-05	163.679	0.707	0.05	0.706562	0.0500112	1.31985e-09	1550	83.1
27	4.37657e-05	163.134	0.708	0.05	0.707545	0.0500059	1.37645e-09	1550	83.1
27	4.54478e-05	162.672	0.709	0.05	0.708573	0.0500044	1.31573e-09	1550	83.1
27	4.48877e-05	162.341	0.71	0.05	0.709395	0.0500088	1.43759e-09	1550	83.1
27	4.53499e-05	162.254	0.711	0.05	0.71071	0.0500093	1.3388e-09	1550	83.1
27	4.61554e-05	163.135	0.712	0.05	0.711723	0.0500026	1.34964e-09	1550	83.1
27	4.58459e-05	162.596	0.713	0.05	0.71264	0.0500051	1.38004e-09	1550	83.1
27	4.49249e-05	162.501	0.714	0.05	0.713602	0.0500004	1.33675e-09	1550	83.1
27	4.6128e-05	162.907	0.715	0.05	0.714533	0.0500075	1.40069e-09	1550	83.1
27	4.68819e-05	163.31	0.716	0.05	0.715471	0.0500127	1.33208e-09	1550	83.1
27	4.7489e-05	162.246	0.717	0.05	0.716458	0.050006	1.33749e-09	1550	83.1
27	4.83139e-05	163.523	0.718	0.05	0.717766	0.0500058	1.4363e-09	1550	83.1
27	4.74631e-05	163.003	0.719	0.05	0.718723	0.0500136	1.46919e-09	1550	83.1
27	4.71798e-05	163.362	0.72	0.05	0.719639	0.0500103	1.48489e-09	1550	83.1
27	4.94767e-05	162.647	0.721	0.05	0.720595	0.0500075	1.41037e-09	1550	83.1
27	4.77458e-05	162.918	0.722	0.05	0.721579	0.0500079	1.48779e-09	1550	83.1
27	4.90351e-05	162.711	0.723	0.05	0.722467	0.0500054	1.38879e-09	1550	83.1
27	5.03465e-05	163.697	0.724	0.05	0.723447	0.0500088	1.34563e-09	1550	83.1
27	5.08381e-05	163.576	0.725	0.05	0.724774	0.0500147	1.38268e-09	1550	83.1
27	5.15031e-05	162.925	0.726	0.05	0.725768	0.0500145	1.44384e-09	1550	83.1
27	4.8447e-05	163.596	0.727	0.05	0.726787	0.0500177	1.4974e-09	1550	83.1
27	4.82881e-05	163.144	0.728	0.05	0.727638	0.0500043	1.38559e-09	1550	83.1
27	5.0452e-05	163.863	0.729	0.05	0.728487	0.0500103	1.40304e-09	1550	83.1
27	5.00076e-05	163.738	0.73	0.05	0.729504	0.0500097	1.37211e-09	1550	83.1
27	5.11024e-05	163.201	0.731	0.05	0.730453	0.05001	1.37129e-09	1550	83.1
27	5.07401e-05	162.876	0.732	0.05	0.731745	0.0500135	1.52611e-09	1550	83.1
27	5.00508e-05	163.103	0.733	0.05	0.732768	0.0500052	1.40907e-09	1550	83.1
27	4.85067e-05	163.688	0.734	0.05	0.733707	0.0500094	1.52464e-09	1550	83.1
27	4.88096e-05	163.403	0.735	0.05	0.734614	0.0500092	1.41698e-09	1550	83.1
27	4.92557e-05	162.992	0.736	0.05	0.735591	0.050003	1.39411e-09	1550	83.1
27	4.90231e-05	162.435	0.737	0.05	0.736551	0.0499959	1.49465e-09	1550	83.1
27	4.91418e-05	162.733	0.738	0.05	0.737503	0.0500056	1.51159e-09	1550	83.1
27	4.93994e-05	162.683	0.739	0.05	0.738788	0.0500033	1.39925e-09	1550	83.1
27	4.8263e-05	162.366	0.74	0.05	0.739739	0.0500004	1.50344e-09	1550	83.1
27	4.77874e-05	162.459	0.741	0.05	0.740621	0.0500049	1.44603e-09	1550	83.1
27	4.86548e-05	163.379	0.742	0.05	0.741556	0.0500088	1.53061e-09	1550	83.1
27	4.84135e-05	162.383	0.743	0.05	0.74255	0.0500039	1.54825e-09	1550	83.1
27	4.90311e-05	162.806	0.744	0.05	0.743482	0.0500118	1.36502e-09	1550	83.1
27	4.73237e-05	162.993	0.745	0.05	0.744398	0.0500123	1.3763e-09	1550	83.1
27	4.75673e-05	163.233	0.746	0.05	0.745752	0.0500147	1.41968e-09	1550	83.1
27	4.66256e-05	163.093	0.747	0.05	0.746655	0.0500065	1.49908e-09	1550	83.1
27	4.5684e-05	162.408	0.748	0.05	0.747723	0.0500045	1.4131e-09	1550	83.1
27	4.61354e-05	162.701	0.749	0.05	0.748742	0.050005	1.52972e-09	1550	83.1
27	4.5376e-05	163.088	0.75	0.05	0.74964	0.0499992	1.36031e-09	1550	83.1
27	4.62053e-05	163.081	0.751	0.05	0.750518	0.0500012	1.428e-09	1550	83.1
27	4.60681e-05	162.387	0.752	0.05	0.751416	0.0500086	1.48544e-09	1550	83.1
27	4.66034e-05	162.904	0.753	0.05	0.752637	0.0500116	1.49521e-09	1550	83.1
27	4.61134e-05	162.932	0.754	0.05	0.753688	0.0500012	1.53006e-09	1550	83.1
27	4.66577e-05	163.644	0.755	0.05	0.754658	0.0500032	1.52696e-09	1550	83.1
27	4.54982e-05	162.945	0.756	0.05	0.755564	0.0500063	1.39179e-09	1550	83.1
27	4.44983e-05	162.24	0.757	0.05	0.756509	0.05001	1.41509e-09	1550	83.1
27	4.44352e-05	163.211	0.758	0.05	0.757482	0.0500062	1.38907e-09	1550	83.1
27	4.53732e-05	162.767	0.759	0.05	0.758448	0.0500074	1.38782e-09	1550	83.1
27	4.36433e-05	163.098	0.76	0.05	0.759658	0.0500025	1.53215e-09	1550	83.1
27	4.57668e-05	163.682	0.761	0.05	0.760682	0.0500069	1.46985e-09	1550	83.1
27	4.6362e-05	162.712	0.762	0.05	0.761638	0.0500097	1.47305e-09	1550	83.1
27	4.51944e-05	162.597	0.763	0.05	0.762579	0.0500024	1.51368e-09	1550	83.1
27	4.31337e-05	161.65	0.764	0.05	0.763544	0.0500114	1.49704e-09	1550	83.1
27	4.23589e-05	162.27	0.765	0.05	0.7645	0.0500075	1.46667e-09	1550	83.1
27	4.39692e-05	162.993	0.766	0.05	0.765447	0.0500051	1.38395e-09	1550	83.1
27	4.17326e-05	162.238	0.767	0.05	0.766679	0.0500061	1.4547e-09	1550	83.1
27	4.22652e-05	162.778	0.768	0.05	0.767683	0.0500107	1.37257e-09	1550	83.1
27	4.20525e-05	162.397	0.769	0.05	0.768608	0.0500048	1.36922e-09	1550	83.1
27	4.22765e-05	163.764	0.77	0.05	0.769517	0.0500107	1.39114e-09	1550	83.1
27	4.23042e-05	162.453	0.771	0.05	0.770508	0.0500064	1.51711e-09	1550	83.1
27	4.20406e-05	161.4	0.772	0.05	0.771474	0.0500083	1.36843e-09	1550	83.1
27	4.04386e-05	162.427	0.773	0.05	0.772779	0.0500033	1.45154e-09	1550	83.1
27	4.17245e-05	162.06	0.774	0.05	0.773703	0.0500082	1.50657e-09	1550	83.1
27	4.22638e-05	161.937	0.775	0.05	0.774749	0.0500128	1.3869e-09	1550	83.1
27	4.24203e-05	162.215	0.776	0.05	0.775664	0.0500133	1.50523e-09	1550	83.1
27	4.13852e-05	162.166	0.777	0.05	0.776594	0.0500047	1.40125e-09	1550	83.1
27	4.18596e-05	162.18	0.778	0.05	0.77757	0.050007	1.43042e-09	1550	83.1
27	4.26475e-05	162.491	0.779	0.05	0.778551	0.0500055	1.38259e-09	1550	83.1
27	4.25437e-05	161.757	0.78	0.05	0.779778	0.0500104	1.47508e-09	1550	83.1
27	4.24044e-05	161.995	0.781	0.05	0.78062	0.0500087	1.51576e-09	1550	83.1
27	4.24583e-05	162.404	0.782	0.05	0.781646	0.0500108	1.39967e-09	1550	83.1
27	4.32748e-05	162.953	0.783	0.05	0.78263	0.0500099	1.4018e-09	1550	83.1
27	4.18679e-05	163.401	0.784	0.05	0.783617	0.0500088	1.49797e-09	1550	83.1
27	4.28626e-05	162.382	0.785	0.05	0.784661	0.0500125	1.51474e-09	1550	83.1
27	4.53105e-05	161.333	0.786	0.05	0.785553	0.0500136	1.35699e-09	1550	83.1
28	4.40015e-05	162.241	0.787	0.05	0.786804	0.0500154	1.51907e-09	1550	83.1
27	4.31857e-05	162.523	0.788	0.05	0.787683	0.0500086	1.49919e-09	1550	83.1
27	4.35039e-05	162.793	0.789	0.05	0.788652	0.050007	1.41272e-09	1550	83.1
27	4.46889e-05	162.985	0.79	0.05	0.789553	0.0500138	1.47976e-09	1550	83.1
27	4.68646e-05	163.268	0.791	0.05	0.790612	0.0500059	1.49206e-09	1550	83.1
27	4.58116e-05	162.503	0.792	0.05	0.791488	0.050008	1.37768e-09	1550	83.1
27	4.69033e-05	163.551	0.793	0.05	0.792528	0.0500091	1.3944e-09	1550	83.1
27	4.55278e-05	162.815	0.794	0.05	0.793866	0.0500144	1.45335e-09	1550	83.1
27	4.73654e-05	162.78	0.795	0.05	0.794721	0.0500142	1.40537e-09	1550	83.1
27	4.87531e-05	163.226	0.796	0.05	0.795648	0.0500092	1.38471e-09	1550	83.1
27	4.70307e-05	162.541	0.797	0.05	0.796651	0.0500043	1.3958e-09	1550	83.1
27	4.75424e-05	163.534	0.798	0.05	0.797688	0.0500036	1.48558e-09	1550	83.1
27	4.79413e-05	163.877	0.799	0.05	0.79862	0.0500002	1.45027e-09	1550	83.1
27	4.66508e-05	163.188	0.8	0.05	0.799599	0.0500105	1.51952e-09	1550	83.1
27	4.78519e-05	162.529	0.801	0.05	0.800784	0.0500182	1.53467e-09	1550	83.1
27	4.99475e-05	162.561	0.802	0.05	0.801719	0.0500048	1.50986e-09	1550	83.1
27	4.97376e-05	163.716	0.803	0.05	0.802696	0.0500122	1.40381e-09	1550	83.1
27	4.94817e-05	164.001	0.804	0.05	0.803657	0.050008	1.53783e-09	1550	83.1
27	5.10756e-05	163.653	0.805	0.05	0.804642	0.0500037	1.50282e-09	1550	83.1
27	5.10251e-05	163.163	0.806	0.05	0.805554	0.0500067	1.52344e-09	1550	83.1
27	5.18247e-05	163.196	0.807	0.05	0.806516	0.0500134	1.57026e-09	1550	83.1
27	5.24868e-05	163.476	0.808	0.05	0.807802	0.0500092	1.57847e-09	1550	83.1
27	5.00049e-05	163.516	0.809	0.05	0.808693	0.0500104	1.48421e-09	1550	83.1
27	5.19778e-05	163.845	0.81	0.05	0.80971	0.0500069	1.46009e-09	1550	83.1
27	5.16374e-05	162.951	0.811	0.05	0.810619	0.0500072	1.55497e-09	1550	83.1
27	5.09022e-05	163.148	0.812	0.05	0.811585	0.0500059	1.56432e-09	1550	83.1
27	5.3443e-05	163.066	0.813	0.05	0.812523	0.0500015	1.42014e-09	1550	83.1
27	5.2054e-05	164.013	0.814	0.05	0.81341	0.0500112	1.42604e-09	1550	83.1
27	5.22234e-05	163.437	0.815	0.05	0.814723	0.0500116	1.54873e-09	1550	83.1
27	5.22071e-05	163.863	0.816	0.05	0.815752	0.0500121	1.56742e-09	1550	83.1
27	5.13984e-05	162.711	0.817	0.05	0.816725	0.050012	1.56686e-09	1550	83.1
27	5.02899e-05	162.944	0.818	0.05	0.817588	0.0500099	1.59038e-09	1550	83.1
27	5.08557e-05	163.345	0.819	0.05	0.818572	0.0500073	1.55716e-09	1550	83.1
27	5.34697e-05	163.464	0.82	0.05	0.819633	0.0500079	1.54705e-09	1550	83.1
27	5.18713e-05	162.935	0.821	0.05	0.820581	0.0500116	1.52243e-09	1550	83.1
27	5.25626e-05	163.952	0.822	0.05	0.821775	0.050011	1.4412e-09	1550	83.1
27	5.26601e-05	163.582	0.823	0.05	0.822736	0.050007	1.55464e-09	1550	83.1
27	5.03118e-05	163.685	0.824	0.05	0.823642	0.050006	1.52814e-09	1550	83.1
28	5.22216e-05	163.888	0.825	0.05	0.824694	0.0500038	1.47866e-09	1550	83.1
27	5.09414e-05	163.691	0.826	0.05	0.825567	0.0500046	1.45708e-09	1550	83.1
27	5.06097e-05	163.343	0.827	0.05	0.826576	0.0500067	1.59438e-09	1550	83.1
27	5.0071e-05	164.111	0.828	0.05	0.827516	0.050006	1.49176e-09	1550	83.1
27	5.0673e-05	163.925	0.829	0.05	0.828735	0.0500052	1.56742e-09	1550	83.1
27	4.91918e-05	162.594	0.83	0.05	0.82977	0.0500058	1.45075e-09	1550	83.1
27	4.95511e-05	163.43	0.831	0.05	0.830678	0.0500124	1.61272e-09	1550	83.1
27	4.94046e-05	163.468	0.832	0.05	0.831618	0.0500127	1.45682e-09	1550	83.1
27	5.00371e-05	162.785	0.833	0.05	0.83259	0.0500076	1.59192e-09	1550	83.1
27	4.87354e-05	163.322	0.834	0.05	0.83351	0.0500062	1.55286e-09	1550	83.1
27	4.85837e-05	163.251	0.835	0.05	0.834517	0.0500075	1.57173e-09	1550	83.1
27	4.6541e-05	163.525	0.836	0.05	0.835783	0.0500134	1.43087e-09	1550	83.1
27	4.65778e-05	162.765	0.837	0.05	0.836844	0.0500037	1.56149e-09	1550	83.1
27	4.83157e-05	164.13	0.838	0.05	0.837653	0.0500102	1.44682e-09	1550	83.1
27	4.79788e-05	163.795	0.839	0.05	0.838601	0.0500077	1.59207e-09	1550	83.1
27	4.85188e-05	162.494	0.84	0.05	0.839597	0.0500074	1.45931e-09	1550	83.1
27	4.70743e-05	162.42	0.841	0.05	0.84053	0.0500098	1.47738e-09	1550	83.1
27	4.67778e-05	163.568	0.842	0.05	0.841859	0.0500084	1.48636e-09	1550	83.1
27	4.70544e-05	162.834	0.843	0.05	0.842795	0.0500104	1.5722e-09	1550	83.1
27	4.49294e-05	164.059	0.844	0.05	0.843768	0.050005	1.53068e-09	1550	83.1
27	4.64747e-05	162.166	0.845	0.05	0.844684	0.0500098	1.58501e-09	1550	83.1
27	4.63433e-05	163.243	0.846	0.05	0.845606	0.0500073	1.47541e-09	1550	83.1
27	4.594e-05	163.12	0.847	0.05	0.846636	0.0500124	1.54276e-09	1550	83.1
27	4.55301e-05	162.049	0.848	0.05	0.847584	0.0500081	1.43131e-09	1550	83.1
27	4.59999e-05	162.787	0.849	0.05	0.848784	0.0500059	1.47592e-09	1550	83.1
27	4.47668e-05	162.231	0.85	0.05	0.849759	0.0500032	1.45711e-09	1550	83.1
27	4.39408e-05	162.873	0.851	0.05	0.850724	0.0500178	1.57982e-09	1550	83.1
27	4.33522e-05	162.454	0.852	0.05	0.85165	0.0500032	1.46014e-09	1550	83.1
27	4.4225e-05	162.374	0.853	0.05	0.852602	0.0500071	1.58502e-09	1550	83.1
27	4.38071e-05	162.925	0.854	0.05	0.853515	0.0500081	1.43079e-09	1550	83.1
27	4.33122e-05	163.732	0.855	0.05	0.854649	0.0500028	1.53629e-09	1550	83.1
27	4.33256e-05	162.733	0.856	0.05	0.855827	0.0500002	1.53212e-09	1550	83.1
27	4.29088e-05	162.462	0.857	0.05	0.856757	0.0500113	1.47483e-09	1550	83.1
27	4.2418e-05	163.111	0.858	0.05	0.857766	0.0499983	1.51287e-09	1550	83.1
27	4.37777e-05	162.894	0.859	0.05	0.858649	0.0500121	1.58043e-09	1550	83.1
27	4.24732e-05	162.905	0.86	0.05	0.859572	0.0500037	1.56515e-09	1550	83.1
27	4.21015e-05	162.471	0.861	0.05	0.8606	0.0500079	1.4334e-09	1550	83.1
27	4.19568e-05	162.988	0.862	0.05	0.861557	0.0500056	1.52104e-09	1550	83.1
27	4.24646e-05	161.564	0.863	0.05	0.862865	0.0500067	1.55778e-09	1550	83.1
27	4.27242e-05	163.067	0.864	0.05	0.863771	0.0500051	1.43447e-09	1550	83.1
27	4.39465e-05	163.047	0.865	0.05	0.864727	0.0500118	1.45744e-09	1550	83.1
27	4.46444e-05	162.267	0.866	0.05	0.865738	0.0500061	1.43491e-09	1550	83.1
27	4.3907e-05	162.37	0.867	0.05	0.86664	0.0500077	1.47222e-09	1550	83.1
27	4.46519e-05	163.201	0.868	0.05	0.867627	0.0500054	1.58972e-09	1550	83.1
27	4.42907e-05	162.473	0.869	0.05	0.868545	0.0500088	1.53869e-09	1550	83.1
27	4.43949e-05	162.516	0.87	0.05	0.869715	0.0500096	1.55142e-09	1550	83.1
27	4.36877e-05	162.287	0.871	0.05	0.870773	0.0500182	1.42333e-09	1550	83.1
27	4.41876e-05	162.136	0.872	0.05	0.871723	0.0500086	1.52207e-09	1550	83.1
27	4.51606e-05	162.946	0.873	0.05	0.872688	0.0500033	1.44838e-09	1550	83.1
27	4.54716e-05	163.151	0.874	0.05	0.87365	0.0500146	1.45578e-09	1550	83.1
27	4.68033e-05	163.153	0.875	0.05	0.874631	0.0500056	1.51467e-09	1550	83.1
27	4.68204e-05	162.632	0.876	0.05	0.875515	0.0500055	1.43574e-09	1550	83.1
27	4.75041e-05	162.624	0.877	0.05	0.87683	0.0500049	1.58315e-09	1550	83.1
27	4.79555e-05	163.423	0.878	0.05	0.877761	0.0500026	1.55306e-09	1550	83.1
27	4.91455e-05	164.167	0.879	0.05	0.878677	0.0500112	1.51327e-09	1550	83.1
27	4.83802e-05	163.417	0.88	0.05	0.879709	0.0500157	1.48321e-09	1550	83.1
27	4.84522e-05	163.008	0.881	0.05	0.880705	0.0500057	1.57914e-09	1550	83.1
27	5.01953e-05	162.941	0.882	0.05	0.881527	0.0500027	1.52908e-09	1550	83.1
27	4.96848e-05	163.267	0.883	0.05	0.88249	0.0500003	1.58548e-09	1550	83.1
27	5.00466e-05	163.179	0.884	0.05	0.883837	0.0500034	1.5518e-09	1550	83.1
27	5.02643e-05	162.966	0.885	0.05	0.884765	0.0500022	1.57431e-09	1550	83.1
27	5.12498e-05	163.265	0.886	0.05	0.88573	0.0500035	1.56507e-09	1550	83.1
27	5.27182e-05	163.516	0.887	0.05	0.88661	0.0500119	1.48061e-09	1550	83.1
27	5.22492e-05	163.345	0.888	0.05	0.887578	0.0500178	1.62752e-09	1550	83.1
27	5.29274e-05	163.394	0.889	0.05	0.888529	0.0500047	1.48532e-09	1550	83.1
27	5.10874e-05	163.321	0.89	0.05	0.889428	0.0500127	1.49416e-09	1550	83.1
27	5.29768e-05	162.877	0.891	0.05	0.890783	0.0500085	1.4651e-09	1550	83.1
27	5.04687e-05	162.579	0.892	0.05	0.891785	0.0500101	1.60297e-09	1550	83.1
27	5.17999e-05	163.648	0.893	0.05	0.892645	0.0500131	1.56835e-09	1550	83.1
27	5.3139e-05	163.241	0.894	0.05	0.893683	0.0500141	1.5142e-09	1550	83.1
27	5.36138e-05	163.415	0.895	0.05	0.894636	0.0500071	1.51718e-09	1550	83.1
27	5.40892e-05	163.132	0.896	0.05	0.895569	0.0500123	1.62605e-09	1550	83.1
27	5.37657e-05	162.801	0.897	0.05	0.896575	0.0500105	1.55342e-09	1550	83.1
27	5.19028e-05	163.949	0.898	0.05	0.897794	0.0500146	1.62408e-09	1550	83.1
27	5.26224e-05	164	0.899	0.05	0.898816	0.0500086	1.54962e-09	1550	83.1
27	5.35001e-05	163.845	0.9	0.05	0.899771	0.050013	1.63105e-09	1550	83.1
27	5.28124e-05	163.71	0.901	0.05	0.900623	0.0500069	1.59717e-09	1550	83.1
27	5.24023e-05	163.145	0.902	0.05	0.901584	0.0500194	1.51232e-09	1550	83.1
27	5.35155e-05	162.832	0.903	0.05	0.902545	0.0500127	1.56674e-09	1550	83.1
27	5.19125e-05	163.313	0.904	0.05	0.903455	0.0500024	1.51502e-09	1550	83.1
27	5.29071e-05	163.132	0.905	0.05	0.904732	0.0500005	1.55574e-09	1550	83.1
27	5.24271e-05	163.663	0.906	0.05	0.905743	0.050006	1.537e-09	1550	83.1
27	5.21274e-05	163.613	0.907	0.05	0.906728	0.0500111	1.63352e-09	1550	83.1
27	5.0978e-05	163.947	0.908	0.05	0.90771	0.0500074	1.50272e-09	1550	83.1
27	5.14671e-05	163.59	0.909	0.05	0.908668	0.0500055	1.55739e-09	1550	83.1
27	5.1308e-05	163.053	0.91	0.05	0.909562	0.0500081	1.52605e-09	1550	83.1
27	5.08138e-05	163.438	0.911	0.05	0.910885	0.0500112	1.53974e-09	1550	83.1
27	4.89038e-05	163.239	0.912	0.05	0.911792	0.0500101	1.61272e-09	1550	83.1
27	4.92176e-05	162.575	0.913	0.05	0.91273	0.0500035	1.59053e-09	1550	83.1
27	4.93522e-05	163.277	0.914	0.05	0.91373	0.0500021	1.48961e-09	1550	83.1
27	4.90812e-05	163.35	0.915	0.05	0.914653	0.0500118	1.5938e-09	1550	83.1
27	4.89718e-05	163.558	0.916	0.05	0.915594	0.0500032	1.56144e-09	1550	83.1
27	4.8727e-05	163.658	0.917	0.05	0.916581	0.0500035	1.66892e-09	1550	83.1
27	4.89481e-05	164.121	0.918	0.05	0.917764	0.0500137	1.60327e-09	1550	83.1
27	4.87917e-05	161.956	0.919	0.05	0.918853	0.0500003	1.66171e-09	1550	83.1
27	4.68846e-05	163.216	0.92	0.05	0.919694	0.050007	1.49493e-09	1550	83.1
27	4.74818e-05	163.712	0.921	0.05	0.920706	0.0500123	1.54738e-09	1550	83.1
27	4.57577e-05	163.064	0.922	0.05	0.921601	0.0500139	1.52899e-09	1550	83.1
27	4.70682e-05	163.825	0.923	0.05	0.922705	0.0500092	1.49527e-09	1550	83.1
27	4.59571e-05	163.016	0.924	0.05	0.923653	0.05001	1.62702e-09	1550	83.1
27	4.66655e-05	162.837	0.925	0.05	0.924881	0.0500063	1.50209e-09	1550	83.1
27	4.57916e-05	163.449	0.926	0.05	0.925748	0.0500078	1.48755e-09	1550	83.1
27	4.52446e-05	162.972	0.927	0.05	0.926775	0.0500147	1.60648e-09	1550	83.1
27	4.70758e-05	162.984	0.928	0.05	0.927687	0.0500046	1.59895e-09	1550	83.1
27	4.45045e-05	162.634	0.929	0.05	0.928653	0.0500068	1.64385e-09	1550	83.1
27	4.48234e-05	162.442	0.93	0.05	0.929557	0.0500157	1.48688e-09	1550	83.1
27	4.30713e-05	161.989	0.931	0.05	0.930491	0.0500085	1.55266e-09	1550	83.1
27	4.42523e-05	163.053	0.932	0.05	0.931865	0.0500048	1.48449e-09	1550	83.1
27	4.51303e-05	162.921	0.933	0.05	0.932822	0.0500174	1.56297e-09	1550	83.1
27	4.58834e-05	162.466	0.934	0.05	0.933702	0.0500096	1.6125e-09	1550	83.1
27	4.46486e-05	163.789	0.935	0.05	0.934694	0.0500128	1.58358e-09	1550	83.1
27	4.3721e-05	162.549	0.936	0.05	0.935694	0.0500091	1.65096e-09	1550	83.1
27	4.42475e-05	163.164	0.937	0.05	0.936602	0.0500141	1.4905e-09	1550	83.1
27	4.45658e-05	162.911	0.938	0.05	0.937483	0.0500108	1.50169e-09	1550	83.1
28	4.47218e-05	163.025	0.939	0.05	0.938791	0.0500087	1.61087e-09	1550	83.1
27	4.39697e-05	164.008	0.94	0.05	0.93981	0.0500082	1.54935e-09	1550	83.1
27	4.41121e-05	163.475	0.941	0.05	0.940769	0.0500054	1.53187e-09	1550	83.1
27	4.40517e-05	162.444	0.942	0.05	0.94171	0.0500054	1.551e-09	1550	83.1
27	4.56493e-05	162.529	0.943	0.05	0.942694	0.0500042	1.63724e-09	1550	83.1
27	4.55949e-05	163.306	0.944	0.05	0.943619	0.0500069	1.50954e-09	1550	83.1
27	4.5479e-05	162.306	0.945	0.05	0.944569	0.0500078	1.58936e-09	1550	83.1
27	4.59223e-05	163.243	0.946	0.05	0.945962	0.0500069	1.51686e-09	1550	83.1
27	4.59667e-05	163.345	0.947	0.05	0.946836	0.0500048	1.49964e-09	1550	83.1
27	4.65418e-05	164.022	0.948	0.05	0.947827	0.0500146	1.63183e-09	1550	83.1
27	4.62091e-05	163.838	0.949	0.05	0.948709	0.0500106	1.59495e-09	1550	83.1
27	4.56642e-05	163.299	0.95	0.05	0.949682	0.050015	1.60518e-09	1550	83.1
27	4.55868e-05	163.92	0.951	0.05	0.950715	0.0500075	1.62733e-09	1550	83.1
27	4.75077e-05	162.835	0.952	0.05	0.951609	0.0500036	1.64825e-09	1550	83.1
27	4.65976e-05	161.739	0.953	0.05	0.952818	0.0500165	1.50943e-09	1550	83.1
27	4.7697e-05	163.004	0.954	0.05	0.953778	0.0500127	1.56352e-09	1550	83.1
27	4.8121e-05	162.99	0.955	0.05	0.954694	0.0500113	1.52061e-09	1550	83.1
27	4.83855e-05	163.142	0.956	0.05	0.955768	0.0500062	1.6549e-09	1550	83.1
27	5.03762e-05	163.357	0.957	0.05	0.956654	0.0500114	1.6641e-09	1550	83.1
27	4.92297e-05	163.193	0.958	0.05	0.957538	0.0500088	1.58926e-09	1550	83.1
27	5.02451e-05	163.039	0.959	0.05	0.958536	0.0500137	1.66359e-09	1550	83.1
27	5.14033e-05	163.511	0.96	0.05	0.959845	0.0500036	1.63087e-09	1550	83.1
27	5.12216e-05	162.939	0.961	0.05	0.960805	0.0500057	1.6444e-09	1550	83.1
27	5.1022e-05	163.504	0.962	0.05	0.961774	0.0500151	1.66273e-09	1550	83.1
27	5.11909e-05	163.335	0.963	0.05	0.962594	0.0500127	1.52549e-09	1550	83.1
27	5.3267e-05	163.999	0.964	0.05	0.963624	0.0500098	1.63758e-09	1550	83.1
27	5.15184e-05	163.838	0.965	0.05	0.964584	0.0500085	1.52421e-09	1550	83.1
28	5.14863e-05	164.467	0.966	0.05	0.965479	0.0500059	1.6795e-09	1550	83.1
27	5.26865e-05	163.569	0.967	0.05	0.966828	0.0500089	1.64135e-09	1550	83.1
27	5.46929e-05	163.872	0.968	0.05	0.967787	0.0500163	1.66038e-09	1550	83.1
27	5.44611e-05	164.078	0.969	0.05	0.968719	0.0500119	1.5527e-09	1550	83.1
27	5.34386e-05	163.749	0.97	0.05	0.969726	0.0500093	1.6094e-09	1550	83.1
27	5.24288e-05	163.724	0.971	0.05	0.970657	0.0500135	1.68883e-09	1550	83.1
27	5.38304e-05	163.923	0.972	0.05	0.971634	0.0500171	1.55444e-09	1550	83.1
27	5.41719e-05	164.694	0.973	0.05	0.972531	0.0500089	1.65315e-09	1550	83.1
27	5.46148e-05	163.88	0.974	0.05	0.973779	0.0500076	1.64686e-09	1550	83.1
27	5.48963e-05	164.186	0.975	0.05	0.974774	0.0500118	1.67157e-09	1550	83.1
27	5.41081e-05	163.551	0.976	0.05	0.975731	0.0500062	1.62389e-09	1550	83.1
27	5.48632e-05	163.202	0.977	0.05	0.976637	0.0500136	1.54773e-09	1550	83.1
27	5.39998e-05	163.569	0.978	0.05	0.977563	0.0500152	1.53577e-09	1550	83.1
27	5.37889e-05	164.002	0.979	0.05	0.9786	0.0500122	1.63941e-09	1550	83.1
27	5.34169e-05	163.158	0.98	0.05	0.979497	0.0500095	1.56522e-09	1550	83.1
27	5.42274e-05	164.403	0.981	0.05	0.980775	0.0500136	1.54665e-09	1550	83.1
27	5.27494e-05	163.738	0.982	0.05	0.981719	0.0500127	1.62319e-09	1550	83.1
27	5.21122e-05	163.798	0.983	0.05	0.98269	0.0500067	1.67019e-09	1550	83.1
27	5.37775e-05	164.338	0.984	0.05	0.98362	0.0500035	1.52859e-09	1550	83.1
27	5.25979e-05	163.701	0.985	0.05	0.984647	0.05001	1.70585e-09	1550	83.1
27	5.12625e-05	163.844	0.986	0.05	0.985568	0.0500078	1.66824e-09	1550	83.1
27	4.96901e-05	163.698	0.987	0.05	0.986789	0.0500078	1.64126e-09	1550	83.1
27	5.07918e-05	163.489	0.988	0.05	0.987716	0.0500079	1.68937e-09	1550	83.1
27	5.02972e-05	163.5	0.989	0.05	0.988688	0.0500122	1.55566e-09	1550	83.1
27	5.12144e-05	163.927	0.99	0.05	0.989674	0.0500096	1.69951e-09	1550	83.1
27	5.14831e-05	163.666	0.991	0.05	0.990566	0.0500126	1.5678e-09	1550	83.1
27	4.95649e-05	162.996	0.992	0.05	0.991604	0.0500185	1.52384e-09	1550	83.1
27	4.73146e-05	162.784	0.993	0.05	0.992541	0.0500197	1.60506e-09	1550	83.1
27	4.84217e-05	163.56	0.994	0.05	0.993785	0.0500139	1.65094e-09	1550	83.1
27	4.97356e-05	163.545	0.995	0.05	0.994734	0.0500146	1.55231e-09	1550	83.1
27	4.75528e-05	163.382	0.996	0.05	0.995676	0.0500182	1.61376e-09	1550	83.1
27	4.83023e-05	162.646	0.997	0.05	0.996615	0.0500091	1.58752e-09	1550	83.1
27	4.80092e-05	162.974	0.998	0.05	0.997601	0.0500135	1.62094e-09	1550	83.1
27	4.93543e-05	163.6	0.999	0.05	0.998474	0.0500222	1.61901e-09	1550	83.1
27	4.71999e-05	164.225	1	0.05	0.999499	0.0500096	1.53785e-09	1550	83.1
27	4.77081e-05	162.685	1.001	0.05	1.00078	0.0500115	1.51875e-09	1550	83.1
27	4.73338e-05	162.992	1.002	0.05	1.00177	0.050011	1.55108e-09	1550	83.1
27	4.72372e-05	162.967	1.003	0.05	1.00267	0.0500133	1.67921e-09	1550	83.1
27	4.42956e-05	163.624	1.004	0.05	1.00359	0.0500116	1.62108e-09	1550	83.1
27	4.50868e-05	162.684	1.005	0.05	1.0046	0.0500049	1.52132e-09	1550	83.1
27	4.48079e-05	162.916	1.006	0.05	1.0056	0.0500129	1.62004e-09	1550	83.1
27	4.45636e-05	163.247	1.007	0.05	1.0066	0.0500047	1.55343e-09	1550	83.1
27	4.55051e-05	163.235	1.008	0.05	1.00775	0.0500117	1.56052e-09	1550	83.1
27	4.4313e-05	161.872	1.009	0.05	1.00874	0.0500107	1.60747e-09	1550	83.1
27	4.37551e-05	163.446	1.01	0.05	1.00968	0.0500159	1.56418e-09	1550	83.1
27	4.47136e-05	163.009	1.011	0.05	1.01065	0.0500092	1.55411e-09	1550	83.1
27	4.40284e-05	163.108	1.012	0.05	1.01161	0.0500114	1.53139e-09	1550	83.1
27	4.45306e-05	162.996	1.013	0.05	1.01255	0.0500164	1.53936e-09	1550	83.1
27	4.52554e-05	162.572	1.014	0.05	1.0135	0.0500118	1.56305e-09	1550	83.1
27	4.51323e-05	162.54	1.015	0.05	1.01477	0.0500143	1.62244e-09	1550	83.1
27	4.53756e-05	163.06	1.016	0.05	1.01574	0.0500029	1.6773e-09	1550	83.1
27	4.72435e-05	163.86	1.017	0.05	1.01667	0.0500069	1.67747e-09	1550	83.1
27	4.524e-05	163.002	1.018	0.05	1.01763	0.0500104	1.57199e-09	1550	83.1
27	4.60402e-05	163.35	1.019	0.05	1.01863	0.0500095	1.59421e-09	1550	83.1
27	4.68855e-05	162.567	1.02	0.05	1.01954	0.0500155	1.5614e-09	1550	83.1
27	4.62224e-05	164.011	1.021	0.05	1.02054	0.0500177	1.56482e-09	1550	83.1
27	4.68849e-05	163.321	1.022	0.05	1.02179	0.0500124	1.64499e-09	1550	83.1
27	4.70587e-05	164.11	1.023	0.05	1.02272	0.0500057	1.58672e-09	1550	83.1
27	4.73435e-05	162.806	1.024	0.05	1.02368	0.0500126	1.72764e-09	1550	83.1
27	4.85036e-05	163.235	1.025	0.05	1.02465	0.0500182	1.62546e-09	1550	83.1
27	4.74449e-05	162.406	1.026	0.05	1.02561	0.0500178	1.68988e-09	1550	83.1
27	4.8287e-05	163.107	1.027	0.05	1.0266	0.0500181	1.7297e-09	1550	83.1
27	4.95847e-05	163.795	1.028	0.05	1.02755	0.0500155	1.71913e-09	1550	83.1
27	4.87572e-05	163.508	1.029	0.05	1.02885	0.0500116	1.65422e-09	1550	83.1
27	4.87839e-05	162.689	1.03	0.05	1.02982	0.050012	1.72358e-09	1550	83.1
27	4.97499e-05	162.905	1.031	0.05	1.03076	0.0500032	1.5804e-09	1550	83.1
27	5.18464e-05	163.015	1.032	0.05	1.03161	0.0500145	1.70498e-09	1550	83.1
27	5.04118e-05	163.226	1.033	0.05	1.03267	0.0500148	1.68881e-09	1550	83.1
27	5.17111e-05	163.073	1.034	0.05	1.03359	0.0500151	1.5651e-09	1550	83.1
27	5.22671e-05	162.763	1.035	0.05	1.03452	0.0500148	1.57329e-09	1550	83.1
27	5.214e-05	163.435	1.036	0.05	1.03586	0.0500187	1.7499e-09	1550	83.1
27	5.18682e-05	163.142	1.037	0.05	1.03682	0.050018	1.69026e-09	1550	83.1
27	5.1686e-05	163.05	1.038	0.05	1.03776	0.0500095	1.6807e-09	1550	83.1
27	5.33587e-05	163.986	1.039	0.05	1.03866	0.0500172	1.62837e-09	1550	83.1
27	5.25264e-05	163.559	1.04	0.05	1.03954	0.0500115	1.65004e-09	1550	83.1
27	5.28751e-05	163.125	1.041	0.05	1.04055	0.0500172	1.61317e-09	1550	83.1
27	5.34378e-05	163.502	1.042	0.05	1.04157	0.050012	1.69876e-09	1550	83.1
27	5.30868e-05	163.293	1.043	0.05	1.04285	0.0500202	1.7428e-09	1550	83.1
27	5.42355e-05	163.527	1.044	0.05	1.0438	0.0500056	1.73317e-09	1550	83.1
27	5.52696e-05	163.534	1.045	0.05	1.04476	0.0500101	1.73721e-09	1550	83.1
27	5.48953e-05	163.42	1.046	0.05	1.04573	0.0500089	1.58102e-09	1550	83.1
27	5.40076e-05	163.639	1.047	0.05	1.0467	0.0500021	1.7408e-09	1550	83.1
27	5.47611e-05	163.76	1.048	0.05	1.04751	0.0500069	1.72361e-09	1550	83.1
27	5.52777e-05	163.886	1.049	0.05	1.04855	0.0500109	1.73304e-09	1550	83.1
27	5.50747e-05	163.05	1.05	0.05	1.04971	0.0500163	1.66592e-09	1550	83.1
28	5.53946e-05	164.07	1.051	0.05	1.05075	0.0500148	1.76498e-09	1550	83.1
27	5.51649e-05	164.127	1.052	0.05	1.05166	0.050022	1.72731e-09	1550	83.1
27	5.47683e-05	164.035	1.053	0.05	1.0526	0.0500217	1.74445e-09	1550	83.1
27	5.29473e-05	163.321	1.054	0.05	1.0536	0.0500158	1.74999e-09	1550	83.1
27	5.26606e-05	163.466	1.055	0.05	1.05459	0.0500134	1.63148e-09	1550	83.1
27	5.43022e-05	163.255	1.056	0.05	1.05587	0.0500212	1.67753e-09	1550	83.1
27	5.40704e-05	163.352	1.057	0.05	1.05677	0.050023	1.73626e-09	1550	83.1
27	5.26245e-05	162.995	1.058	0.05	1.05771	0.0500222	1.66921e-09	1550	83.1
27	5.44405e-05	163.339	1.059	0.05	1.0587	0.0500177	1.65916e-09	1550	83.1
27	5.26933e-05	163.638	1.06	0.05	1.05967	0.050017	1.60574e-09	1550	83.1
28	5.42149e-05	163.96	1.061	0.05	1.06056	0.0500102	1.56962e-09	1550	83.1
27	5.25075e-05	163.775	1.062	0.05	1.06154	0.0500198	1.60802e-09	1550	83.1
27	5.14526e-05	163.114	1.063	0.05	1.06283	0.0500168	1.58005e-09	1550	83.1
27	5.36916e-05	163.828	1.064	0.05	1.06383	0.050007	1.63279e-09	1550	83.1
27	5.27205e-05	163.456	1.065	0.05	1.06476	0.0500153	1.56714e-09	1550	83.1
27	5.23341e-05	162.928	1.066	0.05	1.06568	0.0500173	1.59065e-09	1550	83.1
27	5.07973e-05	164.263	1.067	0.05	1.06661	0.0500128	1.67685e-09	1550	83.1
27	5.08483e-05	163.886	1.068	0.05	1.0676	0.0500121	1.66343e-09	1550	83.1
27	5.05828e-05	163.446	1.069	0.05	1.06857	0.0500111	1.63217e-09	1550	83.1
27	5.07965e-05	162.362	1.07	0.05	1.06984	0.0500148	1.68337e-09	1550	83.1
27	4.92934e-05	163.211	1.071	0.05	1.07072	0.0500057	1.55586e-09	1550	83.1
27	4.84141e-05	163.498	1.072	0.05	1.07168	0.050009	1.61371e-09	1550	83.1
27	4.89567e-05	163.193	1.073	0.05	1.07263	0.0500088	1.69185e-09	1550	83.1
27	5.04799e-05	163.549	1.074	0.05	1.07358	0.0500038	1.75121e-09	1550	83.1
27	4.9538e-05	164.391	1.075	0.05	1.07455	0.050006	1.59241e-09	1550	83.1
27	4.78556e-05	163.206	1.076	0.05	1.07548	0.0500058	1.66514e-09	1550	83.1
27	4.65783e-05	162.74	1.077	0.05	1.07681	0.0500092	1.73177e-09	1550	83.1
27	4.67213e-05	163.486	1.078	0.05	1.07776	0.0500168	1.61293e-09	1550	83.1
27	4.73782e-05	164.09	1.079	0.05	1.07873	0.0500155	1.73486e-09	1550	83.1
27	4.66792e-05	163.775	1.08	0.05	1.07971	0.0500137	1.73488e-09	1550	83.1
27	4.62914e-05	162.959	1.081	0.05	1.08061	0.0500166	1.6873e-09	1550	83.1
27	4.73453e-05	162.781	1.082	0.05	1.08157	0.0500105	1.59936e-09	1550	83.1
27	4.7305e-05	162.999	1.083	0.05	1.08253	0.0500205	1.59814e-09	1550	83.1
27	4.55733e-05	162.469	1.084	0.05	1.08383	0.0500073	1.62918e-09	1550	83.1
27	4.70195e-05	163.025	1.085	0.05	1.08481	0.0500113	1.5714e-09	1550	83.1
27	4.40995e-05	163.407	1.086	0.05	1.08577	0.0500148	1.57462e-09	1550	83.1
27	4.50528e-05	163.543	1.087	0.05	1.08672	0.0500117	1.55918e-09	1550	83.1
27	4.60331e-05	163.153	1.088	0.05	1.0876	0.0500066	1.62134e-09	1550	83.1
27	4.47872e-05	162.502	1.089	0.05	1.08858	0.0500036	1.60326e-09	1550	83.1
27	4.55519e-05	162.44	1.09	0.05	1.08951	0.0500159	1.57504e-09	1550	83.1
27	4.49764e-05	161.644	1.091	0.05	1.09078	0.0500189	1.59628e-09	1550	83.1
27	4.66989e-05	162.338	1.092	0.05	1.09176	0.0500022	1.58419e-09	1550	83.1
27	4.64808e-05	162.223	1.093	0.05	1.09277	0.0500125	1.74345e-09	1550	83.1
27	4.66682e-05	163.21	1.094	0.05	1.09365	0.0500092	1.71791e-09	1550	83.1
27	4.74949e-05	163.04	1.095	0.05	1.09467	0.0500108	1.565e-09	1550	83.1
27	4.70646e-05	163.095	1.096	0.05	1.0956	0.050009	1.73468e-09	1550	83.1
27	4.579e-05	162.572	1.097	0.05	1.09648	0.0500161	1.67406e-09	1550	83.1
27	4.73247e-05	162.666	1.098	0.05	1.0978	0.0500065	1.63996e-09	1550	83.1
27	4.75194e-05	164.277	1.099	0.05	1.09874	0.0500068	1.65487e-09	1550	83.1
28	4.81259e-05	162.089	1.1	0.05	1.0998	0.0500066	1.58644e-09	1550	83.1
27	4.8025e-05	163.396	1.101	0.05	1.10068	0.0500153	1.72237e-09	1550	83.1
27	4.93167e-05	162.778	1.102	0.05	1.10164	0.0500191	1.61652e-09	1550	83.1
27	5.02423e-05	163.308	1.103	0.05	1.10255	0.0500132	1.60801e-09	1550	83.1
27	5.08523e-05	163.415	1.104	0.05	1.10347	0.0500116	1.70672e-09	1550	83.1
27	4.97617e-05	163.202	1.105	0.05	1.1048	0.0500077	1.69217e-09	1550	83.1
27	5.16973e-05	163.767	1.106	0.05	1.10567	0.0500034	1.69916e-09	1550	83.1
27	5.10797e-05	163.029	1.107	0.05	1.10666	0.0500105	1.78368e-09	1550	83.1
27	5.26056e-05	163.312	1.108	0.05	1.1076	0.0500053	1.77779e-09	1550	83.1
27	5.23844e-05	163.495	1.109	0.05	1.10859	0.0500124	1.64014e-09	1550	83.1
27	5.27097e-05	163.251	1.11	0.05	1.10959	0.0500137	1.64235e-09	1550	83.1
27	5.18549e-05	164.87	1.111	0.05	1.11059	0.0500111	1.67927e-09	1550	83.1
27	5.27514e-05	163.452	1.112	0.05	1.11185	0.0500116	1.64566e-09	1550	83.1
27	5.40797e-05	163.704	1.113	0.05	1.11274	0.0499985	1.73727e-09	1550	83.1
27	5.46996e-05	164.057	1.114	0.05	1.11373	0.0500067	1.67054e-09	1550	83.1
27	5.44842e-05	163.983	1.115	0.05	1.11466	0.0499984	1.67629e-09	1550	83.1
27	5.62465e-05	164.153	1.116	0.05	1.11555	0.0500095	1.6572e-09	1550	83.1
27	5.67045e-05	163.871	1.117	0.05	1.11652	0.0500051	1.66543e-09	1550	83.1
27	5.53457e-05	163.913	1.118	0.05	1.11748	0.0500167	1.78419e-09	1550	83.1
27	5.56226e-05	164.137	1.119	0.05	1.11879	0.0500191	1.78997e-09	1550	83.1
27	5.52247e-05	164.237	1.12	0.05	1.11967	0.0500182	1.74355e-09	1550	83.1
27	5.48545e-05	163.749	1.121	0.05	1.12064	0.050012	1.66548e-09	1550	83.1
27	5.58898e-05	164.245	1.122	0.05	1.12156	0.050015	1.66786e-09	1550	83.1
27	5.6095e-05	164.311	1.123	0.05	1.12258	0.0500094	1.82011e-09	1550	83.1
27	5.49508e-05	164.685	1.124	0.05	1.12354	0.0500116	1.79913e-09	1550	83.1
27	5.74021e-05	163.907	1.125	0.05	1.12489	0.0500177	1.77582e-09	1550	83.1
27	5.69513e-05	164.126	1.126	0.05	1.12575	0.0500116	1.67828e-09	1550	83.1
27	5.45912e-05	163.983	1.127	0.05	1.12665	0.0500111	1.81268e-09	1550	83.1
27	5.65958e-05	165.686	1.128	0.05	1.12765	0.0500119	1.72338e-09	1550	83.1
28	5.51007e-05	163.699	1.129	0.05	1.12864	0.0500033	1.78326e-09	1550	83.1
27	5.85053e-05	164.136	1.13	0.05	1.12956	0.0500155	1.72867e-09	1550	83.1
27	5.91875e-05	164.166	1.131	0.05	1.13051	0.05002	1.72845e-09	1550	83.1
27	5.7829e-05	164.348	1.132	0.05	1.13172	0.0500177	1.77769e-09	1550	83.1
27	5.80781e-05	164.641	1.133	0.05	1.13272	0.0500205	1.77274e-09	1550	83.1
27	5.71488e-05	164.498	1.134	0.05	1.13368	0.0500134	1.7378e-09	1550	83.1
27	5.38063e-05	163.843	1.135	0.05	1.13471	0.0500121	1.67187e-09	1550	83.1
27	5.45792e-05	163.369	1.136	0.05	1.1357	0.0500103	1.69986e-09	1550	83.1
27	5.54945e-05	163.782	1.137	0.05	1.13655	0.0500085	1.76612e-09	1550	83.1
27	5.69148e-05	164.287	1.138	0.05	1.13753	0.0500052	1.66723e-09	1550	83.1
27	5.43779e-05	164.427	1.139	0.05	1.13887	0.0500101	1.62789e-09	1550	83.1
28	5.52322e-05	163.985	1.14	0.05	1.13975	0.0500055	1.63854e-09	1550	83.1
27	5.44166e-05	163.398	1.141	0.05	1.14071	0.0500156	1.63179e-09	1550	83.1
27	5.27962e-05	163.606	1.142	0.05	1.14164	0.0500161	1.63521e-09	1550	83.1
27	5.21897e-05	163.803	1.143	0.05	1.14261	0.0500135	1.73694e-09	1550	83.1
27	5.11216e-05	162.639	1.144	0.05	1.14359	0.0500136	1.71862e-09	1550	83.1
27	5.19065e-05	163.833	1.145	0.05	1.14449	0.0500165	1.62945e-09	1550	83.1
27	5.24896e-05	163.454	1.146	0.05	1.14583	0.0500167	1.65014e-09	1550	83.1
27	5.31309e-05	163.139	1.147	0.05	1.14681	0.0500149	1.73024e-09	1550	83.1
28	5.06821e-05	164.162	1.148	0.05	1.14777	0.0500081	1.77195e-09	1550	83.1
27	5.01139e-05	164.62	1.149	0.05	1.14868	0.050007	1.70792e-09	1550	83.1
27	4.94949e-05	163.333	1.15	0.05	1.1496	0.0500114	1.72893e-09	1550	83.1
27	4.92621e-05	162.408	1.151	0.05	1.15063	0.0499977	1.7401e-09	1550	83.1
27	4.97827e-05	164.321	1.152	0.05	1.15151	0.0500178	1.7215e-09	1550	83.1
27	5.0932e-05	164.391	1.153	0.05	1.15283	0.0500128	1.65525e-09	1550	83.1
27	4.99275e-05	163.038	1.154	0.05	1.1537	0.0500061	1.76205e-09	1550	83.1
27	4.90902e-05	163.281	1.155	0.05	1.15473	0.0500164	1.59965e-09	1550	83.1
27	4.72717e-05	163.297	1.156	0.05	1.15568	0.0500138	1.6227e-09	1550	83.1
27	4.81545e-05	163.758	1.157	0.05	1.15672	0.0500176	1.78134e-09	1550	83.1
27	4.87098e-05	163.484	1.158	0.05	1.15756	0.0500069	1.60619e-09	1550	83.1
27	4.70849e-05	163.405	1.159	0.05	1.1586	0.0500183	1.73606e-09	1550	83.1
27	4.63987e-05	163.706	1.16	0.05	1.15981	0.0500129	1.62331e-09	1550	83.1
27	4.58445e-05	163.485	1.161	0.05	1.16075	0.0500137	1.77664e-09	1550	83.1
27	4.65273e-05	163.277	1.162	0.05	1.16172	0.0500232	1.701e-09	1550	83.1
27	4.58192e-05	163.265	1.163	0.05	1.16262	0.0500132	1.66042e-09	1550	83.1
27	4.61008e-05	162.546	1.164	0.05	1.16357	0.0500167	1.73504e-09	1550	83.1
27	4.51068e-05	162.796	1.165	0.05	1.16447	0.050013	1.67511e-09	1550	83.1
27	4.57732e-05	163.589	1.166	0.05	1.16554	0.05001	1.6289e-09	1550	83.1
27	4.5112e-05	163.165	1.167	0.05	1.1668	0.0500061	1.78317e-09	1550	83.1
27	4.62669e-05	163.27	1.168	0.05	1.16778	0.0500121	1.77042e-09	1550	83.1
28	4.51158e-05	163.395	1.169	0.05	1.16865	0.0500111	1.74379e-09	1550	83.1
27	4.59426e-05	163.049	1.17	0.05	1.16964	0.0500172	1.78332e-09	1550	83.1
27	4.6531e-05	164.077	1.171	0.05	1.17058	0.0500166	1.69539e-09	1550	83.1
27	4.62497e-05	163.353	1.172	0.05	1.17155	0.0500062	1.77117e-09	1550	83.1
27	4.64977e-05	162.971	1.173	0.05	1.17247	0.0500088	1.61639e-09	1550	83.1
27	4.74139e-05	162.495	1.174	0.05	1.17366	0.05001	1.70962e-09	1550	83.1
27	4.6478e-05	162.641	1.175	0.05	1.17472	0.0500126	1.70485e-09	1550	83.1
27	4.67363e-05	162.879	1.176	0.05	1.17566	0.0500087	1.72759e-09	1550	83.1
27	4.69534e-05	163.799	1.177	0.05	1.17665	0.0500114	1.7563e-09	1550	83.1
27	4.56656e-05	162.738	1.178	0.05	1.1776	0.0500181	1.66707e-09	1550	83.1
27	4.7221e-05	163.435	1.179	0.05	1.17856	0.0500184	1.68388e-09	1550	83.1
27	4.9167e-05	163.075	1.18	0.05	1.17949	0.0500113	1.77933e-09	1550	83.1
27	4.9944e-05	162.966	1.181	0.05	1.1808	0.0500082	1.69003e-09	1550	83.1
27	4.81684e-05	163.27	1.182	0.05	1.18174	0.0500143	1.66625e-09	1550	83.1
27	5.0863e-05	162.858	1.183	0.05	1.18269	0.0500083	1.67063e-09	1550	83.1
27	5.15065e-05	163.873	1.184	0.05	1.18365	0.0500088	1.76057e-09	1550	83.1
27	5.26621e-05	163.643	1.185	0.05	1.18469	0.0500061	1.76772e-09	1550	83.1
27	5.01429e-05	163.494	1.186	0.05	1.18563	0.0500094	1.64773e-09	1550	83.1
27	5.04831e-05	163.785	1.187	0.05	1.18653	0.0500064	1.68219e-09	1550	83.1
27	5.17881e-05	163.113	1.188	0.05	1.18777	0.050013	1.76509e-09	1550	83.1
27	5.36178e-05	164.016	1.189	0.05	1.18874	0.0500141	1.65237e-09	1550	83.1
27	5.36756e-05	163.808	1.19	0.05	1.18971	0.0500115	1.71777e-09	1550	83.1
27	5.43862e-05	163.227	1.191	0.05	1.19068	0.0500094	1.67796e-09	1550	83.1
27	5.33528e-05	163.256	1.192	0.05	1.19157	0.0500131	1.73939e-09	1550	83.1
27	5.27244e-05	163.436	1.193	0.05	1.19255	0.0500174	1.76619e-09	1550	83.1
27	5.43073e-05	163.915	1.194	0.05	1.19391	0.0500061	1.80879e-09	1550	83.1
27	5.59927e-05	165.02	1.195	0.05	1.19486	0.0500132	1.79592e-09	1550	83.1
27	5.75721e-05	163.375	1.196	0.05	1.19572	0.0500162	1.66395e-09	1550	83.1
27	5.58392e-05	164.305	1.197	0.05	1.19671	0.0500126	1.77645e-09	1550	83.1
27	5.6647e-05	163.514	1.198	0.05	1.19764	0.0500056	1.70988e-09	1550	83.1
27	5.55695e-05	164.212	1.199	0.05	1.19861	0.0500096	1.74227e-09	1550	83.1
27	5.56948e-05	163.835	1.2	0.05	1.19955	0.0500194	1.67464e-09	1550	83.1
27	5.62254e-05	163.533	1.201	0.05	1.20085	0.0500186	1.74692e-09	1550	83.1
27	5.84791e-05	164.412	1.202	0.05	1.20175	0.0500189	1.66927e-09	1550	83.1
27	6.13838e-05	164.869	1.203	0.05	1.20271	0.050018	1.7127e-09	1550	83.1
27	5.63116e-05	164.429	1.204	0.05	1.2037	0.0500189	1.78567e-09	1550	83.1
27	5.42764e-05	164.71	1.205	0.05	1.20463	0.0500167	1.7624e-09	1550	83.1
27	5.50553e-05	163.583	1.206	0.05	1.20552	0.0500136	1.66496e-09	1550	83.1
27	5.7576e-05	164.105	1.207	0.05	1.20654	0.0500118	1.67882e-09	1550	83.1
27	5.89635e-05	163.99	1.208	0.05	1.20779	0.0500132	1.677e-09	1550	83.1
27	5.8414e-05	163.519	1.209	0.05	1.20879	0.0500103	1.73187e-09	1550	83.1
27	5.55141e-05	163.412	1.21	0.05	1.20971	0.050008	1.80615e-09	1550	83.1
27	5.50359e-05	164.167	1.211	0.05	1.21066	0.050015	1.69781e-09	1550	83.1
27	5.44367e-05	163.26	1.212	0.05	1.21171	0.0500109	1.77054e-09	1550	83.1
27	5.48175e-05	163.623	1.213	0.05	1.2125	0.0500104	1.69939e-09	1550	83.1
27	5.65643e-05	164.173	1.214	0.05	1.21356	0.0500076	1.68195e-09	1550	83.1
27	5.81117e-05	164.414	1.215	0.05	1.21469	0.0500139	1.73196e-09	1550	83.1
27	5.41438e-05	164.502	1.216	0.05	1.21574	0.0500101	1.78636e-09	1550	83.1
27	5.4972e-05	163.751	1.217	0.05	1.21672	0.0500148	1.78968e-09	1550	83.1
27	5.41144e-05	164.437	1.218	0.05	1.21767	0.0500149	1.7701e-09	1550	83.1
27	5.45108e-05	163.817	1.219	0.05	1.21861	0.0500119	1.66478e-09	1550	83.1
27	5.38019e-05	163.716	1.22	0.05	1.21957	0.0500182	1.79101e-09	1550	83.1
27	5.42432e-05	163.528	1.221	0.05	1.2206	0.0500114	1.72122e-09	1550	83.1
27	5.58513e-05	163.875	1.222	0.05	1.22184	0.0500091	1.73231e-09	1550	83.1
27	5.25602e-05	163.98	1.223	0.05	1.2228	0.0500044	1.79103e-09	1550	83.1
27	5.32752e-05	163.574	1.224	0.05	1.22374	0.0500163	1.6225e-09	1550	83.1
27	5.02802e-05	162.642	1.225	0.05	1.2247	0.0500179	1.77941e-09	1550	83.1
28	5.07822e-05	163.256	1.226	0.05	1.22558	0.0500096	1.63922e-09	1550	83.1
27	5.36003e-05	164.021	1.227	0.05	1.22651	0.0500064	1.74704e-09	1550	83.1
27	5.2774e-05	163.417	1.228	0.05	1.22749	0.049998	1.68616e-09	1550	83.1
27	5.25861e-05	163.67	1.229	0.05	1.2288	0.0500107	1.65383e-09	1550	83.1
27	5.08765e-05	164.171	1.23	0.05	1.22975	0.0500149	1.74799e-09	1550	83.1
27	5.05793e-05	162.938	1.231	0.05	1.23073	0.0500075	1.64276e-09	1550	83.1
27	5.01216e-05	163.217	1.232	0.05	1.23163	0.0500075	1.63864e-09	1550	83.1
27	5.14346e-05	163.96	1.233	0.05	1.2326	0.0500121	1.64198e-09	1550	83.1
27	5.08023e-05	163.213	1.234	0.05	1.23359	0.0500153	1.78589e-09	1550	83.1
27	5.08996e-05	163.659	1.235	0.05	1.23453	0.0500069	1.61878e-09	1550	83.1
27	5.04097e-05	163.897	1.236	0.05	1.23584	0.0500129	1.69109e-09	1550	83.1
27	4.90507e-05	163.85	1.237	0.05	1.2368	0.0500177	1.80545e-09	1550	83.1
27	4.83553e-05	162.176	1.238	0.05	1.23774	0.0500124	1.72957e-09	1550	83.1
27	4.81258e-05	162.372	1.239	0.05	1.23869	0.0500077	1.79796e-09	1550	83.1
27	4.76571e-05	162.599	1.24	0.05	1.23961	0.0500174	1.74341e-09	1550	83.1
27	4.81685e-05	164.257	1.241	0.05	1.24056	0.0500209	1.77755e-09	1550	83.1
27	4.73232e-05	162.69	1.242	0.05	1.24153	0.0500169	1.78767e-09	1550	83.1
27	4.74494e-05	162.247	1.243	0.05	1.24271	0.0500065	1.64787e-09	1550	83.1
27	4.74866e-05	163.912	1.244	0.05	1.24376	0.0500126	1.77211e-09	1550	83.1
27	4.76479e-05	163.561	1.245	0.05	1.24469	0.0500196	1.74933e-09	1550	83.1
27	4.71516e-05	163.795	1.246	0.05	1.24564	0.0500159	1.6716e-09	1550	83.1
27	4.67838e-05	163.515	1.247	0.05	1.24665	0.0500124	1.65788e-09	1550	83.1
27	4.53106e-05	162.293	1.248	0.05	1.24757	0.0500145	1.63347e-09	1550	83.1
27	4.59288e-05	163.218	1.249	0.05	1.24858	0.0500156	1.77804e-09	1550	83.1
27	4.63159e-05	163.851	1.25	0.05	1.24987	0.050013	1.76312e-09	1550	83.1
27	4.65986e-05	162.314	1.251	0.05	1.25075	0.0500254	1.63347e-09	1550	83.1
27	4.4949e-05	163.853	1.252	0.05	1.25164	0.0500092	1.62729e-09	1550	83.1
27	4.51109e-05	162.098	1.253	0.05	1.25262	0.0500052	1.66496e-09	1550	83.1
27	4.55973e-05	163.636	1.254	0.05	1.25357	0.0500049	1.6297e-09	1550	83.1
27	4.63387e-05	163.251	1.255	0.05	1.25457	0.0500043	1.72862e-09	1550	83.1
27	4.63315e-05	163.069	1.256	0.05	1.25559	0.0500142	1.61363e-09	1550	83.1
27	4.54305e-05	162.632	1.257	0.05	1.25676	0.0500167	1.76249e-09	1550	83.1
27	4.63629e-05	163.575	1.258	0.05	1.25779	0.0500049	1.78406e-09	1550	83.1
27	4.77375e-05	162.908	1.259	0.05	1.25874	0.050004	1.61365e-09	1550	83.1
27	4.71098e-05	163.323	1.26	0.05	1.25964	0.0500145	1.73696e-09	1550	83.1
27	4.81908e-05	164.066	1.261	0.05	1.26057	0.0500116	1.74649e-09	1550	83.1
27	4.81629e-05	163.184	1.262	0.05	1.26151	0.050004	1.79896e-09	1550	83.1
27	4.74896e-05	163.647	1.263	0.05	1.26286	0.0500072	1.63262e-09	1550	83.1
27	5.02674e-05	162.802	1.264	0.05	1.26386	0.0500119	1.67116e-09	1550	83.1
27	4.94367e-05	163.319	1.265	0.05	1.26477	0.0500158	1.67697e-09	1550	83.1
27	4.76641e-05	163.038	1.266	0.05	1.26571	0.0500134	1.67389e-09	1550	83.1
27	5.0758e-05	163.558	1.267	0.05	1.26667	0.0500148	1.68193e-09	1550	83.1
27	5.04227e-05	163.727	1.268	0.05	1.26769	0.0500183	1.64974e-09	1550	83.1
27	5.18916e-05	164.481	1.269	0.05	1.26863	0.0500188	1.66078e-09	1550	83.1
27	5.38948e-05	164.354	1.27	0.05	1.26985	0.0500036	1.64205e-09	1550	83.1
27	5.27036e-05	164.371	1.271	0.05	1.27076	0.0500103	1.72608e-09	1550	83.1
27	5.30624e-05	163.583	1.272	0.05	1.27176	0.050014	1.70281e-09	1550	83.1
27	5.28784e-05	163.194	1.273	0.05	1.27272	0.0500124	1.71671e-09	1550	83.1
27	5.43241e-05	163.218	1.274	0.05	1.27367	0.0500055	1.72852e-09	1550	83.1
27	5.76648e-05	163.654	1.275	0.05	1.27463	0.0500031	1.68346e-09	1550	83.1
27	5.72637e-05	163.955	1.276	0.05	1.27555	0.0500172	1.80002e-09	1550	83.1
27	5.64584e-05	163.663	1.277	0.05	1.2768	0.0500215	1.79647e-09	1550	83.1
27	5.49019e-05	163.416	1.278	0.05	1.27775	0.0500132	1.82753e-09	1550	83.1
27	5.39696e-05	164.008	1.279	0.05	1.27874	0.0500144	1.69314e-09	1550	83.1
27	5.60185e-05	163.554	1.28	0.05	1.27964	0.0500053	1.71192e-09	1550	83.1
27	5.78598e-05	164.622	1.281	0.05	1.28069	0.050012	1.83431e-09	1550	83.1
27	5.72417e-05	163.473	1.282	0.05	1.28164	0.0500164	1.86154e-09	1550	83.1
27	5.64486e-05	164.981	1.283	0.05	1.28263	0.0500097	1.77775e-09	1550	83.1
27	5.4895e-05	163.866	1.284	0.05	1.28383	0.0500161	1.72637e-09	1550	83.1
27	5.55829e-05	163.802	1.285	0.05	1.28473	0.0500097	1.80089e-09	1550	83.1
28	5.97646e-05	164.245	1.286	0.05	1.28572	0.0500104	1.74015e-09	1550	83.1
27	5.89387e-05	164.163	1.287	0.05	1.28669	0.0500151	1.84788e-09	1550	83.1
27	5.9089e-05	163.602	1.288	0.05	1.28769	0.0500077	1.74915e-09	1550	83.1
27	5.57979e-05	164.478	1.289	0.05	1.28865	0.0500044	1.78587e-09	1550	83.1
27	5.51387e-05	163.63	1.29	0.05	1.2896	0.0500114	1.77025e-09	1550	83.1
27	5.6611e-05	164.23	1.291	0.05	1.29085	0.0500122	1.75953e-09	1550	83.1
27	5.79801e-05	164.282	1.292	0.05	1.29186	0.0500078	1.83457e-09	1550	83.1
27	5.80756e-05	164.948	1.293	0.05	1.29281	0.0500067	1.75392e-09	1550	83.1
27	5.86783e-05	164.794	1.294	0.05	1.29367	0.0500146	1.69512e-09	1550	83.1
27	5.76374e-05	164.618	1.295	0.05	1.29472	0.0500123	1.83783e-09	1550	83.1
27	5.67715e-05	163.713	1.296	0.05	1.29556	0.0500125	1.71438e-09	1550	83.1
27	5.61854e-05	164.681	1.297	0.05	1.29652	0.0500201	1.69093e-09	1550	83.1
27	5.62584e-05	163.191	1.298	0.05	1.29781	0.050015	1.7387e-09	1550	83.1
27	5.62518e-05	164.062	1.299	0.05	1.2988	0.050014	1.66183e-09	1550	83.1
27	5.8204e-05	164.254	1.3	0.05	1.29966	0.0500172	1.79645e-09	1550	83.1
27	5.99191e-05	163.415	1.301	0.05	1.30067	0.0500151	1.84156e-09	1550	83.1
27	5.66769e-05	164.108	1.302	0.05	1.30163	0.0500094	1.81634e-09	1550	83.1
27	5.4597e-05	164.053	1.303	0.05	1.30253	0.0500129	1.84077e-09	1550	83.1
27	5.38056e-05	164.134	1.304	0.05	1.30361	0.0500146	1.69466e-09	1550	83.1
27	5.62687e-05	163.761	1.305	0.05	1.3048	0.0500099	1.84447e-09	1550	83.1
27	5.65738e-05	164.634	1.306	0.05	1.30574	0.0500143	1.7146e-09	1550	83.1
27	5.62225e-05	164.53	1.307	0.05	1.30674	0.0499999	1.67216e-09	1550	83.1
27	5.58981e-05	164.289	1.308	0.05	1.30773	0.0500056	1.81128e-09	1550	83.1
27	5.107e-05	163.827	1.309	0.05	1.30864	0.0500068	1.67133e-09	1550	83.1
27	5.09025e-05	163.989	1.31	0.05	1.30961	0.0500088	1.73297e-09	1550	83.1
27	5.06706e-05	163.974	1.311	0.05	1.31046	0.0500122	1.79137e-09	1550	83.1
27	5.27163e-05	162.997	1.312	0.05	1.31182	0.0500114	1.74498e-09	1550	83.1
27	5.39723e-05	163.641	1.313	0.05	1.31266	0.0500073	1.73847e-09	1550	83.1
27	5.33508e-05	163.829	1.314	0.05	1.31364	0.0500086	1.68455e-09	1550	83.1
27	5.07232e-05	163.914	1.315	0.05	1.3146	0.0500128	1.7712e-09	1550	83.1
27	5.06161e-05	163.703	1.316	0.05	1.3156	0.0500075	1.65881e-09	1550	83.1
27	5.08349e-05	164.084	1.317	0.05	1.31657	0.0500128	1.73999e-09	1550	83.1
27	5.08343e-05	163.949	1.318	0.05	1.31751	0.0500032	1.77992e-09	1550	83.1
27	4.9828e-05	163.081	1.319	0.05	1.31874	0.0500082	1.66295e-09	1550	83.1
27	4.92033e-05	164.315	1.32	0.05	1.3198	0.0500044	1.76773e-09	1550	83.1
27	4.91316e-05	163.792	1.321	0.05	1.32065	0.0500044	1.69667e-09	1550	83.1
27	4.93032e-05	162.955	1.322	0.05	1.32168	0.0500082	1.78777e-09	1550	83.1
27	4.6991e-05	163.842	1.323	0.05	1.32264	0.0500132	1.65368e-09	1550	83.1
27	4.88307e-05	163.764	1.324	0.05	1.32356	0.0500073	1.68869e-09	1550	83.1
27	4.76332e-05	163.39	1.325	0.05	1.32452	0.0500195	1.76442e-09	1550	83.1
27	4.6886e-05	162.892	1.326	0.05	1.32581	0.0500192	1.78662e-09	1550	83.1
27	4.75032e-05	162.104	1.327	0.05	1.3267	0.0500115	1.7931e-09	1550	83.1
27	4.7568e-05	163.275	1.328	0.05	1.32771	0.0500095	1.76383e-09	1550	83.1
27	4.62868e-05	163.268	1.329	0.05	1.32863	0.0500138	1.68674e-09	1550	83.1
27	4.63806e-05	163.279	1.33	0.05	1.32959	0.0500198	1.76641e-09	1550	83.1
27	4.64733e-05	163.618	1.331	0.05	1.33059	0.0500212	1.61875e-09	1550	83.1
27	4.64109e-05	162.601	1.332	0.05	1.33183	0.0500154	1.64363e-09	1550	83.1
27	4.62523e-05	163.145	1.333	0.05	1.33275	0.0500138	1.79625e-09	1550	83.1
27	4.63825e-05	163.217	1.334	0.05	1.33369	0.0500144	1.64272e-09	1550	83.1
27	4.5093e-05	163.049	1.335	0.05	1.33467	0.0500136	1.64719e-09	1550	83.1
27	4.64183e-05	163.226	1.336	0.05	1.33566	0.0500117	1.64771e-09	1550	83.1
27	4.77762e-05	164.395	1.337	0.05	1.33658	0.0499932	1.66532e-09	1550	83.1
27	4.76161e-05	162.7	1.338	0.05	1.33763	0.0500113	1.70457e-09	1550	83.1
27	4.75209e-05	164.109	1.339	0.05	1.33883	0.0499989	1.73235e-09	1550	83.1
27	4.76844e-05	163.93	1.34	0.05	1.33976	0.0500118	1.67493e-09	1550	83.1
27	4.69724e-05	163.452	1.341	0.05	1.34074	0.0500091	1.78689e-09	1550	83.1
27	4.992e-05	163.492	1.342	0.05	1.34177	0.0500135	1.76085e-09	1550	83.1
27	5.09011e-05	163.821	1.343	0.05	1.34263	0.0500151	1.72544e-09	1550	83.1
27	4.96303e-05	163.01	1.344	0.05	1.3436	0.0500057	1.6648e-09	1550	83.1
27	5.07243e-05	163.664	1.345	0.05	1.34461	0.0500054	1.76555e-09	1550	83.1
27	5.16397e-05	163.635	1.346	0.05	1.34588	0.0500118	1.84034e-09	1550	83.1
27	5.1795e-05	162.877	1.347	0.05	1.34679	0.0500144	1.78283e-09	1550	83.1
27	5.11561e-05	163.826	1.348	0.05	1.34775	0.0500137	1.7089e-09	1550	83.1
27	5.20686e-05	163.857	1.349	0.05	1.34865	0.0500145	1.68009e-09	1550	83.1
27	5.28263e-05	162.784	1.35	0.05	1.34967	0.050016	1.69592e-09	1550	83.1
27	5.4418e-05	163.492	1.351	0.05	1.35057	0.050012	1.72323e-09	1550	83.1
27	5.19166e-05	164.237	1.352	0.05	1.35154	0.0500079	1.7249e-09	1550	83.1
27	5.06494e-05	164.072	1.353	0.05	1.35281	0.0500035	1.82086e-09	1550	83.1
27	5.4063e-05	164.016	1.354	0.05	1.3538	0.0500117	1.74396e-09	1550	83.1
27	5.59766e-05	164.205	1.355	0.05	1.35472	0.0500074	1.85541e-09	1550	83.1
27	5.59197e-05	163.726	1.356	0.05	1.35567	0.0500078	1.82559e-09	1550	83.1
27	5.78836e-05	163.985	1.357	0.05	1.35664	0.0500055	1.80003e-09	1550	83.1
27	5.57495e-05	163.78	1.358	0.05	1.35764	0.0500084	1.75508e-09	1550	83.1
27	5.50642e-05	164.39	1.359	0.05	1.35858	0.0500019	1.7252e-09	1550	83.1
27	5.5067e-05	164.117	1.36	0.05	1.35984	0.0499997	1.69274e-09	1550	83.1
27	5.80768e-05	163.604	1.361	0.05	1.36076	0.0500082	1.72305e-09	1550	83.1
27	6.138e-05	163.726	1.362	0.05	1.36171	0.0500082	1.73413e-09	1550	83.1
28	6.03115e-05	163.721	1.363	0.05	1.36273	0.0500002	1.72493e-09	1550	83.1
27	6.01525e-05	164.613	1.364	0.05	1.36362	0.0499997	1.87193e-09	1550	83.1
27	5.61278e-05	164.793	1.365	0.05	1.36461	0.0500052	1.77428e-09	1550	83.1
27	5.80448e-05	164.159	1.366	0.05	1.36561	0.0500097	1.87721e-09	1550	83.1
27	5.69711e-05	164.584	1.367	0.05	1.36687	0.0500055	1.76764e-09	1550	83.1
27	5.8738e-05	164.974	1.368	0.05	1.36776	0.0500023	1.86286e-09	1550	83.1
27	5.88595e-05	163.784	1.369	0.05	1.36875	0.0500097	1.89448e-09	1550	83.1
27	6.20037e-05	164.207	1.37	0.05	1.3697	0.0500077	1.72885e-09	1550	83.1
27	5.85986e-05	164.803	1.371	0.05	1.37065	0.0500037	1.88199e-09	1550	83.1
27	5.65478e-05	163.824	1.372	0.05	1.37161	0.0500143	1.72811e-09	1550	83.1
27	5.66111e-05	163.501	1.373	0.05	1.37249	0.0500123	1.79419e-09	1550	83.1
27	5.7404e-05	164.296	1.374	0.05	1.37378	0.0500102	1.86499e-09	1550	83.1
27	5.94448e-05	164.463	1.375	0.05	1.37474	0.0500196	1.80848e-09	1550	83.1
27	5.90707e-05	163.694	1.376	0.05	1.37571	0.0500129	1.85308e-09	1550	83.1
27	5.86548e-05	163.767	1.377	0.05	1.37676	0.0500079	1.87368e-09	1550	83.1
27	5.59731e-05	164.496	1.378	0.05	1.37765	0.0500088	1.86111e-09	1550	83.1
27	5.51445e-05	164.143	1.379	0.05	1.37855	0.0500096	1.72947e-09	1550	83.1
27	5.58801e-05	164.301	1.38	0.05	1.37964	0.0500083	1.72126e-09	1550	83.1
27	5.49041e-05	164.333	1.381	0.05	1.38093	0.0500115	1.76468e-09	1550	83.1
27	5.68252e-05	164.143	1.382	0.05	1.3818	0.0500031	1.87864e-09	1550	83.1
27	5.86191e-05	164.792	1.383	0.05	1.38267	0.0500147	1.83436e-09	1550	83.1
27	5.76833e-05	164.455	1.384	0.05	1.38363	0.0500052	1.813e-09	1550	83.1
27	5.53798e-05	164.024	1.385	0.05	1.38467	0.0500021	1.68984e-09	1550	83.1
27	5.23062e-05	164.205	1.386	0.05	1.38556	0.0500048	1.69966e-09	1550	83.1
27	5.4578e-05	163.996	1.387	0.05	1.38655	0.0500157	1.70999e-09	1550	83.1
27	5.58181e-05	163.947	1.388	0.05	1.38786	0.0500138	1.8731e-09	1550	83.1
27	5.68309e-05	164.138	1.389	0.05	1.38877	0.0500054	1.81128e-09	1550	83.1
27	5.50575e-05	163.244	1.39	0.05	1.38969	0.0500048	1.67454e-09	1550	83.1
27	5.25577e-05	164.252	1.391	0.05	1.3907	0.0500123	1.72661e-09	1550	83.1
27	5.26849e-05	164.217	1.392	0.05	1.39169	0.0500134	1.75993e-09	1550	83.1
28	5.00744e-05	163.361	1.393	0.05	1.39264	0.0500095	1.82693e-09	1550	83.1
27	5.12976e-05	164.062	1.394	0.05	1.3936	0.0500104	1.69924e-09	1550	83.1
27	5.28993e-05	163.384	1.395	0.05	1.39484	0.0500038	1.76687e-09	1550	83.1
27	5.31607e-05	163.868	1.396	0.05	1.39582	0.0500055	1.66263e-09	1550	83.1
27	5.17565e-05	163.461	1.397	0.05	1.39679	0.0500092	1.81981e-09	1550	83.1
27	4.83996e-05	163.319	1.398	0.05	1.39767	0.0500058	1.69822e-09	1550	83.1
27	4.94005e-05	163.232	1.399	0.05	1.39865	0.0500077	1.7117e-09	1550	83.1
27	4.82939e-05	163.063	1.4	0.05	1.39955	0.050013	1.68517e-09	1550	83.1
27	4.78883e-05	162.859	1.401	0.05	1.40051	0.049999	1.69278e-09	1550	83.1
27	4.87929e-05	163.31	1.402	0.05	1.40174	0.0499966	1.69033e-09	1550	83.1
28	4.964e-05	163.796	1.403	0.05	1.40271	0.0500033	1.82461e-09	1550	83.1
27	4.76508e-05	162.89	1.404	0.05	1.40369	0.0500044	1.6909e-09	1550	83.1
27	4.7753e-05	164.062	1.405	0.05	1.40467	0.0500078	1.75429e-09	1550	83.1
27	4.62684e-05	163.28	1.406	0.05	1.40556	0.0500031	1.74457e-09	1550	83.1
27	4.60016e-05	162.681	1.407	0.05	1.40655	0.0500078	1.77303e-09	1550	83.1
27	4.74978e-05	164.087	1.408	0.05	1.40779	0.0500014	1.64245e-09	1550	83.1
27	4.6522e-05	162.296	1.409	0.05	1.40875	0.0499996	1.67222e-09	1550	83.1
27	4.62214e-05	163.003	1.41	0.05	1.40978	0.0500099	1.76266e-09	1550	83.1
27	4.71141e-05	163.803	1.411	0.05	1.41067	0.050009	1.81249e-09	1550	83.1
27	4.67907e-05	163.536	1.412	0.05	1.41163	0.0500209	1.75259e-09	1550	83.1
27	4.5937e-05	164.016	1.413	0.05	1.41254	0.0500108	1.71727e-09	1550	83.1
27	4.67941e-05	162.986	1.414	0.05	1.41352	0.05001	1.65514e-09	1550	83.1
27	4.68684e-05	163.607	1.415	0.05	1.41482	0.0500127	1.79808e-09	1550	83.1
27	4.74348e-05	162.593	1.416	0.05	1.41578	0.0500168	1.80776e-09	1550	83.1
27	4.78114e-05	162.719	1.417	0.05	1.41674	0.0500154	1.77657e-09	1550	83.1
27	4.86766e-05	163.241	1.418	0.05	1.41772	0.0500119	1.80702e-09	1550	83.1
27	4.81212e-05	163.586	1.419	0.05	1.41863	0.0500106	1.82672e-09	1550	83.1
27	4.84334e-05	164.058	1.42	0.05	1.41962	0.0500176	1.83018e-09	1550	83.1
27	5.03148e-05	164.279	1.421	0.05	1.42061	0.0500145	1.80225e-09	1550	83.1
27	4.93431e-05	163.34	1.422	0.05	1.42189	0.0500058	1.71331e-09	1550	83.1
27	4.86655e-05	164.142	1.423	0.05	1.42277	0.0500114	1.80737e-09	1550	83.1
27	5.07408e-05	164.088	1.424	0.05	1.42368	0.0500135	1.75844e-09	1550	83.1
27	5.21558e-05	163.479	1.425	0.05	1.42474	0.050003	1.83463e-09	1550	83.1
27	5.06896e-05	163.316	1.426	0.05	1.42567	0.0500125	1.82361e-09	1550	83.1
27	5.33327e-05	162.677	1.427	0.05	1.42663	0.0500197	1.80329e-09	1550	83.1
27	5.29384e-05	163.649	1.428	0.05	1.42753	0.0500135	1.69388e-09	1550	83.1
27	5.23207e-05	164.246	1.429	0.05	1.42882	0.0500103	1.77298e-09	1550	83.1
27	5.13762e-05	162.963	1.43	0.05	1.42974	0.0500135	1.67353e-09	1550	83.1
27	5.08246e-05	164.343	1.431	0.05	1.43075	0.0500166	1.79097e-09	1550	83.1
27	5.507e-05	164.005	1.432	0.05	1.43174	0.0500053	1.73997e-09	1550	83.1
27	5.68291e-05	163.985	1.433	0.05	1.4327	0.050019	1.83569e-09	1550	83.1
27	5.77469e-05	163.954	1.434	0.05	1.43363	0.0500174	1.76094e-09	1550	83.1
27	5.59801e-05	164.149	1.435	0.05	1.43456	0.0500086	1.85716e-09	1550	83.1
27	5.46125e-05	164.189	1.436	0.05	1.4359	0.0500083	1.84052e-09	1550	83.1
27	5.66298e-05	163.953	1.437	0.05	1.43687	0.0500065	1.86293e-09	1550	83.1
27	5.89573e-05	164.69	1.438	0.05	1.43777	0.0500033	1.86688e-09	1550	83.1
27	5.94702e-05	164.373	1.439	0.05	1.43872	0.0500148	1.7888e-09	1550	83.1
27	5.89759e-05	163.678	1.44	0.05	1.4396	0.0500063	1.83746e-09	1550	83.1
27	5.57265e-05	163.633	1.441	0.05	1.4406	0.0500098	1.85672e-09	1550	83.1
27	5.46389e-05	164.255	1.442	0.05	1.44148	0.0500051	1.74433e-09	1550	83.1
28	5.5107e-05	163.146	1.443	0.05	1.44277	0.0500085	1.72962e-09	1550	83.1
27	5.80005e-05	164.064	1.444	0.05	1.44374	0.0500106	1.87892e-09	1550	83.1
27	5.92798e-05	163.724	1.445	0.05	1.44471	0.0500122	1.89128e-09	1550	83.1
27	5.94221e-05	164.018	1.446	0.05	1.4457	0.0500096	1.89289e-09	1550	83.1
27	5.77888e-05	163.861	1.447	0.05	1.44662	0.0500146	1.73323e-09	1550	83.1
27	5.4864e-05	164.489	1.448	0.05	1.44754	0.0500042	1.86743e-09	1550	83.1
27	5.46204e-05	164.191	1.449	0.05	1.44855	0.0500049	1.72819e-09	1550	83.1
27	5.79736e-05	164.018	1.45	0.05	1.44984	0.0500123	1.73333e-09	1550	83.1
27	5.80588e-05	164.511	1.451	0.05	1.45075	0.0500239	1.87879e-09	1550	83.1
27	5.78376e-05	165.189	1.452	0.05	1.45173	0.0500185	1.87502e-09	1550	83.1
27	5.78944e-05	163.983	1.453	0.05	1.45267	0.0500074	1.84839e-09	1550	83.1
28	5.87714e-05	164.298	1.454	0.05	1.45362	0.0500113	1.88356e-09	1550	83.1
27	5.65847e-05	164.27	1.455	0.05	1.4546	0.0500117	1.73094e-09	1550	83.1
27	5.7235e-05	164.495	1.456	0.05	1.45551	0.0500155	1.85596e-09	1550	83.1
27	5.84337e-05	164.891	1.457	0.05	1.45682	0.0500184	1.76142e-09	1550	83.1
27	6.04136e-05	164.682	1.458	0.05	1.45775	0.0500141	1.77766e-09	1550	83.1
27	5.6299e-05	164.968	1.459	0.05	1.4587	0.0500053	1.73854e-09	1550	83.1
27	5.30193e-05	164.14	1.46	0.05	1.45977	0.0500143	1.79654e-09	1550	83.1
27	5.51393e-05	163.952	1.461	0.05	1.46072	0.0500037	1.73668e-09	1550	83.1
27	5.42468e-05	164.28	1.462	0.05	1.46166	0.0500066	1.83521e-09	1550	83.1
28	5.35835e-05	164.39	1.463	0.05	1.46257	0.0500146	1.8382e-09	1550	83.1
28	5.41711e-05	164.893	1.464	0.05	1.46389	0.0500131	1.87811e-09	1550	83.1
27	5.44715e-05	163.446	1.465	0.05	1.46481	0.0500155	1.71786e-09	1550	83.1
27	5.17078e-05	164.276	1.466	0.05	1.46574	0.0500095	1.74526e-09	1550	83.1
27	5.30393e-05	164.241	1.467	0.05	1.46667	0.050009	1.87927e-09	1550	83.1
27	5.37861e-05	164.586	1.468	0.05	1.46767	0.0500056	1.85535e-09	1550	83.1
27	5.33372e-05	163.553	1.469	0.05	1.46863	0.0499966	1.85208e-09	1550	83.1
27	5.23629e-05	165.011	1.47	0.05	1.46961	0.0500057	1.7261e-09	1550	83.1
27	5.24477e-05	163.946	1.471	0.05	1.47085	0.050011	1.86546e-09	1550	83.1
27	5.34143e-05	163.661	1.472	0.05	1.47175	0.0500107	1.70446e-09	1550	83.1
27	5.23846e-05	163.589	1.473	0.05	1.47272	0.0500148	1.86605e-09	1550	83.1
27	5.09367e-05	163.205	1.474	0.05	1.47371	0.0500077	1.73906e-09	1550	83.1
27	4.94255e-05	163.481	1.475	0.05	1.4746	0.0500068	1.76891e-09	1550	83.1
27	5.06405e-05	163.547	1.476	0.05	1.47558	0.0500029	1.83548e-09	1550	83.1
27	5.06379e-05	164.555	1.477	0.05	1.47688	0.0500178	1.7347e-09	1550	83.1
27	4.93387e-05	164.297	1.478	0.05	1.47782	0.0500106	1.69218e-09	1550	83.1
27	5.08772e-05	164.329	1.479	0.05	1.47883	0.0500087	1.75628e-09	1550	83.1
27	4.97987e-05	163.437	1.48	0.05	1.47968	0.0500153	1.8246e-09	1550	83.1
27	4.85243e-05	163.839	1.481	0.05	1.48066	0.0500197	1.84019e-09	1550	83.1
27	4.76812e-05	163.35	1.482	0.05	1.48163	0.0500095	1.82082e-09	1550	83.1
28	4.83043e-05	163.251	1.483	0.05	1.48256	0.0500084	1.81212e-09	1550	83.1
27	4.69683e-05	163.562	1.484	0.05	1.48384	0.050003	1.82347e-09	1550	83.1
27	4.63165e-05	163.317	1.485	0.05	1.48478	0.0500103	1.67288e-09	1550	83.1
27	4.66751e-05	163.311	1.486	0.05	1.48579	0.0500157	1.7254e-09	1550	83.1
27	4.64962e-05	163.076	1.487	0.05	1.48667	0.050016	1.76848e-09	1550	83.1
27	4.62711e-05	163.655	1.488	0.05	1.48773	0.0500182	1.66997e-09	1550	83.1
27	4.75444e-05	164.558	1.489	0.05	1.48854	0.0500153	1.66357e-09	1550	83.1
27	4.60895e-05	164.292	1.49	0.05	1.48956	0.0500175	1.82088e-09	1550	83.1
27	4.72321e-05	162.952	1.491	0.05	1.49089	0.0500121	1.6758e-09	1550	83.1
27	4.66165e-05	163.246	1.492	0.05	1.49178	0.0500084	1.81637e-09	1550	83.1
27	4.64231e-05	163.571	1.493	0.05	1.49274	0.0500122	1.68371e-09	1550	83.1
27	4.60376e-05	163.049	1.494	0.05	1.49372	0.0500228	1.8659e-09	1550	83.1
27	4.89519e-05	163.408	1.495	0.05	1.49463	0.0500133	1.82616e-09	1550	83.1
27	4.7905e-05	163.508	1.496	0.05	1.49556	0.0500068	1.77259e-09	1550	83.1
27	4.79349e-05	163.44	1.497	0.05	1.49656	0.0500075	1.73479e-09	1550	83.1
27	4.88016e-05	162.252	1.498	0.05	1.49778	0.0500124	1.85306e-09	1550	83.1
27	4.87458e-05	163.518	1.499	0.05	1.49884	0.0500127	1.87225e-09	1550	83.1
27	4.97563e-05	164.157	1.5	0.05	1.4998	0.0500086	1.87422e-09	1550	83.1
27	5.30812e-05	163.796	1.501	0.05	1.50069	0.0500086	1.79182e-09	1550	83.1
27	5.10411e-05	164.063	1.502	0.05	1.50168	0.050009	1.75413e-09	1550	83.1
27	5.1306e-05	163.371	1.503	0.05	1.50268	0.0500088	1.73534e-09	1550	83.1
27	5.16383e-05	163.999	1.504	0.05	1.50358	0.0500143	1.76423e-09	1550	83.1
27	5.19191e-05	163.774	1.505	0.05	1.5049	0.0500192	1.75291e-09	1550	83.1
27	5.03255e-05	164.169	1.506	0.05	1.50588	0.0500139	1.78578e-09	1550	83.1
27	5.43037e-05	163.987	1.507	0.05	1.50681	0.0499981	1.85432e-09	1550	83.1
27	5.44238e-05	164.29	1.508	0.05	1.5077	0.050016	1.73903e-09	1550	83.1
27	5.65313e-05	164.96	1.509	0.05	1.50869	0.0500133	1.90431e-09	1550	83.1
27	5.38561e-05	164.21	1.51	0.05	1.50958	0.0500145	1.73802e-09	1550	83.1
27	5.53462e-05	164.054	1.511	0.05	1.5105	0.0500119	1.83361e-09	1550	83.1
27	5.385e-05	163.873	1.512	0.05	1.51179	0.0500071	1.86841e-09	1550	83.1
27	5.65897e-05	164.013	1.513	0.05	1.51282	0.0500132	1.86317e-09	1550	83.1
27	5.76449e-05	163.817	1.514	0.05	1.51379	0.0500066	1.75596e-09	1550	83.1
27	5.77413e-05	163.864	1.515	0.05	1.51478	0.0500164	1.86592e-09	1550	83.1
27	5.69186e-05	164.035	1.516	0.05	1.5157	0.0500108	1.73167e-09	1550	83.1
27	5.63985e-05	164.161	1.517	0.05	1.51663	0.050008	1.83003e-09	1550	83.1
27	5.6292e-05	163.915	1.518	0.05	1.51753	0.0500188	1.80318e-09	1550	83.1
27	5.84335e-05	165.012	1.519	0.05	1.51889	0.0500104	1.76737e-09	1550	83.1
27	5.87622e-05	164.782	1.52	0.05	1.51978	0.0500165	1.74645e-09	1550	83.1
27	5.83632e-05	164.273	1.521	0.05	1.52076	0.0500062	1.83685e-09	1550	83.1
27	5.76566e-05	163.71	1.522	0.05	1.52167	0.0500118	1.89026e-09	1550	83.1
27	5.60204e-05	164.014	1.523	0.05	1.52256	0.0500148	1.94766e-09	1550	83.1
27	5.57852e-05	164.246	1.524	0.05	1.52362	0.050002	1.91564e-09	1550	83.1
27	5.84689e-05	164.882	1.525	0.05	1.52456	0.0500064	1.90773e-09	1550	83.1
27	6.1157e-05	164.484	1.526	0.05	1.52589	0.0500116	1.80952e-09	1550	83.1
27	6.06496e-05	164.553	1.527	0.05	1.52687	0.0500157	1.90297e-09	1550	83.1
27	5.60427e-05	164.301	1.528	0.05	1.52777	0.0500263	1.89726e-09	1550	83.1
27	5.82077e-05	164.412	1.529	0.05	1.52868	0.0500115	1.8287e-09	1550	83.1
27	5.63648e-05	164.769	1.53	0.05	1.52966	0.0500159	1.74575e-09	1550	83.1
27	5.74399e-05	164.921	1.531	0.05	1.53066	0.0500038	1.82947e-09	1550	83.1
27	5.93891e-05	164.536	1.532	0.05	1.53157	0.0500146	1.76052e-09	1550	83.1
27	5.9447e-05	164.847	1.533	0.05	1.53284	0.0500118	1.9063e-09	1550	83.1
27	5.78817e-05	164.194	1.534	0.05	1.53375	0.0500149	1.9187e-09	1550	83.1
27	5.61993e-05	164.553	1.535	0.05	1.53466	0.0500082	1.86735e-09	1550	83.1
27	5.50695e-05	164.13	1.536	0.05	1.53569	0.0500151	1.89699e-09	1550	83.1
27	5.45253e-05	163.562	1.537	0.05	1.53663	0.0500133	1.90337e-09	1550	83.1
27	5.64576e-05	164.085	1.538	0.05	1.53756	0.0500147	1.77251e-09	1550	83.1
27	5.69478e-05	164.114	1.539	0.05	1.53851	0.0500185	1.85699e-09	1550	83.1
27	5.61121e-05	163.968	1.54	0.05	1.53988	0.0500144	1.88521e-09	1550	83.1
27	5.53927e-05	164.626	1.541	0.05	1.54081	0.0500137	1.83199e-09	1550	83.1
27	5.49599e-05	163.876	1.542	0.05	1.54169	0.0500244	1.87974e-09	1550	83.1
27	5.30387e-05	164.432	1.543	0.05	1.54265	0.0500125	1.91506e-09	1550	83.1
27	5.48151e-05	164.117	1.544	0.05	1.54369	0.0500116	1.82591e-09	1550	83.1
27	5.51011e-05	163.513	1.545	0.05	1.54468	0.0500129	1.87184e-09	1550	83.1
27	5.5569e-05	163.301	1.546	0.05	1.54591	0.0500085	1.89643e-09	1550	83.1
27	5.50852e-05	164.326	1.547	0.05	1.54688	0.0500225	1.76364e-09	1550	83.1
27	5.33837e-05	163.802	1.548	0.05	1.54776	0.0500166	1.86998e-09	1550	83.1
27	5.15917e-05	163.884	1.549	0.05	1.5488	0.0500121	1.79084e-09	1550	83.1
27	5.28526e-05	164.233	1.55	0.05	1.54974	0.050012	1.78373e-09	1550	83.1
27	5.16007e-05	163.334	1.551	0.05	1.55063	0.0500154	1.85173e-09	1550	83.1
27	5.25553e-05	163.226	1.552	0.05	1.55162	0.0500114	1.74017e-09	1550	83.1
27	5.15392e-05	162.886	1.553	0.05	1.55285	0.0500151	1.74356e-09	1550	83.1
27	5.18159e-05	163.077	1.554	0.05	1.5538	0.0500106	1.92045e-09	1550	83.1
27	5.15672e-05	163.278	1.555	0.05	1.55482	0.0500128	1.89219e-09	1550	83.1
27	4.98581e-05	163.963	1.556	0.05	1.55566	0.0500104	1.86666e-09	1550	83.1
27	4.96178e-05	163.144	1.557	0.05	1.55665	0.0500161	1.74289e-09	1550	83.1
27	4.98536e-05	163.201	1.558	0.05	1.55758	0.0500147	1.84556e-09	1550	83.1
27	5.16963e-05	162.983	1.559	0.05	1.55862	0.0500163	1.88926e-09	1550	83.1
27	5.01301e-05	163.906	1.56	0.05	1.55986	0.0500119	1.76874e-09	1550	83.1
27	4.78751e-05	163.642	1.561	0.05	1.56081	0.0500073	1.8727e-09	1550	83.1
27	4.74767e-05	163.949	1.562	0.05	1.56174	0.0500171	1.70902e-09	1550	83.1
27	4.64392e-05	163.367	1.563	0.05	1.56274	0.0500109	1.8629e-09	1550	83.1
27	4.73471e-05	163.265	1.564	0.05	1.56372	0.0500127	1.71813e-09	1550	83.1
27	4.80175e-05	163.784	1.565	0.05	1.56459	0.0500206	1.83059e-09	1550	83.1
27	4.69128e-05	164.49	1.566	0.05	1.56561	0.050014	1.81956e-09	1550	83.1
27	4.75116e-05	163.52	1.567	0.05	1.56683	0.0500071	1.85132e-09	1550	83.1
27	4.79739e-05	163.365	1.568	0.05	1.5679	0.0500091	1.86293e-09	1550	83.1
27	4.74761e-05	163.301	1.569	0.05	1.56878	0.0500077	1.83972e-09	1550	83.1
27	4.68187e-05	162.728	1.57	0.05	1.56963	0.0500135	1.88118e-09	1550	83.1
27	4.76082e-05	164.362	1.571	0.05	1.57075	0.0500104	1.87449e-09	1550	83.1
27	4.74441e-05	162.914	1.572	0.05	1.57164	0.0500129	1.78752e-09	1550	83.1
27	4.83523e-05	163.105	1.573	0.05	1.57257	0.0500104	1.77381e-09	1550	83.1
27	4.96366e-05	163.644	1.574	0.05	1.57387	0.0500119	1.81421e-09	1550	83.1
27	4.92497e-05	163.949	1.575	0.05	1.57481	0.0500162	1.71893e-09	1550	83.1
27	4.99389e-05	163.761	1.576	0.05	1.57576	0.0500139	1.707e-09	1550	83.1
27	4.88464e-05	162.823	1.577	0.05	1.57677	0.0500152	1.87225e-09	1550	83.1
27	4.85682e-05	163.045	1.578	0.05	1.57773	0.0500107	1.85092e-09	1550	83.1
27	4.91149e-05	163.474	1.579	0.05	1.57864	0.0500088	1.86829e-09	1550	83.1
27	4.91194e-05	163.545	1.58	0.05	1.57954	0.0500075	1.71543e-09	1550	83.1
27	5.07774e-05	162.865	1.581	0.05	1.58092	0.050015	1.85682e-09	1550	83.1
27	5.15806e-05	163.569	1.582	0.05	1.58186	0.0500095	1.85126e-09	1550	83.1
27	5.14094e-05	162.772	1.583	0.05	1.58282	0.0500119	1.73864e-09	1550	83.1
27	5.11612e-05	164.39	1.584	0.05	1.58374	0.0500176	1.84817e-09	1550	83.1
27	5.0788e-05	164.074	1.585	0.05	1.58465	0.0500104	1.87759e-09	1550	83.1
27	5.28639e-05	163.656	1.586	0.05	1.58562	0.0500138	1.87911e-09	1550	83.1
27	5.42159e-05	163.551	1.587	0.05	1.58658	0.0500163	1.88507e-09	1550	83.1
27	5.548e-05	163.876	1.588	0.05	1.58786	0.0500142	1.73456e-09	1550	83.1
27	5.62566e-05	163.74	1.589	0.05	1.58884	0.0500133	1.70721e-09	1550	83.1
27	5.4992e-05	164.314	1.59	0.05	1.58979	0.0500196	1.85907e-09	1550	83.1
27	5.43979e-05	164.214	1.591	0.05	1.59071	0.0500145	1.88552e-09	1550	83.1
27	5.39451e-05	164.969	1.592	0.05	1.59172	0.0500221	1.88134e-09	1550	83.1
27	5.49168e-05	164.996	1.593	0.05	1.59263	0.0500182	1.8471e-09	1550	83.1
27	5.63553e-05	164.251	1.594	0.05	1.59358	0.0500134	1.83821e-09	1550	83.1
27	5.91439e-05	163.785	1.595	0.05	1.59489	0.0500152	1.84087e-09	1550	83.1
27	5.53989e-05	163.75	1.596	0.05	1.59589	0.0500176	1.73564e-09	1550	83.1
27	5.65948e-05	164.091	1.597	0.05	1.59672	0.0500084	1.8896e-09	1550	83.1
27	5.73266e-05	163.727	1.598	0.05	1.59771	0.0500121	1.76489e-09	1550	83.1
27	5.42932e-05	163.14	1.599	0.05	1.59865	0.0500191	1.71485e-09	1550	83.1
27	5.86839e-05	163.825	1.6	0.05	1.59959	0.0500191	1.73811e-09	1550	83.1
27	5.83504e-05	164.322	1.601	0.05	1.60059	0.0500156	1.75283e-09	1550	83.1
27	5.76307e-05	164.119	1.602	0.05	1.60184	0.0500278	1.77751e-09	1550	83.1
27	5.80547e-05	163.754	1.603	0.05	1.60272	0.0500197	1.75821e-09	1550	83.1
27	5.74576e-05	164.047	1.604	0.05	1.60381	0.0500115	1.93527e-09	1550	83.1
27	5.71318e-05	164.563	1.605	0.05	1.60472	0.0500112	1.75273e-09	1550	83.1
27	5.57505e-05	164.058	1.606	0.05	1.60566	0.0500146	1.86462e-09	1550	83.1
27	6.03792e-05	164.964	1.607	0.05	1.60666	0.0500164	1.92099e-09	1550	83.1
27	5.998e-05	164.847	1.608	0.05	1.60757	0.0500131	1.8401e-09	1550	83.1
27	6.03717e-05	164.315	1.609	0.05	1.60883	0.050013	1.73802e-09	1550	83.1
27	5.68936e-05	163.93	1.61	0.05	1.60975	0.0500136	1.73769e-09	1550	83.1
27	5.64604e-05	164.144	1.611	0.05	1.61072	0.0500135	1.83062e-09	1550	83.1
27	5.78829e-05	164.106	1.612	0.05	1.61176	0.050009	1.81619e-09	1550	83.1
27	5.56393e-05	164.427	1.613	0.05	1.61264	0.0500095	1.76432e-09	1550	83.1
27	5.8161e-05	164.174	1.614	0.05	1.61363	0.0500153	1.81097e-09	1550	83.1
27	6.02777e-05	163.771	1.615	0.05	1.61484	0.0500131	1.75002e-09	1550	83.1
27	5.5894e-05	163.854	1.616	0.05	1.61582	0.0500122	1.88097e-09	1550	83.1
27	5.63515e-05	164.346	1.617	0.05	1.61677	0.0500045	1.73424e-09	1550	83.1
27	5.58824e-05	163.725	1.618	0.05	1.61779	0.0500148	1.75605e-09	1550	83.1
27	5.47549e-05	163.908	1.619	0.05	1.61871	0.0500177	1.87652e-09	1550	83.1
27	5.73002e-05	163.696	1.62	0.05	1.61971	0.0500125	1.84131e-09	1550	83.1
27	5.76907e-05	163.527	1.621	0.05	1.62069	0.0500146	1.75057e-09	1550	83.1
27	5.73444e-05	163.936	1.622	0.05	1.62192	0.0500126	1.90772e-09	1550	83.1
27	5.48785e-05	163.669	1.623	0.05	1.62287	0.0500104	1.79827e-09	1550	83.1
27	5.28754e-05	163.692	1.624	0.05	1.62383	0.0500159	1.83644e-09	1550	83.1
27	5.28245e-05	163.652	1.625	0.05	1.62474	0.0500151	1.8881e-09	1550	83.1
27	5.63356e-05	163.884	1.626	0.05	1.62573	0.0500094	1.76007e-09	1550	83.1
27	5.48023e-05	164.468	1.627	0.05	1.62668	0.0500118	1.80573e-09	1550	83.1
27	5.32457e-05	164.146	1.628	0.05	1.6276	0.050014	1.75051e-09	1550	83.1
27	5.30413e-05	164.362	1.629	0.05	1.62882	0.0500101	1.73326e-09	1550	83.1
27	5.12474e-05	164.015	1.63	0.05	1.62972	0.0500166	1.79749e-09	1550	83.1
27	4.95073e-05	163.157	1.631	0.05	1.63079	0.0500067	1.73703e-09	1550	83.1
27	5.06932e-05	163.936	1.632	0.05	1.63172	0.0500144	1.81819e-09	1550	83.1
27	5.12464e-05	163.863	1.633	0.05	1.63264	0.0500063	1.74334e-09	1550	83.1
27	5.1366e-05	163.954	1.634	0.05	1.63361	0.0500167	1.87404e-09	1550	83.1
27	5.00032e-05	164.163	1.635	0.05	1.63455	0.0500126	1.73618e-09	1550	83.1
27	4.82946e-05	163.232	1.636	0.05	1.6358	0.050006	1.82886e-09	1550	83.1
27	5.09923e-05	163.743	1.637	0.05	1.63681	0.0500113	1.879e-09	1550	83.1
27	4.96761e-05	164.055	1.638	0.05	1.63774	0.0500074	1.82457e-09	1550	83.1
27	4.96422e-05	164.445	1.639	0.05	1.63867	0.0500105	1.75902e-09	1550	83.1
27	4.90414e-05	164.023	1.64	0.05	1.63965	0.0500179	1.82209e-09	1550	83.1
27	4.90852e-05	163.063	1.641	0.05	1.64061	0.0500067	1.84065e-09	1550	83.1
27	4.76736e-05	163.71	1.642	0.05	1.64152	0.0500097	1.75824e-09	1550	83.1
27	4.84877e-05	163.02	1.643	0.05	1.64275	0.0500082	1.85012e-09	1550	83.1
27	4.79359e-05	162.987	1.644	0.05	1.64375	0.050013	1.71878e-09	1550	83.1
27	4.68018e-05	162.823	1.645	0.05	1.64468	0.050012	1.72106e-09	1550	83.1
27	4.66007e-05	162.73	1.646	0.05	1.64576	0.0500139	1.78712e-09	1550	83.1
27	4.82972e-05	162.501	1.647	0.05	1.6467	0.0500077	1.73265e-09	1550	83.1
27	4.77267e-05	163.259	1.648	0.05	1.64763	0.0500169	1.84436e-09	1550	83.1
27	4.82934e-05	163.724	1.649	0.05	1.64862	0.0500123	1.72837e-09	1550	83.1
27	5.02153e-05	163.424	1.65	0.05	1.64984	0.0500069	1.82916e-09	1550	83.1
27	4.85299e-05	163.576	1.651	0.05	1.65078	0.0500094	1.76297e-09	1550	83.1
27	4.7162e-05	163.031	1.652	0.05	1.65178	0.0500111	1.79957e-09	1550	83.1
27	4.65499e-05	161.969	1.653	0.05	1.65272	0.0500098	1.74927e-09	1550	83.1
27	4.77846e-05	164.151	1.654	0.05	1.65368	0.0500082	1.71605e-09	1550	83.1
27	4.94315e-05	164.216	1.655	0.05	1.65455	0.0500149	1.86533e-09	1550	83.1
27	4.90405e-05	163.884	1.656	0.05	1.6555	0.0500109	1.73252e-09	1550	83.1
27	4.84241e-05	163.754	1.657	0.05	1.65678	0.050018	1.8765e-09	1550	83.1
27	4.79466e-05	163.022	1.658	0.05	1.65778	0.0500123	1.78471e-09	1550	83.1
27	4.77094e-05	162.771	1.659	0.05	1.65872	0.0500078	1.8408e-09	1550	83.1
27	4.83957e-05	163.361	1.66	0.05	1.65964	0.0500062	1.71451e-09	1550	83.1
27	4.87643e-05	163.078	1.661	0.05	1.66065	0.0500097	1.86108e-09	1550	83.1
27	4.88791e-05	163.904	1.662	0.05	1.66161	0.0500036	1.72913e-09	1550	83.1
27	5.09813e-05	163.18	1.663	0.05	1.66252	0.0500126	1.86594e-09	1550	83.1
27	5.12556e-05	163.508	1.664	0.05	1.66377	0.0500122	1.70112e-09	1550	83.1
27	5.16228e-05	163.935	1.665	0.05	1.66472	0.0500047	1.7427e-09	1550	83.1
27	5.24989e-05	163.217	1.666	0.05	1.66571	0.0500081	1.74356e-09	1550	83.1
27	5.3682e-05	163.547	1.667	0.05	1.66668	0.050006	1.6934e-09	1550	83.1
27	5.14696e-05	163.671	1.668	0.05	1.66766	0.0500181	1.74586e-09	1550	83.1
27	5.15459e-05	163.577	1.669	0.05	1.66859	0.050017	1.76158e-09	1550	83.1
27	5.33737e-05	164.162	1.67	0.05	1.66961	0.0500064	1.83574e-09	1550	83.1
27	5.21493e-05	163.65	1.671	0.05	1.67085	0.0500119	1.82844e-09	1550	83.1
27	5.61863e-05	163.122	1.672	0.05	1.67175	0.050007	1.7313e-09	1550	83.1
27	5.58126e-05	164.494	1.673	0.05	1.67275	0.0500103	1.86447e-09	1550	83.1
28	5.49208e-05	163.912	1.674	0.05	1.6737	0.0500081	1.83813e-09	1550	83.1
27	5.35972e-05	163.583	1.675	0.05	1.67471	0.0500041	1.7341e-09	1550	83.1
27	5.50348e-05	163.475	1.676	0.05	1.67563	0.0500045	1.73346e-09	1550	83.1
27	5.76611e-05	163.59	1.677	0.05	1.67658	0.0500119	1.7596e-09	1550	83.1
27	5.79776e-05	164.543	1.678	0.05	1.67788	0.0500148	1.82807e-09	1550	83.1
27	5.85072e-05	164.662	1.679	0.05	1.67881	0.0500103	1.88802e-09	1550	83.1
27	5.70548e-05	164.282	1.68	0.05	1.67976	0.0500006	1.81907e-09	1550	83.1
27	5.5472e-05	164.181	1.681	0.05	1.68073	0.0500058	1.8131e-09	1550	83.1
27	5.67894e-05	163.682	1.682	0.05	1.68163	0.0500148	1.75722e-09	1550	83.1
27	5.84758e-05	163.763	1.683	0.05	1.68259	0.0500087	1.74872e-09	1550	83.1
27	6.03288e-05	163.857	1.684	0.05	1.68387	0.0500115	1.77912e-09	1550	83.1
27	6.11137e-05	164.591	1.685	0.05	1.68484	0.0500065	1.81652e-09	1550	83.1
27	5.78654e-05	164.564	1.686	0.05	1.68585	0.0500064	1.78185e-09	1550	83.1
27	5.66176e-05	164.747	1.687	0.05	1.68673	0.0500079	1.78762e-09	1550	83.1
27	5.57464e-05	164.636	1.688	0.05	1.68767	0.050006	1.84458e-09	1550	83.1
27	5.7791e-05	164.451	1.689	0.05	1.68868	0.0500108	1.83092e-09	1550	83.1
27	5.96409e-05	164.911	1.69	0.05	1.68958	0.0500068	1.83343e-09	1550	83.1
27	6.11211e-05	164.703	1.691	0.05	1.69079	0.0500124	1.79183e-09	1550	83.1
28	6.05195e-05	164.481	1.692	0.05	1.69183	0.0500156	1.78483e-09	1550	83.1
27	5.63091e-05	164.355	1.693	0.05	1.69277	0.050009	1.74885e-09	1550	83.1
27	5.72036e-05	163.925	1.694	0.05	1.69378	0.0500112	1.73031e-09	1550	83.1
27	5.55474e-05	163.927	1.695	0.05	1.69465	0.0500096	1.85594e-09	1550	83.1
27	5.58666e-05	163.986	1.696	0.05	1.69563	0.05001	1.87349e-09	1550	83.1
27	5.72435e-05	164.507	1.697	0.05	1.69654	0.050008	1.86044e-09	1550	83.1
27	5.7073e-05	164.594	1.698	0.05	1.69773	0.0500136	1.74442e-09	1550	83.1
27	5.69742e-05	164.204	1.699	0.05	1.6988	0.0500146	1.92227e-09	1550	83.1
27	5.7584e-05	164.282	1.7	0.05	1.69975	0.0500071	1.79085e-09	1550	83.1
27	5.54031e-05	163.779	1.701	0.05	1.70074	0.0500138	1.82074e-09	1550	83.1
27	5.34377e-05	164.263	1.702	0.05	1.70158	0.050007	1.77141e-09	1550	83.1
27	5.52909e-05	164.791	1.703	0.05	1.70258	0.0500073	1.74419e-09	1550	83.1
27	5.37339e-05	163.838	1.704	0.05	1.70352	0.0500102	1.8115e-09	1550	83.1
27	5.36472e-05	163.625	1.705	0.05	1.70481	0.0500036	1.82153e-09	1550	83.1
27	5.15576e-05	164.144	1.706	0.05	1.70582	0.0500059	1.87603e-09	1550	83.1
27	5.21269e-05	163.457	1.707	0.05	1.70671	0.0500159	1.73049e-09	1550	83.1
27	5.15355e-05	163.144	1.708	0.05	1.7077	0.0500194	1.77093e-09	1550	83.1
27	5.16054e-05	163.525	1.709	0.05	1.70865	0.0500133	1.87265e-09	1550	83.1
27	5.04984e-05	164.284	1.71	0.05	1.70963	0.0500147	1.74258e-09	1550	83.1
27	5.05102e-05	163.549	1.711	0.05	1.7106	0.0500098	1.73926e-09	1550	83.1
27	5.06437e-05	163.784	1.712	0.05	1.71186	0.0500159	1.80102e-09	1550	83.1
28	5.03242e-05	164.772	1.713	0.05	1.71286	0.0500138	1.73075e-09	1550	83.1
27	5.0057e-05	163.809	1.714	0.05	1.71373	0.0500085	1.72557e-09	1550	83.1
27	5.02104e-05	163.472	1.715	0.05	1.71472	0.0500098	1.83923e-09	1550	83.1
27	5.04332e-05	163.667	1.716	0.05	1.71563	0.0500163	1.74586e-09	1550	83.1
27	4.99598e-05	163.437	1.717	0.05	1.7166	0.0500116	1.81431e-09	1550	83.1
27	4.79682e-05	163.536	1.718	0.05	1.71756	0.0500093	1.74405e-09	1550	83.1
27	4.81758e-05	162.944	1.719	0.05	1.71883	0.0500071	1.73333e-09	1550	83.1
27	4.74104e-05	163.614	1.72	0.05	1.71973	0.0500124	1.83629e-09	1550	83.1
27	4.74227e-05	163.629	1.721	0.05	1.72067	0.0500138	1.74451e-09	1550	83.1
28	4.71157e-05	163.757	1.722	0.05	1.72169	0.0500092	1.7093e-09	1550	83.1
27	4.71809e-05	163.08	1.723	0.05	1.72264	0.0500131	1.71067e-09	1550	83.1
28	4.71792e-05	163.264	1.724	0.05	1.72362	0.050007	1.7103e-09	1550	83.1
27	4.80169e-05	163.217	1.725	0.05	1.7246	0.0500143	1.86826e-09	1550	83.1
27	4.73756e-05	164.743	1.726	0.05	1.7259	0.0500193	1.83758e-09	1550	83.1
27	4.76734e-05	163.118	1.727	0.05	1.72681	0.0500149	1.7783e-09	1550	83.1
27	4.7355e-05	163.306	1.728	0.05	1.72775	0.0500176	1.74685e-09	1550	83.1
27	4.62175e-05	163.355	1.729	0.05	1.72865	0.0500144	1.84984e-09	1550	83.1
27	4.74692e-05	163.503	1.73	0.05	1.72965	0.0500078	1.86395e-09	1550	83.1
27	4.89561e-05	164.379	1.731	0.05	1.73057	0.0500088	1.77892e-09	1550	83.1
27	4.7353e-05	163.78	1.732	0.05	1.73159	0.0500102	1.82108e-09	1550	83.1
27	4.83065e-05	162.795	1.733	0.05	1.73281	0.050007	1.71503e-09	1550	83.1
27	4.74652e-05	163.456	1.734	0.05	1.73377	0.05001	1.87835e-09	1550	83.1
27	4.76613e-05	163.232	1.735	0.05	1.73476	0.0500116	1.87883e-09	1550	83.1
27	4.9523e-05	163.461	1.736	0.05	1.73564	0.0500154	1.72738e-09	1550	83.1
27	4.8263e-05	163.715	1.737	0.05	1.73659	0.0500121	1.87695e-09	1550	83.1
27	4.65795e-05	163.304	1.738	0.05	1.73766	0.0500164	1.81245e-09	1550	83.1
27	4.78293e-05	163.431	1.739	0.05	1.73858	0.050018	1.84735e-09	1550	83.1
27	4.95761e-05	164.305	1.74	0.05	1.73984	0.0500093	1.7717e-09	1550	83.1
27	5.14107e-05	163.846	1.741	0.05	1.7408	0.0500174	1.84002e-09	1550	83.1
27	5.01411e-05	163.791	1.742	0.05	1.74179	0.0500222	1.88451e-09	1550	83.1
27	5.11338e-05	164.171	1.743	0.05	1.74277	0.0500134	1.77875e-09	1550	83.1
27	5.14247e-05	164.37	1.744	0.05	1.74364	0.050023	1.85654e-09	1550	83.1
27	5.06483e-05	163.479	1.745	0.05	1.74466	0.050014	1.8943e-09	1550	83.1
27	5.03353e-05	163.601	1.746	0.05	1.7455	0.0500166	1.75888e-09	1550	83.1
27	5.07213e-05	164.049	1.747	0.05	1.74687	0.050007	1.85576e-09	1550	83.1
27	5.29433e-05	163.797	1.748	0.05	1.74782	0.0500065	1.86851e-09	1550	83.1
27	5.5292e-05	164.095	1.749	0.05	1.74877	0.0500074	1.86067e-09	1550	83.1
27	5.21471e-05	164.41	1.75	0.05	1.7497	0.0500158	1.76721e-09	1550	83.1
27	5.48616e-05	163.842	1.751	0.05	1.75065	0.0500125	1.71241e-09	1550	83.1
27	5.44258e-05	164.061	1.752	0.05	1.75166	0.0500095	1.74332e-09	1550	83.1
27	5.65959e-05	164.552	1.753	0.05	1.75283	0.0500124	1.89704e-09	1550	83.1
27	5.78851e-05	164.823	1.754	0.05	1.7538	0.0500053	1.78516e-09	1550	83.1
27	5.92977e-05	164.087	1.755	0.05	1.7548	0.0500136	1.73531e-09	1550	83.1
27	5.59282e-05	164.083	1.756	0.05	1.75572	0.050013	1.88611e-09	1550	83.1
27	5.5511e-05	163.973	1.757	0.05	1.75665	0.050011	1.81321e-09	1550	83.1
27	5.69424e-05	164.057	1.758	0.05	1.75764	0.0500059	1.76724e-09	1550	83.1
27	5.94641e-05	164.134	1.759	0.05	1.75856	0.050006	1.85493e-09	1550	83.1
27	5.93683e-05	164.291	1.76	0.05	1.75987	0.0500064	1.781e-09	1550	83.1
27	6.04728e-05	164.188	1.761	0.05	1.76088	0.0500167	1.74465e-09	1550	83.1
27	5.69421e-05	164.606	1.762	0.05	1.76177	0.0500047	1.75499e-09	1550	83.1
27	5.59283e-05	164.39	1.763	0.05	1.76277	0.0500149	1.88866e-09	1550	83.1
27	5.66355e-05	164.177	1.764	0.05	1.76368	0.0500117	1.86026e-09	1550	83.1
27	5.89478e-05	164.355	1.765	0.05	1.76473	0.0500168	1.80037e-09	1550	83.1
27	5.93701e-05	164.436	1.766	0.05	1.76558	0.0500078	1.76045e-09	1550	83.1
27	6.07215e-05	164.665	1.767	0.05	1.76691	0.050008	1.91051e-09	1550	83.1
27	5.93484e-05	164.42	1.768	0.05	1.7678	0.0500152	1.82731e-09	1550	83.1
27	5.83559e-05	163.965	1.769	0.05	1.76881	0.050017	1.84718e-09	1550	83.1
27	5.6199e-05	164.306	1.77	0.05	1.76969	0.0500122	1.73349e-09	1550	83.1
27	6.01549e-05	164.474	1.771	0.05	1.77068	0.0500136	1.85392e-09	1550	83.1
27	5.92216e-05	163.865	1.772	0.05	1.77159	0.0500103	1.73506e-09	1550	83.1
27	6.02026e-05	163.777	1.773	0.05	1.77253	0.0500128	1.7409e-09	1550	83.1
27	5.72285e-05	164.283	1.774	0.05	1.77377	0.0500052	1.89385e-09	1550	83.1
27	5.70166e-05	164.016	1.775	0.05	1.77473	0.0500088	1.73457e-09	1550	83.1
27	5.41816e-05	164.874	1.776	0.05	1.77571	0.0500079	1.7605e-09	1550	83.1
27	5.73686e-05	164.688	1.777	0.05	1.77675	0.0500156	1.91562e-09	1550	83.1
27	5.93785e-05	164.408	1.778	0.05	1.77772	0.0500115	1.90396e-09	1550	83.1
27	6.14277e-05	166.043	1.779	0.05	1.77865	0.0500172	1.88501e-09	1550	83.1
27	5.72646e-05	164.197	1.78	0.05	1.77949	0.0500086	1.77029e-09	1550	83.1
27	5.58159e-05	163.446	1.781	0.05	1.78083	0.0500104	1.77035e-09	1550	83.1
27	5.28078e-05	163.172	1.782	0.05	1.78182	0.0500172	1.74946e-09	1550	83.1
27	5.45212e-05	162.949	1.783	0.05	1.78277	0.0500214	1.71245e-09	1550	83.1
27	5.59153e-05	163.92	1.784	0.05	1.78371	0.0500101	1.73581e-09	1550	83.1
27	5.59518e-05	163.946	1.785	0.05	1.78464	0.0500103	1.75983e-09	1550	83.1
27	5.20232e-05	164.224	1.786	0.05	1.78562	0.0500055	1.87653e-09	1550	83.1
27	5.421e-05	163.515	1.787	0.05	1.78665	0.0500135	1.86785e-09	1550	83.1
27	5.20688e-05	163.73	1.788	0.05	1.78785	0.0500134	1.86348e-09	1550	83.1
27	5.29398e-05	163.619	1.789	0.05	1.78885	0.0500217	1.73464e-09	1550	83.1
27	5.25374e-05	162.845	1.79	0.05	1.78983	0.0500133	1.81771e-09	1550	83.1
27	5.06389e-05	165.051	1.791	0.05	1.79076	0.0500063	1.86385e-09	1550	83.1
27	5.10108e-05	164.26	1.792	0.05	1.7917	0.0500171	1.74102e-09	1550	83.1
27	4.9736e-05	164.237	1.793	0.05	1.79261	0.0500127	1.72158e-09	1550	83.1
27	4.92266e-05	163.399	1.794	0.05	1.79354	0.0500055	1.73146e-09	1550	83.1
27	4.97695e-05	163.885	1.795	0.05	1.79492	0.0500038	1.86777e-09	1550	83.1
27	4.94192e-05	164.531	1.796	0.05	1.79588	0.0500132	1.69278e-09	1550	83.1
27	4.84245e-05	163.675	1.797	0.05	1.79681	0.0500176	1.86654e-09	1550	83.1
27	4.81316e-05	162.586	1.798	0.05	1.79777	0.050014	1.85951e-09	1550	83.1
27	4.88683e-05	164.155	1.799	0.05	1.79866	0.0500095	1.75618e-09	1550	83.1
27	4.72889e-05	163.851	1.8	0.05	1.79961	0.0500136	1.83243e-09	1550	83.1
27	4.69533e-05	164.43	1.801	0.05	1.80063	0.0500127	1.71308e-09	1550	83.1
27	4.64115e-05	164.254	1.802	0.05	1.80186	0.0500073	1.75671e-09	1550	83.1
27	4.65642e-05	162.626	1.803	0.05	1.80278	0.0500052	1.73635e-09	1550	83.1
27	4.78161e-05	163.034	1.804	0.05	1.80368	0.0500144	1.8241e-09	1550	83.1
27	4.6755e-05	163.548	1.805	0.05	1.80464	0.0500032	1.71322e-09	1550	83.1
27	4.74835e-05	164.066	1.806	0.05	1.80564	0.0500091	1.79136e-09	1550	83.1
27	4.73824e-05	162.909	1.807	0.05	1.80656	0.0500177	1.84601e-09	1550	83.1
27	4.73767e-05	164.145	1.808	0.05	1.80756	0.0500199	1.71152e-09	1550	83.1
27	4.68253e-05	162.796	1.809	0.05	1.80887	0.0500176	1.70175e-09	1550	83.1
27	4.74276e-05	164.182	1.81	0.05	1.80977	0.050009	1.67179e-09	1550	83.1
27	4.80271e-05	164.309	1.811	0.05	1.81074	0.0500142	1.72311e-09	1550	83.1
27	4.76486e-05	164.59	1.812	0.05	1.81172	0.0500136	1.85972e-09	1550	83.1
27	4.71168e-05	163.51	1.813	0.05	1.81269	0.0500113	1.691e-09	1550	83.1
27	4.758e-05	163.049	1.814	0.05	1.81355	0.0500183	1.76041e-09	1550	83.1
27	4.87108e-05	163.281	1.815	0.05	1.81457	0.050014	1.71091e-09	1550	83.1
27	5.01742e-05	163.892	1.816	0.05	1.81585	0.0500138	1.77672e-09	1550	83.1
27	5.03736e-05	163.623	1.817	0.05	1.81686	0.0500144	1.76669e-09	1550	83.1
27	5.00425e-05	164.675	1.818	0.05	1.81763	0.0500118	1.69882e-09	1550	83.1
27	5.01839e-05	163.052	1.819	0.05	1.81866	0.0500145	1.89573e-09	1550	83.1
27	5.22444e-05	164.018	1.82	0.05	1.81959	0.0500221	1.8081e-09	1550	83.1
27	5.20814e-05	164.035	1.821	0.05	1.82057	0.0500056	1.75948e-09	1550	83.1
27	5.33153e-05	163.725	1.822	0.05	1.82182	0.0500171	1.8338e-09	1550	83.1
27	5.27922e-05	164.076	1.823	0.05	1.82286	0.0500116	1.72531e-09	1550	83.1
27	5.32591e-05	164.51	1.824	0.05	1.82375	0.0500166	1.83316e-09	1550	83.1
27	5.19213e-05	164.438	1.825	0.05	1.82469	0.0500149	1.74584e-09	1550	83.1
27	5.40488e-05	164.393	1.826	0.05	1.82568	0.0500142	1.88352e-09	1550	83.1
27	5.42863e-05	163.511	1.827	0.05	1.82666	0.050019	1.80089e-09	1550	83.1
27	5.52425e-05	163.469	1.828	0.05	1.82755	0.0500142	1.89257e-09	1550	83.1
27	5.39515e-05	164.384	1.829	0.05	1.82881	0.0500073	1.72651e-09	1550	83.1
27	5.51402e-05	163.751	1.83	0.05	1.8298	0.0500087	1.74633e-09	1550	83.1
27	5.35978e-05	164.258	1.831	0.05	1.83081	0.0500087	1.89098e-09	1550	83.1
27	5.51698e-05	165.082	1.832	0.05	1.83173	0.0500107	1.87223e-09	1550	83.1
27	5.72999e-05	163.663	1.833	0.05	1.83265	0.0500131	1.89306e-09	1550	83.1
27	5.72796e-05	163.965	1.834	0.05	1.83356	0.0500147	1.72767e-09	1550	83.1
28	5.54233e-05	164.193	1.835	0.05	1.83455	0.0500098	1.89209e-09	1550	83.1
27	5.83053e-05	163.994	1.836	0.05	1.83585	0.0500175	1.77783e-09	1550	83.1
27	5.6434e-05	164.454	1.837	0.05	1.83686	0.0500094	1.73805e-09	1550	83.1
27	6.09024e-05	164.721	1.838	0.05	1.83778	0.0500116	1.73788e-09	1550	83.1
27	6.05106e-05	164.44	1.839	0.05	1.83869	0.050012	1.86855e-09	1550	83.1
27	6.17961e-05	164.508	1.84	0.05	1.83971	0.0500095	1.70407e-09	1550	83.1
27	5.70151e-05	163.922	1.841	0.05	1.84054	0.0500104	1.85994e-09	1550	83.1
27	5.61817e-05	164.2	1.842	0.05	1.84154	0.0500135	1.74534e-09	1550	83.1
27	5.6829e-05	164.289	1.843	0.05	1.84275	0.0500177	1.84246e-09	1550	83.1
27	5.7525e-05	164.65	1.844	0.05	1.84383	0.0500094	1.9024e-09	1550	83.1
27	6.02532e-05	164.082	1.845	0.05	1.84476	0.0500117	1.71971e-09	1550	83.1
27	5.87464e-05	164.477	1.846	0.05	1.84574	0.0500109	1.8486e-09	1550	83.1
27	5.5929e-05	164.458	1.847	0.05	1.84669	0.050016	1.71487e-09	1550	83.1
27	5.58566e-05	164.972	1.848	0.05	1.84767	0.0500139	1.71157e-09	1550	83.1
27	5.45567e-05	163.898	1.849	0.05	1.84857	0.0500068	1.78184e-09	1550	83.1
27	5.57238e-05	165.692	1.85	0.05	1.84982	0.0500169	1.7794e-09	1550	83.1
27	5.62552e-05	164.367	1.851	0.05	1.8508	0.0500171	1.73657e-09	1550	83.1
27	5.69746e-05	165.059	1.852	0.05	1.85164	0.0500154	1.83443e-09	1550	83.1
27	5.77433e-05	164.198	1.853	0.05	1.85264	0.0500119	1.72187e-09	1550	83.1
27	5.55179e-05	164.197	1.854	0.05	1.85365	0.0500069	1.71774e-09	1550	83.1
27	5.48491e-05	164.103	1.855	0.05	1.85457	0.0500074	1.79768e-09	1550	83.1
27	5.28773e-05	165.205	1.856	0.05	1.85554	0.0500051	1.82169e-09	1550	83.1
27	5.39167e-05	164.506	1.857	0.05	1.85685	0.0500035	1.7613e-09	1550	83.1
27	5.43647e-05	164.547	1.858	0.05	1.85773	0.0500105	1.75582e-09	1550	83.1
27	5.4355e-05	163.559	1.859	0.05	1.85873	0.050009	1.86512e-09	1550	83.1
27	5.49423e-05	164.204	1.86	0.05	1.85973	0.0500158	1.7167e-09	1550	83.1
27	5.16246e-05	164.167	1.861	0.05	1.86062	0.05001	1.71602e-09	1550	83.1
27	5.07442e-05	164.196	1.862	0.05	1.86159	0.0500143	1.7404e-09	1550	83.1
27	5.16763e-05	163.896	1.863	0.05	1.86263	0.0500073	1.88725e-09	1550	83.1
27	5.39425e-05	164.061	1.864	0.05	1.86387	0.0500088	1.73301e-09	1550	83.1
28	5.37304e-05	163.409	1.865	0.05	1.86478	0.0500058	1.81017e-09	1550	83.1
27	5.09477e-05	164.388	1.866	0.05	1.86574	0.0500094	1.71449e-09	1550	83.1
27	5.16732e-05	163.313	1.867	0.05	1.86669	0.0500113	1.70627e-09	1550	83.1
27	4.91107e-05	163.155	1.868	0.05	1.86773	0.0500077	1.78705e-09	1550	83.1
27	5.00322e-05	163.591	1.869	0.05	1.86863	0.0500044	1.71646e-09	1550	83.1
27	4.87913e-05	164.525	1.87	0.05	1.86957	0.0500128	1.74329e-09	1550	83.1
27	4.71258e-05	162.889	1.871	0.05	1.87087	0.050007	1.70736e-09	1550	83.1
27	4.94938e-05	164.186	1.872	0.05	1.87177	0.050013	1.70093e-09	1550	83.1
27	5.05316e-05	164.129	1.873	0.05	1.87274	0.0500197	1.81943e-09	1550	83.1
27	4.86242e-05	163.798	1.874	0.05	1.87373	0.0500121	1.84592e-09	1550	83.1
27	4.80568e-05	163.326	1.875	0.05	1.87467	0.0500025	1.69986e-09	1550	83.1
27	4.697e-05	163.384	1.876	0.05	1.87569	0.0500067	1.69702e-09	1550	83.1
27	4.62929e-05	163.712	1.877	0.05	1.87655	0.0500045	1.79515e-09	1550	83.1
27	4.74781e-05	163.76	1.878	0.05	1.87775	0.0500123	1.73171e-09	1550	83.1
27	4.62755e-05	164.294	1.879	0.05	1.87872	0.0500122	1.83327e-09	1550	83.1
27	4.7341e-05	163.809	1.88	0.05	1.87976	0.0500113	1.68278e-09	1550	83.1
27	4.74076e-05	163.488	1.881	0.05	1.88069	0.0500144	1.85452e-09	1550	83.1
27	4.70272e-05	163.703	1.882	0.05	1.88169	0.0500081	1.71675e-09	1550	83.1
27	4.68401e-05	163.63	1.883	0.05	1.88255	0.0500074	1.8455e-09	1550	83.1
27	4.67694e-05	163.723	1.884	0.05	1.88353	0.0500114	1.79174e-09	1550	83.1
27	4.73613e-05	162.924	1.885	0.05	1.88485	0.0500141	1.84849e-09	1550	83.1
27	4.72175e-05	163.323	1.886	0.05	1.88574	0.0500134	1.71269e-09	1550	83.1
27	4.79924e-05	163.15	1.887	0.05	1.88672	0.0500097	1.68728e-09	1550	83.1
27	4.73104e-05	163.397	1.888	0.05	1.88773	0.0500067	1.74028e-09	1550	83.1
27	4.86063e-05	163.803	1.889	0.05	1.88862	0.0500177	1.7639e-09	1550	83.1
27	4.84265e-05	164.222	1.89	0.05	1.88956	0.0500142	1.87039e-09	1550	83.1
27	4.80211e-05	163.669	1.891	0.05	1.89056	0.050002	1.80787e-09	1550	83.1
27	4.84876e-05	163.11	1.892	0.05	1.89185	0.0500053	1.76169e-09	1550	83.1
27	4.87005e-05	163.061	1.893	0.05	1.89284	0.0500147	1.84499e-09	1550	83.1
27	4.98682e-05	163.437	1.894	0.05	1.89376	0.0500072	1.88012e-09	1550	83.1
27	5.00423e-05	163.239	1.895	0.05	1.89474	0.0500069	1.72367e-09	1550	83.1
27	5.04983e-05	162.938	1.896	0.05	1.89563	0.0500064	1.8621e-09	1550	83.1
27	5.03088e-05	163.851	1.897	0.05	1.89663	0.0500083	1.87287e-09	1550	83.1
27	5.10075e-05	163.841	1.898	0.05	1.89787	0.0500146	1.85159e-09	1550	83.1
27	5.22079e-05	163.973	1.899	0.05	1.89887	0.0500012	1.73309e-09	1550	83.1
27	5.19874e-05	163.694	1.9	0.05	1.8998	0.0500048	1.83256e-09	1550	83.1
27	5.12637e-05	163.62	1.901	0.05	1.9007	0.0500068	1.77748e-09	1550	83.1
27	5.26707e-05	164.204	1.902	0.05	1.90168	0.0500107	1.71463e-09	1550	83.1
27	5.0989e-05	164.145	1.903	0.05	1.90265	0.0500038	1.88553e-09	1550	83.1
27	5.30998e-05	163.74	1.904	0.05	1.90355	0.0500032	1.80334e-09	1550	83.1
27	5.38726e-05	163.349	1.905	0.05	1.9048	0.0500156	1.7749e-09	1550	83.1
27	5.48051e-05	164.673	1.906	0.05	1.90577	0.0500076	1.74243e-09	1550	83.1
27	5.55709e-05	164.717	1.907	0.05	1.90672	0.0500046	1.76924e-09	1550	83.1
27	5.6049e-05	163.582	1.908	0.05	1.90772	0.0500017	1.81774e-09	1550	83.1
27	5.46163e-05	164.072	1.909	0.05	1.90868	0.0500089	1.76537e-09	1550	83.1
27	5.26944e-05	163.755	1.91	0.05	1.90975	0.0500004	1.79425e-09	1550	83.1
27	5.43037e-05	164.9	1.911	0.05	1.9107	0.0500047	1.75186e-09	1550	83.1
27	5.73136e-05	163.747	1.912	0.05	1.91187	0.0500033	1.75353e-09	1550	83.1
27	5.80798e-05	164.883	1.913	0.05	1.91291	0.0500108	1.91093e-09	1550	83.1
27	5.88735e-05	163.467	1.914	0.05	1.91381	0.0500134	1.80024e-09	1550	83.1
27	5.6611e-05	165.015	1.915	0.05	1.91473	0.0500128	1.84703e-09	1550	83.1
27	5.49231e-05	164.178	1.916	0.05	1.91569	0.0500067	1.77561e-09	1550	83.1
27	5.52045e-05	164.145	1.917	0.05	1.91668	0.0500123	1.73788e-09	1550	83.1
27	5.72836e-05	164.513	1.918	0.05	1.91766	0.0500158	1.91015e-09	1550	83.1
27	5.67207e-05	164.228	1.919	0.05	1.91887	0.0500113	1.73935e-09	1550	83.1
27	5.69918e-05	163.702	1.92	0.05	1.91984	0.0500103	1.87912e-09	1550	83.1
27	5.79528e-05	164.216	1.921	0.05	1.92081	0.0500079	1.88268e-09	1550	83.1
27	5.67061e-05	164.806	1.922	0.05	1.92171	0.0500132	1.75475e-09	1550	83.1
27	5.63777e-05	164.862	1.923	0.05	1.92279	0.0500124	1.84388e-09	1550	83.1
27	5.75426e-05	163.895	1.924	0.05	1.92372	0.0500048	1.82944e-09	1550	83.1
27	5.75757e-05	163.845	1.925	0.05	1.92464	0.0500066	1.74257e-09	1550	83.1
27	5.94092e-05	164.576	1.926	0.05	1.92591	0.0500152	1.89341e-09	1550	83.1
27	5.95878e-05	164.196	1.927	0.05	1.92685	0.0500134	1.88826e-09	1550	83.1
27	5.86511e-05	164.054	1.928	0.05	1.92779	0.0500143	1.77998e-09	1550	83.1
27	5.86031e-05	163.654	1.929	0.05	1.92874	0.0500099	1.72911e-09	1550	83.1
27	5.5105e-05	164.422	1.93	0.05	1.92972	0.0500084	1.71364e-09	1550	83.1
27	5.55574e-05	163.663	1.931	0.05	1.93067	0.0500103	1.8496e-09	1550	83.1
27	5.5098e-05	163.804	1.932	0.05	1.93155	0.0500064	1.87131e-09	1550	83.1
27	5.6363e-05	163.417	1.933	0.05	1.93289	0.0500065	1.76684e-09	1550	83.1
27	5.85933e-05	164.56	1.934	0.05	1.93387	0.0500072	1.86914e-09	1550	83.1
27	5.45854e-05	163.625	1.935	0.05	1.93479	0.0500001	1.7926e-09	1550	83.1
27	5.693e-05	164.856	1.936	0.05	1.93569	0.0500084	1.87553e-09	1550	83.1
27	5.83811e-05	164.26	1.937	0.05	1.93669	0.0500055	1.68562e-09	1550	83.1
27	5.35967e-05	163.982	1.938	0.05	1.9376	0.0500089	1.85258e-09	1550	83.1
27	5.43662e-05	163.887	1.939	0.05	1.93859	0.0500092	1.72499e-09	1550	83.1
27	5.52545e-05	163.84	1.94	0.05	1.93986	0.0500053	1.83062e-09	1550	83.1
27	5.52308e-05	164.586	1.941	0.05	1.94084	0.0500108	1.81108e-09	1550	83.1
27	5.4958e-05	164.742	1.942	0.05	1.94174	0.0500076	1.68954e-09	1550	83.1
27	5.31752e-05	163.192	1.943	0.05	1.94275	0.0500053	1.84815e-09	1550	83.1
27	5.11549e-05	163.13	1.944	0.05	1.94368	0.050013	1.73534e-09	1550	83.1
27	5.18193e-05	163.627	1.945	0.05	1.94463	0.0500129	1.86985e-09	1550	83.1
27	5.03119e-05	163.706	1.946	0.05	1.94556	0.0500034	1.84743e-09	1550	83.1
27	5.14508e-05	164.009	1.947	0.05	1.94681	0.0500008	1.81345e-09	1550	83.1
27	5.12932e-05	163.894	1.948	0.05	1.94785	0.0500124	1.78852e-09	1550	83.1
27	5.1852e-05	163.039	1.949	0.05	1.94879	0.0500049	1.84377e-09	1550	83.1
27	5.14809e-05	163.193	1.95	0.05	1.94978	0.0500095	1.69039e-09	1550	83.1
27	4.9811e-05	162.629	1.951	0.05	1.95066	0.0500125	1.78711e-09	1550	83.1
27	4.86476e-05	163.183	1.952	0.05	1.95163	0.0500084	1.74208e-09	1550	83.1
27	4.90861e-05	164.062	1.953	0.05	1.95253	0.0500174	1.84484e-09	1550	83.1
27	4.73408e-05	162.867	1.954	0.05	1.95376	0.0500095	1.82827e-09	1550	83.1
27	4.65406e-05	163.55	1.955	0.05	1.95469	0.0500115	1.77689e-09	1550	83.1
27	4.71115e-05	163.575	1.956	0.05	1.95573	0.0500142	1.85893e-09	1550	83.1
27	4.87565e-05	163.971	1.957	0.05	1.95671	0.0500129	1.70691e-09	1550	83.1
27	4.93898e-05	163.635	1.958	0.05	1.95762	0.0500087	1.74688e-09	1550	83.1
27	4.81676e-05	163.213	1.959	0.05	1.95861	0.0500035	1.71138e-09	1550	83.1
27	4.51587e-05	163.189	1.96	0.05	1.95949	0.0500019	1.70271e-09	1550	83.1
27	4.59186e-05	163.577	1.961	0.05	1.96084	0.0500189	1.78988e-09	1550	83.1
27	4.71904e-05	163.428	1.962	0.05	1.96177	0.0500054	1.81717e-09	1550	83.1
27	4.67355e-05	162.952	1.963	0.05	1.96264	0.0500104	1.73853e-09	1550	83.1
27	4.75624e-05	163.766	1.964	0.05	1.96366	0.0500098	1.71825e-09	1550	83.1
27	4.73028e-05	162.821	1.965	0.05	1.9647	0.0500115	1.83017e-09	1550	83.1
27	4.70429e-05	163.612	1.966	0.05	1.96558	0.0500119	1.75772e-09	1550	83.1
27	4.58532e-05	162.908	1.967	0.05	1.96687	0.0500029	1.69443e-09	1550	83.1
27	4.62888e-05	162.742	1.968	0.05	1.96779	0.0500068	1.76641e-09	1550	83.1
27	4.59768e-05	162.58	1.969	0.05	1.9687	0.0500063	1.74046e-09	1550	83.1
27	4.76895e-05	163.006	1.97	0.05	1.96971	0.0500101	1.69515e-09	1550	83.1
27	4.6626e-05	163.669	1.971	0.05	1.97062	0.0500064	1.68977e-09	1550	83.1
27	4.75795e-05	163.285	1.972	0.05	1.97161	0.0500016	1.7353e-09	1550	83.1
27	4.86375e-05	163.133	1.973	0.05	1.97258	0.0500042	1.83049e-09	1550	83.1
27	4.9378e-05	162.872	1.974	0.05	1.97387	0.0500073	1.77452e-09	1550	83.1
27	4.88835e-05	163.115	1.975	0.05	1.97483	0.0500069	1.70668e-09	1550	83.1
27	5.01806e-05	163.809	1.976	0.05	1.97572	0.0500076	1.68525e-09	1550	83.1
27	5.01244e-05	164.202	1.977	0.05	1.97673	0.0500093	1.85668e-09	1550	83.1
27	4.95417e-05	163.731	1.978	0.05	1.97767	0.0500109	1.70974e-09	1550	83.1
27	4.91131e-05	163.574	1.979	0.05	1.9786	0.0500145	1.69121e-09	1550	83.1
27	5.07908e-05	163.409	1.98	0.05	1.97951	0.0500068	1.727e-09	1550	83.1
27	5.21531e-05	163.461	1.981	0.05	1.98085	0.0500153	1.72335e-09	1550	83.1
27	5.3462e-05	163.599	1.982	0.05	1.98179	0.0500082	1.81122e-09	1550	83.1
27	5.53128e-05	163.749	1.983	0.05	1.98274	0.0500079	1.89155e-09	1550	83.1
27	5.32997e-05	164.48	1.984	0.05	1.98372	0.0500128	1.74147e-09	1550	83.1
27	5.16356e-05	163.852	1.985	0.05	1.98465	0.0500093	1.71351e-09	1550	83.1
27	5.36919e-05	164.221	1.986	0.05	1.98561	0.0500087	1.85974e-09	1550	83.1
27	5.42972e-05	164.291	1.987	0.05	1.98658	0.0500057	1.71956e-09	1550	83.1
27	5.42362e-05	163.677	1.988	0.05	1.98783	0.0500089	1.89601e-09	1550	83.1
27	5.73118e-05	164.279	1.989	0.05	1.98881	0.0500077	1.74913e-09	1550	83.1
27	5.62964e-05	163.677	1.99	0.05	1.98974	0.0500133	1.82113e-09	1550	83.1
27	5.47891e-05	164.47	1.991	0.05	1.99069	0.0500098	1.71433e-09	1550	83.1
27	5.6114e-05	164.882	1.992	0.05	1.99169	0.0500095	1.70233e-09	1550	83.1
27	5.52842e-05	164.519	1.993	0.05	1.99255	0.0500147	1.87687e-09	1550	83.1
27	5.69474e-05	164.674	1.994	0.05	1.99353	0.0500129	1.85829e-09	1550	83.1
27	5.78336e-05	165.068	1.995	0.05	1.9949	0.050003	1.79595e-09	1550	83.1
27	5.67478e-05	163.912	1.996	0.05	1.99584	0.0500093	1.74094e-09	1550	83.1
[truncated: 8,004 more rows]
