# Supplementary material for: Integrated photodetectors for compact Fourier-transform waveguide spectrometers
Source: Nat Photonics. 2022 Oct 24;17(1):59–64. doi: 10.1038/s41566-022-01088-7 (PMC9822831; doi:10.1038/s41566-022-01088-7)
Supplement: Source Data Extended Data Fig. 8 — Comparison of light modulation by an optical chopper and mirror vibration modulation. [file 41566_2022_1088_MOESM5_ESM.xlsx]

## Sheet: ED-fig8_optical-chopper
load resistance: 100kOhm
Lock-in output is coupled to piezostage 1mV equals 10nm distance
Frequency [Hz]	Sample: R [V]	Sample: Th. [°]	Vsd set [V]	Vsd Sample [V]	Isd [A]	Laser WL [nm]	Laser I [mA]	Lock-In Ampl. [V]	Lock-In Offset [V]
27	4.88221e-05	163.267	0.05	0.0500405	9.58359e-10	1570	83.3	0	0
27	5.10054e-05	163.056	0.05	0.0500465	9.67141e-10	1570	83.3	0	0.002
27	5.07014e-05	163.234	0.05	0.0500435	9.15317e-10	1570	83.3	0	0.004
27	4.95184e-05	163.032	0.05	0.0500408	9.85579e-10	1570	83.3	0	0.006
27	4.55682e-05	162.717	0.05	0.0500477	9.27623e-10	1570	83.3	0	0.008
27	4.26989e-05	163.022	0.05	0.0500492	9.73666e-10	1570	83.3	0	0.01
27	4.27827e-05	163.208	0.05	0.0500471	8.92639e-10	1570	83.3	0	0.012
27	4.12415e-05	162.884	0.05	0.0500431	9.87097e-10	1570	83.3	0	0.014
27	4.55526e-05	163.15	0.05	0.0500456	9.79964e-10	1570	83.3	0	0.016
27	4.757e-05	163.411	0.05	0.0500502	9.00253e-10	1570	83.3	0	0.018
27	4.58145e-05	163.396	0.05	0.0500477	9.18722e-10	1570	83.3	0	0.02
27	4.55987e-05	162.615	0.05	0.0500468	9.0032e-10	1570	83.3	0	0.022
27	4.32659e-05	162.541	0.05	0.0500475	8.91459e-10	1570	83.3	0	0.024
28	4.14664e-05	162.721	0.05	0.050043	9.76078e-10	1570	83.3	0	0.026
27	4.2892e-05	162.946	0.05	0.0500422	9.09849e-10	1570	83.3	0	0.028
27	4.55993e-05	162.584	0.05	0.0500503	9.9196e-10	1570	83.3	0	0.03
27	4.72543e-05	163.372	0.05	0.05004	9.94337e-10	1570	83.3	0	0.032
27	4.82586e-05	163.752	0.05	0.050044	9.46895e-10	1570	83.3	0	0.034
27	5.00599e-05	164.285	0.05	0.0500414	9.60843e-10	1570	83.3	0	0.036
27	4.87959e-05	163.092	0.05	0.0500511	9.56031e-10	1570	83.3	0	0.038
27	4.91337e-05	162.47	0.05	0.0500433	9.1393e-10	1570	83.3	0	0.04
27	5.1467e-05	163.283	0.05	0.0500508	9.25859e-10	1570	83.3	0	0.042
27	5.28157e-05	163.998	0.05	0.0500437	9.35622e-10	1570	83.3	0	0.044
27	5.34544e-05	163.334	0.05	0.0500451	9.98906e-10	1570	83.3	0	0.046
27	5.36467e-05	164.101	0.05	0.0500429	9.91674e-10	1570	83.3	0	0.048
27	5.41757e-05	163.291	0.05	0.050049	1.01755e-09	1570	83.3	0	0.05
27	5.70133e-05	164.053	0.05	0.0500474	9.96423e-10	1570	83.3	0	0.052
27	5.71281e-05	164.009	0.05	0.0500418	9.26749e-10	1570	83.3	0	0.054
27	5.91999e-05	164.074	0.05	0.050037	9.48147e-10	1570	83.3	0	0.056
27	5.89808e-05	163.963	0.05	0.0500412	9.60287e-10	1570	83.3	0	0.058
27	6.03739e-05	164.337	0.05	0.0500441	1.0301e-09	1570	83.3	0	0.06
27	6.05499e-05	163.702	0.05	0.050054	9.4134e-10	1570	83.3	0	0.062
27	6.02313e-05	164.216	0.05	0.0500327	9.83151e-10	1570	83.3	0	0.064
27	6.03599e-05	164.793	0.05	0.0500437	1.03453e-09	1570	83.3	0	0.066
27	6.07996e-05	164.263	0.05	0.0500432	1.02469e-09	1570	83.3	0	0.068
27	6.13899e-05	164.07	0.05	0.0500413	9.30544e-10	1570	83.3	0	0.07
27	5.82606e-05	163.599	0.05	0.0500483	9.35841e-10	1570	83.3	0	0.072
27	5.81635e-05	163.442	0.05	0.0500451	9.9082e-10	1570	83.3	0	0.074
27	5.71595e-05	163.798	0.05	0.0500451	9.33536e-10	1570	83.3	0	0.076
27	5.65722e-05	163.954	0.05	0.0500429	9.69962e-10	1570	83.3	0	0.078
27	5.66429e-05	164.143	0.05	0.0500393	1.01824e-09	1570	83.3	0	0.08
27	5.51147e-05	164.165	0.05	0.0500453	9.23789e-10	1570	83.3	0	0.082
27	5.20001e-05	164	0.05	0.0500407	1.00832e-09	1570	83.3	0	0.084
27	5.03488e-05	162.834	0.05	0.0500517	9.19326e-10	1570	83.3	0	0.086
27	4.74808e-05	162.429	0.05	0.0500466	9.71425e-10	1570	83.3	0	0.088
27	4.96811e-05	164.302	0.05	0.050046	9.26749e-10	1570	83.3	0	0.09
27	5.38668e-05	164.429	0.05	0.0500292	9.27214e-10	1570	83.3	0	0.092
27	5.39642e-05	163.837	0.05	0.050044	9.19652e-10	1570	83.3	0	0.094
27	5.21683e-05	163.789	0.05	0.0500442	9.30758e-10	1570	83.3	0	0.096
27	4.81366e-05	162.592	0.05	0.0500356	9.89679e-10	1570	83.3	0	0.098
27	4.54985e-05	164.034	0.05	0.0500415	9.69748e-10	1570	83.3	0	0.1
27	4.50992e-05	162.633	0.05	0.0500427	9.26677e-10	1570	83.3	0	0.102
27	4.46626e-05	162.656	0.05	0.0500464	9.65528e-10	1570	83.3	0	0.104
27	4.34689e-05	163.431	0.05	0.0500442	8.91805e-10	1570	83.3	0	0.106
27	4.46508e-05	163.344	0.05	0.0500391	9.48898e-10	1570	83.3	0	0.108
27	4.18272e-05	162.845	0.05	0.0500429	9.71572e-10	1570	83.3	0	0.11
27	4.12669e-05	163.163	0.05	0.0500371	8.93474e-10	1570	83.3	0	0.112
27	4.25594e-05	163.422	0.05	0.0500462	9.19247e-10	1570	83.3	0	0.114
27	4.42892e-05	162.981	0.05	0.0500391	9.76976e-10	1570	83.3	0	0.116
27	4.69558e-05	164.103	0.05	0.0500368	9.88038e-10	1570	83.3	0	0.118
27	4.84193e-05	162.702	0.05	0.0500457	9.0762e-10	1570	83.3	0	0.12
27	5.01191e-05	163.082	0.05	0.0500436	9.32245e-10	1570	83.3	0	0.122
27	4.9239e-05	163.626	0.05	0.0500381	9.53285e-10	1570	83.3	0	0.124
27	5.12711e-05	163.383	0.05	0.0500402	9.05426e-10	1570	83.3	0	0.126
27	5.2185e-05	163.254	0.05	0.0500374	9.92958e-10	1570	83.3	0	0.128
27	5.38286e-05	163.528	0.05	0.0500386	9.2177e-10	1570	83.3	0	0.13
27	5.62052e-05	164.057	0.05	0.0500383	9.21698e-10	1570	83.3	0	0.132
27	5.54639e-05	163.915	0.05	0.0500354	9.31525e-10	1570	83.3	0	0.134
27	5.79112e-05	163.887	0.05	0.0500437	9.49399e-10	1570	83.3	0	0.136
27	5.83748e-05	163.288	0.05	0.0500334	9.32666e-10	1570	83.3	0	0.138
27	5.98599e-05	164.303	0.05	0.0500402	9.54326e-10	1570	83.3	0	0.14
27	5.88851e-05	163.44	0.05	0.0500394	1.00565e-09	1570	83.3	0	0.142
27	5.90356e-05	163.302	0.05	0.0500379	9.29753e-10	1570	83.3	0	0.144
27	5.95383e-05	163.881	0.05	0.0500348	1.01091e-09	1570	83.3	0	0.146
27	5.95612e-05	164.254	0.05	0.0500314	9.23534e-10	1570	83.3	0	0.148
27	5.94259e-05	164.097	0.05	0.0500302	9.53841e-10	1570	83.3	0	0.15
27	5.78978e-05	163.476	0.05	0.0500361	9.31215e-10	1570	83.3	0	0.152
27	5.62166e-05	163.636	0.05	0.0500391	9.24591e-10	1570	83.3	0	0.154
27	5.51041e-05	164.174	0.05	0.0500337	9.69335e-10	1570	83.3	0	0.156
27	5.34339e-05	164.055	0.05	0.0500387	9.6002e-10	1570	83.3	0	0.158
27	5.22416e-05	164.163	0.05	0.0500343	9.21571e-10	1570	83.3	0	0.16
27	5.31108e-05	163.921	0.05	0.0500397	1.00552e-09	1570	83.3	0	0.162
27	5.51088e-05	163.915	0.05	0.0500419	1.01292e-09	1570	83.3	0	0.164
27	5.51855e-05	164.045	0.05	0.0500422	9.80786e-10	1570	83.3	0	0.166
27	5.55775e-05	164.682	0.05	0.0500382	9.28307e-10	1570	83.3	0	0.168
27	5.20295e-05	163.249	0.05	0.050038	9.75506e-10	1570	83.3	0	0.17
27	4.42968e-05	163.139	0.05	0.0500432	9.5063e-10	1570	83.3	0	0.172
27	4.51082e-05	163.472	0.05	0.0500412	9.61594e-10	1570	83.3	0	0.174
27	4.48558e-05	162.741	0.05	0.0500391	9.66239e-10	1570	83.3	0	0.176
27	4.38958e-05	163.008	0.05	0.0500358	9.05991e-10	1570	83.3	0	0.178
27	4.53408e-05	162.714	0.05	0.0500343	9.79503e-10	1570	83.3	0	0.18
27	4.46385e-05	163.138	0.05	0.0500482	9.02836e-10	1570	83.3	0	0.182
27	4.26296e-05	162.903	0.05	0.050042	9.68464e-10	1570	83.3	0	0.184
27	4.23402e-05	163.311	0.05	0.0500407	9.17788e-10	1570	83.3	0	0.186
27	4.44755e-05	162.806	0.05	0.0500357	9.06026e-10	1570	83.3	0	0.188
27	4.45344e-05	162.931	0.05	0.0500385	8.91328e-10	1570	83.3	0	0.19
28	4.56097e-05	162.388	0.05	0.0500442	8.89866e-10	1570	83.3	0	0.192
27	4.58076e-05	163.15	0.05	0.0500468	9.61721e-10	1570	83.3	0	0.194
27	4.52175e-05	162.304	0.05	0.0500341	9.74683e-10	1570	83.3	0	0.196
27	4.47793e-05	163.389	0.05	0.0500369	9.36031e-10	1570	83.3	0	0.198
27	4.67896e-05	163.853	0.05	0.0500336	9.35733e-10	1570	83.3	0	0.2
27	4.95501e-05	163.09	0.05	0.0500372	9.87883e-10	1570	83.3	0	0.202
27	5.10858e-05	163.894	0.05	0.0500381	9.1428e-10	1570	83.3	0	0.204
27	5.10798e-05	164.126	0.05	0.0500427	9.97055e-10	1570	83.3	0	0.206
27	5.5408e-05	163.302	0.05	0.0500468	9.33091e-10	1570	83.3	0	0.208
27	5.60865e-05	163.567	0.05	0.0500466	9.33778e-10	1570	83.3	0	0.21
27	5.70975e-05	163.611	0.05	0.0500452	9.47265e-10	1570	83.3	0	0.212
27	5.96488e-05	164.02	0.05	0.0500353	1.0103e-09	1570	83.3	0	0.214
27	5.95724e-05	163.839	0.05	0.0500398	1.02672e-09	1570	83.3	0	0.216
27	6.06655e-05	164.775	0.05	0.0500449	9.38356e-10	1570	83.3	0	0.218
27	5.87562e-05	164.996	0.05	0.0500469	9.11446e-10	1570	83.3	0	0.22
27	5.8456e-05	164.594	0.05	0.0500407	9.40692e-10	1570	83.3	0	0.222
27	5.93045e-05	164.432	0.05	0.0500375	9.40108e-10	1570	83.3	0	0.224
27	5.86072e-05	164.154	0.05	0.0500336	9.14236e-10	1570	83.3	0	0.226
27	5.73448e-05	163.736	0.05	0.0500356	1.00267e-09	1570	83.3	0	0.228
27	5.80071e-05	164.021	0.05	0.0500419	9.97488e-10	1570	83.3	0	0.23
27	5.53661e-05	164.127	0.05	0.0500319	9.98688e-10	1570	83.3	0	0.232
27	5.41825e-05	162.688	0.05	0.0500373	9.84772e-10	1570	83.3	0	0.234
27	5.21139e-05	163.19	0.05	0.0500327	9.91694e-10	1570	83.3	0	0.236
27	5.71144e-05	164.978	0.05	0.0500269	9.96908e-10	1570	83.3	0	0.238
27	5.76312e-05	163.961	0.05	0.0500396	9.14796e-10	1570	83.3	0	0.24
27	5.60354e-05	163.737	0.05	0.0500386	9.2208e-10	1570	83.3	0	0.242
27	5.23738e-05	163.468	0.05	0.0500372	9.98235e-10	1570	83.3	0	0.244
27	4.69653e-05	163.282	0.05	0.0500357	9.81851e-10	1570	83.3	0	0.246
27	4.29904e-05	162.839	0.05	0.050035	9.62325e-10	1570	83.3	0	0.248
27	4.43647e-05	162.325	0.05	0.0500341	9.173e-10	1570	83.3	0	0.25
27	4.36585e-05	162.816	0.05	0.0500429	8.9498e-10	1570	83.3	0	0.252
27	4.64119e-05	164.381	0.05	0.0500379	8.87609e-10	1570	83.3	0	0.254
27	4.51905e-05	163.483	0.05	0.0500437	8.95214e-10	1570	83.3	0	0.256
27	4.46039e-05	162.939	0.05	0.0500337	9.80647e-10	1570	83.3	0	0.258
27	4.50314e-05	163.531	0.05	0.0500454	9.58268e-10	1570	83.3	0	0.26
27	4.28868e-05	162.156	0.05	0.0500382	9.56059e-10	1570	83.3	0	0.262
27	4.40029e-05	161.936	0.05	0.0500357	9.28696e-10	1570	83.3	0	0.264
27	4.35378e-05	162.598	0.05	0.0500329	9.009e-10	1570	83.3	0	0.266
27	4.37774e-05	163.313	0.05	0.0500393	8.74921e-10	1570	83.3	0	0.268
27	4.45739e-05	162.976	0.05	0.0500314	8.73101e-10	1570	83.3	0	0.27
27	4.31422e-05	161.923	0.05	0.050046	8.81084e-10	1570	83.3	0	0.272
27	4.41905e-05	161.61	0.05	0.0500403	8.95464e-10	1570	83.3	0	0.274
27	4.57951e-05	163.265	0.05	0.0500398	9.79765e-10	1570	83.3	0	0.276
27	4.71748e-05	163.173	0.05	0.0500371	9.84796e-10	1570	83.3	0	0.278
27	4.98231e-05	164.098	0.05	0.0500431	9.26614e-10	1570	83.3	0	0.28
27	5.03516e-05	164.015	0.05	0.050039	9.19501e-10	1570	83.3	0	0.282
27	5.12899e-05	163.372	0.05	0.0500408	9.49685e-10	1570	83.3	0	0.284
27	5.31351e-05	163.62	0.05	0.05004	9.85817e-10	1570	83.3	0	0.286
27	5.5685e-05	163.707	0.05	0.0500409	9.42592e-10	1570	83.3	0	0.288
27	5.75127e-05	164.088	0.05	0.0500334	1.004e-09	1570	83.3	0	0.29
27	5.7521e-05	163.732	0.05	0.0500336	9.68425e-10	1570	83.3	0	0.292
27	5.70043e-05	163.629	0.05	0.0500365	9.77397e-10	1570	83.3	0	0.294
27	5.8152e-05	163.604	0.05	0.0500408	9.51699e-10	1570	83.3	0	0.296
27	5.72962e-05	164.276	0.05	0.0500345	9.67963e-10	1570	83.3	0	0.298
27	5.9391e-05	164.22	0.05	0.0500316	1.03154e-09	1570	83.3	0	0.3
27	5.95133e-05	164.366	0.05	0.0500362	1.02079e-09	1570	83.3	0	0.302
27	5.84103e-05	163.942	0.05	0.0500376	9.67209e-10	1570	83.3	0	0.304
27	5.54342e-05	164.467	0.05	0.0500415	9.16493e-10	1570	83.3	0	0.306
27	5.59802e-05	164.527	0.05	0.0500406	9.27949e-10	1570	83.3	0	0.308
27	5.75161e-05	164.193	0.05	0.0500398	9.49391e-10	1570	83.3	0	0.31
27	5.62388e-05	164.551	0.05	0.0500352	1.00411e-09	1570	83.3	0	0.312
27	5.46989e-05	164.194	0.05	0.0500346	9.77238e-10	1570	83.3	0	0.314
27	5.2349e-05	163.483	0.05	0.0500355	9.13163e-10	1570	83.3	0	0.316
27	5.2303e-05	163.181	0.05	0.0500411	1.00646e-09	1570	83.3	0	0.318
27	5.01343e-05	163.151	0.05	0.0500389	9.19306e-10	1570	83.3	0	0.32
27	4.83045e-05	163.682	0.05	0.0500377	9.72732e-10	1570	83.3	0	0.322
27	4.94488e-05	165.13	0.05	0.0500438	9.61022e-10	1570	83.3	0	0.324
27	5.25752e-05	164.108	0.05	0.0500387	9.60946e-10	1570	83.3	0	0.326
27	5.00356e-05	163.755	0.05	0.0500423	9.63374e-10	1570	83.3	0	0.328
27	5.05279e-05	162.652	0.05	0.0500446	9.20761e-10	1570	83.3	0	0.33
27	4.72406e-05	162.901	0.05	0.0500361	9.58486e-10	1570	83.3	0	0.332
27	4.30294e-05	162.79	0.05	0.0500416	9.01651e-10	1570	83.3	0	0.334
27	4.32852e-05	162.205	0.05	0.0500368	9.44678e-10	1570	83.3	0	0.336
27	4.34578e-05	162.847	0.05	0.0500484	9.74643e-10	1570	83.3	0	0.338
27	4.41425e-05	162.441	0.05	0.0500413	9.73213e-10	1570	83.3	0	0.34
27	4.22688e-05	163.722	0.05	0.0500397	9.03646e-10	1570	83.3	0	0.342
27	4.33921e-05	163.276	0.05	0.0500395	9.57994e-10	1570	83.3	0	0.344
27	4.17234e-05	163.023	0.05	0.0500345	9.76205e-10	1570	83.3	0	0.346
27	4.399e-05	163.244	0.05	0.0500398	8.71853e-10	1570	83.3	0	0.348
27	4.52572e-05	162.54	0.05	0.050042	9.65599e-10	1570	83.3	0	0.35
27	4.70019e-05	162.843	0.05	0.0500331	9.48334e-10	1570	83.3	0	0.352
27	4.77048e-05	164.182	0.05	0.0500349	8.86178e-10	1570	83.3	0	0.354
27	4.85626e-05	163.931	0.05	0.0500376	9.14502e-10	1570	83.3	0	0.356
27	4.74372e-05	164.546	0.05	0.0500358	9.63899e-10	1570	83.3	0	0.358
27	4.83759e-05	164.101	0.05	0.0500362	8.97813e-10	1570	83.3	0	0.36
27	4.95898e-05	163.687	0.05	0.0500357	9.58923e-10	1570	83.3	0	0.362
27	4.8965e-05	163.266	0.05	0.0500384	9.02927e-10	1570	83.3	0	0.364
27	5.38884e-05	163.698	0.05	0.0500318	9.01349e-10	1570	83.3	0	0.366
27	5.58228e-05	163.701	0.05	0.0500311	9.89135e-10	1570	83.3	0	0.368
27	5.66509e-05	163.528	0.05	0.0500323	9.42004e-10	1570	83.3	0	0.37
27	5.60527e-05	163.659	0.05	0.0500448	9.4128e-10	1570	83.3	0	0.372
27	5.73044e-05	163.208	0.05	0.0500424	9.74071e-10	1570	83.3	0	0.374
27	5.82376e-05	164.369	0.05	0.0500439	9.88007e-10	1570	83.3	0	0.376
27	5.90378e-05	164.331	0.05	0.050036	9.66712e-10	1570	83.3	0	0.378
27	5.79799e-05	164.197	0.05	0.0500376	9.15372e-10	1570	83.3	0	0.38
27	5.90587e-05	165.304	0.05	0.0500391	9.79515e-10	1570	83.3	0	0.382
27	5.79115e-05	163.336	0.05	0.0500371	9.79066e-10	1570	83.3	0	0.384
27	5.78315e-05	164.383	0.05	0.0500336	9.21555e-10	1570	83.3	0	0.386
27	5.67984e-05	163.939	0.05	0.0500402	9.76443e-10	1570	83.3	0	0.388
27	5.70936e-05	163.424	0.05	0.0500413	1.00509e-09	1570	83.3	0	0.39
27	5.45112e-05	164.287	0.05	0.0500346	1.00059e-09	1570	83.3	0	0.392
27	5.19152e-05	163.502	0.05	0.0500374	9.28477e-10	1570	83.3	0	0.394
27	5.40474e-05	162.717	0.05	0.0500466	9.4804e-10	1570	83.3	0	0.396
27	5.24363e-05	163.795	0.05	0.0500378	8.85201e-10	1570	83.3	0	0.398
27	5.16237e-05	164.475	0.05	0.0500318	9.43156e-10	1570	83.3	0	0.4

## Sheet: ED-fig8&9_mirror-vibration
load resistance: 100kOhm
Lock-in output is coupled to piezostage 1mV equals 10nm distance
frequency: 27 Hz
Sample: R [V]	Sample: Th. [°]	Vsd set [V]	Vsd Sample [V]	Isd [A]	Laser WL [nm]	Laser I [mA]	Lock-In Ampl. [V]	Lock-In Offset [V]
2.61449e-06	-81.8591	0.05	0.0500468	1.03782e-09	1570	83.3	0.01	0
4.95009e-06	-78.3583	0.05	0.0500402	9.91134e-10	1570	83.3	0.01	0.002
8.02481e-06	-82.1475	0.05	0.0500516	9.70868e-10	1570	83.3	0.01	0.004
9.52484e-06	-83.0337	0.05	0.0500436	9.92743e-10	1570	83.3	0.01	0.006
7.77383e-06	-83.3082	0.05	0.0500462	9.89759e-10	1570	83.3	0.01	0.008
4.37817e-06	-73.5219	0.05	0.0500474	9.64749e-10	1570	83.3	0.01	0.01
5.22787e-06	-84.1737	0.05	0.0500391	1.05482e-09	1570	83.3	0.01	0.012
6.48509e-06	-84.8361	0.05	0.0500446	1.01408e-09	1570	83.3	0.01	0.014
8.41863e-06	-85.5817	0.05	0.0500426	1.01705e-09	1570	83.3	0.01	0.016
1.0532e-05	-77.9507	0.05	0.0500398	1.00129e-09	1570	83.3	0.01	0.018
1.05919e-05	-79.1113	0.05	0.0500447	1.00052e-09	1570	83.3	0.01	0.02
9.82233e-06	-80.6081	0.05	0.0500436	9.91766e-10	1570	83.3	0.01	0.022
8.2411e-06	-81.9374	0.05	0.05004	1.08616e-09	1570	83.3	0.01	0.024
7.32508e-06	-80.6516	0.05	0.0500462	1.09392e-09	1570	83.3	0.01	0.026
6.26803e-06	-85.6598	0.05	0.0500426	1.01253e-09	1570	83.3	0.01	0.028
5.7899e-06	-81.7332	0.05	0.0500409	1.01014e-09	1570	83.3	0.01	0.03
4.32299e-06	-81.8194	0.05	0.0500338	1.02835e-09	1570	83.3	0.01	0.032
3.23005e-06	-74.3529	0.05	0.0500392	1.01965e-09	1570	83.3	0.01	0.034
1.22259e-06	-96.8193	0.05	0.0500433	1.11908e-09	1570	83.3	0.01	0.036
1.48262e-06	101.015	0.05	0.0500425	1.0194e-09	1570	83.3	0.01	0.038
3.36751e-06	98.2083	0.05	0.0500446	1.04303e-09	1570	83.3	0.01	0.04
6.16474e-06	94.0983	0.05	0.0500457	1.03517e-09	1570	83.3	0.01	0.042
5.66378e-06	102.336	0.05	0.0500461	1.05954e-09	1570	83.3	0.01	0.044
3.38196e-06	108.145	0.05	0.0500413	1.05363e-09	1570	83.3	0.01	0.046
5.03459e-06	92.2437	0.05	0.0500433	1.08084e-09	1570	83.3	0.01	0.048
1.02797e-05	101.672	0.05	0.0500495	1.06903e-09	1570	83.3	0.01	0.05
1.25749e-05	100.496	0.05	0.0500379	1.02073e-09	1570	83.3	0.01	0.052
1.28117e-05	101.286	0.05	0.0500472	1.06961e-09	1570	83.3	0.01	0.054
1.19791e-05	101.709	0.05	0.0500436	1.0361e-09	1570	83.3	0.01	0.056
1.19324e-05	100.218	0.05	0.0500517	1.06298e-09	1570	83.3	0.01	0.058
1.07564e-05	97.1617	0.05	0.0500458	1.01716e-09	1570	83.3	0.01	0.06
5.54253e-06	102.18	0.05	0.0500403	1.01927e-09	1570	83.3	0.01	0.062
6.54777e-06	99.6037	0.05	0.0500389	1.04817e-09	1570	83.3	0.01	0.064
5.65024e-06	100.661	0.05	0.0500437	9.95211e-10	1570	83.3	0.01	0.066
7.22797e-06	98.9801	0.05	0.0500425	9.45183e-10	1570	83.3	0.01	0.068
6.34369e-06	99.9118	0.05	0.0500464	1.00402e-09	1570	83.3	0.01	0.07
3.7745e-06	85.8175	0.05	0.0500436	9.52955e-10	1570	83.3	0.01	0.072
1.57913e-06	67.6738	0.05	0.0500478	9.42858e-10	1570	83.3	0.01	0.074
4.98382e-06	99.791	0.05	0.0500465	9.47909e-10	1570	83.3	0.01	0.076
4.45821e-06	104.087	0.05	0.0500397	9.70773e-10	1570	83.3	0.01	0.078
1.99892e-06	106.946	0.05	0.0500424	9.63601e-10	1570	83.3	0.01	0.08
2.03873e-06	-87.1389	0.05	0.0500471	9.87538e-10	1570	83.3	0.01	0.082
6.26457e-06	-80.0743	0.05	0.0500418	9.63108e-10	1570	83.3	0.01	0.084
1.08844e-05	-81.203	0.05	0.0500518	9.60434e-10	1570	83.3	0.01	0.086
1.20645e-05	-80.5788	0.05	0.0500511	1.03473e-09	1570	83.3	0.01	0.088
1.26927e-05	-78.7916	0.05	0.0500541	9.71627e-10	1570	83.3	0.01	0.09
1.24524e-05	-80.4849	0.05	0.0500502	1.08198e-09	1570	83.3	0.01	0.092
9.56121e-06	-84.1276	0.05	0.050047	1.06536e-09	1570	83.3	0.01	0.094
1.00969e-05	-78.4331	0.05	0.0500494	9.69883e-10	1570	83.3	0.01	0.096
1.068e-05	-80.7561	0.05	0.0500472	1.03658e-09	1570	83.3	0.01	0.098
1.03631e-05	-78.2959	0.05	0.0500412	1.01324e-09	1570	83.3	0.01	0.1
9.0766e-06	-79.3822	0.05	0.0500465	1.04005e-09	1570	83.3	0.01	0.102
7.58562e-06	-87.0146	0.05	0.0500413	1.0911e-09	1570	83.3	0.01	0.104
6.61101e-06	-79.1041	0.05	0.0500422	1.10254e-09	1570	83.3	0.01	0.106
5.02068e-06	-86.2734	0.05	0.0500413	1.06395e-09	1570	83.3	0.01	0.108
3.36851e-06	-81.8466	0.05	0.0500379	1.07338e-09	1570	83.3	0.01	0.11
1.9761e-06	-99.4687	0.05	0.0500342	1.07342e-09	1570	83.3	0.01	0.112
1.42126e-06	-92.4273	0.05	0.0500419	1.02212e-09	1570	83.3	0.01	0.114
4.13468e-07	77.5664	0.05	0.0500433	1.08913e-09	1570	83.3	0.01	0.116
3.97054e-06	105.13	0.05	0.0500423	1.00642e-09	1570	83.3	0.01	0.118
7.23307e-06	103.717	0.05	0.050048	1.00165e-09	1570	83.3	0.01	0.12
7.82661e-06	101.926	0.05	0.0500413	1.03127e-09	1570	83.3	0.01	0.122
8.90103e-06	101.978	0.05	0.0500462	1.07162e-09	1570	83.3	0.01	0.124
1.05888e-05	98.8815	0.05	0.0500466	1.09462e-09	1570	83.3	0.01	0.126
1.18898e-05	99.815	0.05	0.0500502	1.06361e-09	1570	83.3	0.01	0.128
1.21454e-05	100.178	0.05	0.0500486	1.07445e-09	1570	83.3	0.01	0.13
1.28841e-05	100.947	0.05	0.0500387	1.04021e-09	1570	83.3	0.01	0.132
1.29138e-05	102.308	0.05	0.0500452	1.02671e-09	1570	83.3	0.01	0.134
1.22131e-05	101.846	0.05	0.050041	9.81804e-10	1570	83.3	0.01	0.136
1.17593e-05	101.339	0.05	0.0500456	1.06374e-09	1570	83.3	0.01	0.138
8.72324e-06	100.78	0.05	0.0500444	9.75541e-10	1570	83.3	0.01	0.14
5.46389e-06	99.1657	0.05	0.0500395	9.57994e-10	1570	83.3	0.01	0.142
3.18336e-06	103.454	0.05	0.0500468	9.85384e-10	1570	83.3	0.01	0.144
2.84885e-06	111.671	0.05	0.0500387	1.0143e-09	1570	83.3	0.01	0.146
7.14864e-07	90.7684	0.05	0.0500335	1.03993e-09	1570	83.3	0.01	0.148
7.43898e-07	-65.9082	0.05	0.0500391	9.5793e-10	1570	83.3	0.01	0.15
1.84204e-06	-76.4868	0.05	0.0500487	9.95159e-10	1570	83.3	0.01	0.152
3.84441e-06	-91.381	0.05	0.0500417	9.86962e-10	1570	83.3	0.01	0.154
4.41692e-06	-84.4535	0.05	0.0500469	9.48632e-10	1570	83.3	0.01	0.156
5.12472e-06	-90.5658	0.05	0.0500507	1.0028e-09	1570	83.3	0.01	0.158
5.80027e-06	-83.5943	0.05	0.0500463	1.00816e-09	1570	83.3	0.01	0.16
6.10041e-06	-85.1964	0.05	0.0500546	9.54398e-10	1570	83.3	0.01	0.162
7.57541e-06	-85.837	0.05	0.0500447	9.92322e-10	1570	83.3	0.01	0.164
8.0554e-06	-80.4696	0.05	0.0500401	1.02459e-09	1570	83.3	0.01	0.166
8.04719e-06	-83.8647	0.05	0.0500523	1.02149e-09	1570	83.3	0.01	0.168
8.94085e-06	-81.4423	0.05	0.0500518	1.06002e-09	1570	83.3	0.01	0.17
8.37435e-06	-81.6149	0.05	0.0500481	9.80643e-10	1570	83.3	0.01	0.172
9.40247e-06	-78.9687	0.05	0.0500402	1.07206e-09	1570	83.3	0.01	0.174
1.03029e-05	-83.5875	0.05	0.050054	9.94527e-10	1570	83.3	0.01	0.176
9.32725e-06	-75.5093	0.05	0.0500526	1.06396e-09	1570	83.3	0.01	0.178
7.05964e-06	-81.3958	0.05	0.0500472	1.09998e-09	1570	83.3	0.01	0.18
7.01302e-06	-82.6317	0.05	0.0500479	1.10979e-09	1570	83.3	0.01	0.182
5.12856e-06	-77.5175	0.05	0.0500381	1.08566e-09	1570	83.3	0.01	0.184
3.47397e-06	-85.4428	0.05	0.0500406	1.0439e-09	1570	83.3	0.01	0.186
1.43903e-06	-113.965	0.05	0.0500448	1.10413e-09	1570	83.3	0.01	0.188
1.25938e-06	72.3902	0.05	0.050039	1.09318e-09	1570	83.3	0.01	0.19
3.08929e-06	100.434	0.05	0.0500384	1.09324e-09	1570	83.3	0.01	0.192
5.92953e-06	92.9592	0.05	0.0500413	1.10362e-09	1570	83.3	0.01	0.194
4.89535e-06	94.7013	0.05	0.0500428	1.01431e-09	1570	83.3	0.01	0.196
5.49949e-06	97.9916	0.05	0.0500438	1.08338e-09	1570	83.3	0.01	0.198
6.67736e-06	96.8311	0.05	0.0500374	9.92731e-10	1570	83.3	0.01	0.2
8.32736e-06	101.402	0.05	0.0500459	1.0889e-09	1570	83.3	0.01	0.202
8.34442e-06	99.3402	0.05	0.0500494	1.05559e-09	1570	83.3	0.01	0.204
8.88931e-06	104.658	0.05	0.0500553	9.98441e-10	1570	83.3	0.01	0.206
9.26435e-06	102.301	0.05	0.0500537	1.03134e-09	1570	83.3	0.01	0.208
8.9694e-06	101.231	0.05	0.0500382	1.02017e-09	1570	83.3	0.01	0.21
9.29326e-06	101.887	0.05	0.0500466	1.03143e-09	1570	83.3	0.01	0.212
7.84223e-06	101.397	0.05	0.0500474	9.74532e-10	1570	83.3	0.01	0.214
1.26062e-05	101.017	0.05	0.0500447	1.00741e-09	1570	83.3	0.01	0.216
1.5123e-05	99.1746	0.05	0.0500397	1.06007e-09	1570	83.3	0.01	0.218
1.43699e-05	99.3265	0.05	0.0500375	1.03533e-09	1570	83.3	0.01	0.22
1.28231e-05	96.7905	0.05	0.0500485	1.02424e-09	1570	83.3	0.01	0.222
8.97726e-06	94.2119	0.05	0.050038	9.99689e-10	1570	83.3	0.01	0.224
3.19928e-06	93.5433	0.05	0.0500496	9.80957e-10	1570	83.3	0.01	0.226
5.48523e-06	97.8597	0.05	0.0500432	9.96824e-10	1570	83.3	0.01	0.228
6.26407e-06	99.289	0.05	0.0500448	1.03697e-09	1570	83.3	0.01	0.23
4.7137e-06	97.4044	0.05	0.05004	9.63958e-10	1570	83.3	0.01	0.232
2.4936e-06	-61.6473	0.05	0.0500426	1.05057e-09	1570	83.3	0.01	0.234
7.07836e-06	-84.3547	0.05	0.0500497	1.05435e-09	1570	83.3	0.01	0.236
8.82295e-06	-82.9839	0.05	0.0500454	1.0306e-09	1570	83.3	0.01	0.238
9.03135e-06	-78.2454	0.05	0.0500432	9.78398e-10	1570	83.3	0.01	0.24
1.14861e-05	-81.3817	0.05	0.0500526	1.0637e-09	1570	83.3	0.01	0.242
1.14157e-05	-79.3182	0.05	0.0500387	9.98672e-10	1570	83.3	0.01	0.244
7.40886e-06	-79.3601	0.05	0.0500292	9.90284e-10	1570	83.3	0.01	0.246
8.17803e-06	-79.0468	0.05	0.05004	1.04945e-09	1570	83.3	0.01	0.248
8.18163e-06	-78.4617	0.05	0.05004	1.01146e-09	1570	83.3	0.01	0.25
9.26618e-06	-78.7992	0.05	0.0500396	1.06419e-09	1570	83.3	0.01	0.252
1.15172e-05	-79.4384	0.05	0.0500435	1.09097e-09	1570	83.3	0.01	0.254
9.71984e-06	-77.5678	0.05	0.0500513	1.10696e-09	1570	83.3	0.01	0.256
9.87627e-06	-78.4882	0.05	0.0500457	1.06976e-09	1570	83.3	0.01	0.258
8.3737e-06	-81.2284	0.05	0.0500422	1.12206e-09	1570	83.3	0.01	0.26
6.85515e-06	-86.5608	0.05	0.0500429	1.02903e-09	1570	83.3	0.01	0.262
5.86743e-06	-76.7595	0.05	0.0500417	1.03328e-09	1570	83.3	0.01	0.264
4.03657e-06	-75.5399	0.05	0.0500447	1.02828e-09	1570	83.3	0.01	0.266
8.97077e-07	-76.7509	0.05	0.050039	1.09029e-09	1570	83.3	0.01	0.268
2.14687e-06	96.9147	0.05	0.0500308	1.10944e-09	1570	83.3	0.01	0.27
4.87668e-06	101.72	0.05	0.0500476	1.08833e-09	1570	83.3	0.01	0.272
6.87409e-06	101.857	0.05	0.0500376	1.00887e-09	1570	83.3	0.01	0.274
8.45343e-06	96.4416	0.05	0.0500417	1.09385e-09	1570	83.3	0.01	0.276
8.94951e-06	102.706	0.05	0.0500458	9.98211e-10	1570	83.3	0.01	0.278
1.02157e-05	102.722	0.05	0.0500455	1.01482e-09	1570	83.3	0.01	0.28
1.06997e-05	100.408	0.05	0.0500467	1.03085e-09	1570	83.3	0.01	0.282
1.35247e-05	102.152	0.05	0.0500401	1.01475e-09	1570	83.3	0.01	0.284
1.33e-05	103.563	0.05	0.0500409	1.09423e-09	1570	83.3	0.01	0.286
1.24639e-05	101.841	0.05	0.050031	9.95668e-10	1570	83.3	0.01	0.288
1.34436e-05	98.9414	0.05	0.0500427	1.03778e-09	1570	83.3	0.01	0.29
8.00543e-06	95.3367	0.05	0.050035	9.74762e-10	1570	83.3	0.01	0.292
7.24386e-06	93.5522	0.05	0.0500394	1.04741e-09	1570	83.3	0.01	0.294
6.34659e-06	94.7478	0.05	0.0500394	1.02428e-09	1570	83.3	0.01	0.296
4.77671e-06	91.6333	0.05	0.0500395	9.53718e-10	1570	83.3	0.01	0.298
4.08837e-06	106.336	0.05	0.0500301	9.59587e-10	1570	83.3	0.01	0.3
8.15177e-06	95.2487	0.05	0.0500416	9.95914e-10	1570	83.3	0.01	0.302
7.17015e-06	92.2156	0.05	0.0500439	1.00617e-09	1570	83.3	0.01	0.304
3.98816e-06	106.69	0.05	0.0500327	1.01839e-09	1570	83.3	0.01	0.306
1.76335e-06	73.0801	0.05	0.050041	9.34867e-10	1570	83.3	0.01	0.308
1.9528e-06	-78.0497	0.05	0.0500348	9.44698e-10	1570	83.3	0.01	0.31
4.91149e-06	-82.2729	0.05	0.0500358	9.47841e-10	1570	83.3	0.01	0.312
3.02598e-06	-87.6731	0.05	0.0500429	1.04384e-09	1570	83.3	0.01	0.314
2.51086e-06	-79.2555	0.05	0.0500415	1.04176e-09	1570	83.3	0.01	0.316
3.01465e-06	-81.6213	0.05	0.0500363	1.0426e-09	1570	83.3	0.01	0.318
4.8694e-06	-82.1635	0.05	0.050038	9.5338e-10	1570	83.3	0.01	0.32
5.08229e-06	-77.4264	0.05	0.0500437	9.59202e-10	1570	83.3	0.01	0.322
6.34317e-06	-80.4771	0.05	0.0500421	9.74504e-10	1570	83.3	0.01	0.324
1.11457e-05	-77.2092	0.05	0.0500403	9.74707e-10	1570	83.3	0.01	0.326
1.10909e-05	-80.7501	0.05	0.0500419	1.01831e-09	1570	83.3	0.01	0.328
9.4797e-06	-84.0445	0.05	0.0500396	1.07068e-09	1570	83.3	0.01	0.33
1.04135e-05	-79.5658	0.05	0.050045	1.06545e-09	1570	83.3	0.01	0.332
9.64639e-06	-80.5939	0.05	0.0500407	1.02269e-09	1570	83.3	0.01	0.334
8.10738e-06	-84.5696	0.05	0.0500437	1.07554e-09	1570	83.3	0.01	0.336
7.7429e-06	-82.0572	0.05	0.050043	1.08067e-09	1570	83.3	0.01	0.338
7.15796e-06	-78.4289	0.05	0.0500408	1.00656e-09	1570	83.3	0.01	0.34
5.53754e-06	-83.0422	0.05	0.0500402	1.06021e-09	1570	83.3	0.01	0.342
4.13824e-06	-93.2057	0.05	0.0500306	1.01161e-09	1570	83.3	0.01	0.344
3.15072e-06	-96.2635	0.05	0.0500361	1.06753e-09	1570	83.3	0.01	0.346
9.50446e-07	-70.669	0.05	0.0500441	1.02403e-09	1570	83.3	0.01	0.348
7.67565e-07	40.1522	0.05	0.0500394	1.00979e-09	1570	83.3	0.01	0.35
1.98425e-06	89.4017	0.05	0.0500432	1.02277e-09	1570	83.3	0.01	0.352
4.51543e-06	101.613	0.05	0.0500426	9.93546e-10	1570	83.3	0.01	0.354
4.49382e-06	106.576	0.05	0.0500415	1.00851e-09	1570	83.3	0.01	0.356
3.75329e-06	102.747	0.05	0.0500359	1.00945e-09	1570	83.3	0.01	0.358
4.96252e-06	93.058	0.05	0.0500401	1.01041e-09	1570	83.3	0.01	0.36
7.34888e-06	95.7482	0.05	0.0500408	1.04073e-09	1570	83.3	0.01	0.362
1.00386e-05	99.291	0.05	0.0500397	1.02671e-09	1570	83.3	0.01	0.364
1.05796e-05	98.6919	0.05	0.0500346	1.06302e-09	1570	83.3	0.01	0.366
1.13897e-05	96.3744	0.05	0.0500388	1.01035e-09	1570	83.3	0.01	0.368
1.26081e-05	102.867	0.05	0.0500271	9.79308e-10	1570	83.3	0.01	0.37
1.14288e-05	104.133	0.05	0.0500442	1.00962e-09	1570	83.3	0.01	0.372
7.18134e-06	97.7528	0.05	0.0500461	1.01376e-09	1570	83.3	0.01	0.374
6.58053e-06	96.7639	0.05	0.0500444	9.74321e-10	1570	83.3	0.01	0.376
6.30533e-06	99.0317	0.05	0.0500385	9.93653e-10	1570	83.3	0.01	0.378
7.29845e-06	99.7793	0.05	0.0500432	1.0046e-09	1570	83.3	0.01	0.38
6.22602e-06	97.7077	0.05	0.0500426	9.69708e-10	1570	83.3	0.01	0.382
2.34455e-06	90.676	0.05	0.0500392	9.91364e-10	1570	83.3	0.01	0.384
2.41743e-06	89.6578	0.05	0.0500428	9.92032e-10	1570	83.3	0.01	0.386
5.96074e-07	127.035	0.05	0.0500432	1.0325e-09	1570	83.3	0.01	0.388
8.33508e-07	-22.3271	0.05	0.0500342	1.05036e-09	1570	83.3	0.01	0.39
3.38273e-06	-80.4785	0.05	0.0500388	9.40688e-10	1570	83.3	0.01	0.392
5.24219e-06	-77.6274	0.05	0.0500398	9.50801e-10	1570	83.3	0.01	0.394
4.82939e-06	-82.6998	0.05	0.0500414	1.02729e-09	1570	83.3	0.01	0.396
4.70782e-06	-80.5841	0.05	0.0500386	9.55216e-10	1570	83.3	0.01	0.398
7.65345e-06	-77.0892	0.05	0.050043	9.77421e-10	1570	83.3	0.01	0.4
